# Supplementary material for: 1H-Benzo[g]pteridine-2,4-dione
Source: IUCrdata. 2023 Jan 6;8(Pt 1):x221223. doi: 10.1107/S2414314622012238 (PMC9912317; doi:10.1107/S2414314622012238)
Supplement: Supplementary file 1 [file x-08-x221223-sup1.cif]

##############################################################################
#                                                                            #
# This CIF contains the data for a data article accepted for                 #
# publication in IUCrData. It conforms to the requirements of                #
# Notes for Authors for IUCrData, and has been                               #
# peer reviewed under the auspices of IUCrData.                              #
#                                                                            #
# Full details of the Crystallographic Information File format               #
# are given in the paper "The Crystallographic Information File (CIF):       #
# a New Standard Archive File for Crystallography" by S. R. Hall, F. H.      #
# Allen and I. D. Brown [Acta Cryst. (1991), A47, 655-685].                  #
#                                                                            #
# The current version of the core CIF dictionary is obtainable from          #
# ftp://ftp.iucr.org/pub/cif_core.dic.                                       #
#                                                                            #
# Software is freely available for graphical display of the structure(s)     #
# in this CIF. For information consult the CIF software page                 #
# http://www.iucr.org/resources/cif/software.                                #
#                                                                            #
# This file may be used for bona fide research purposes within the           #
# scientific community so long as proper attribution is given to the data    # 
# article from which it was obtained.                                        #
#                                                                            #
##############################################################################
data_I
_audit_creation_method     'SHELXL-2018/1'
_journal_date_recd_electronic     2022-12-28
_journal_date_accepted     2022-12-29
_journal_name_full     'IUCrData'
_journal_year     2023
_journal_volume     8
_journal_issue      1
_journal_page_first     0
_journal_page_last     0
_journal_paper_category     HO
_journal_paper_doi     10.1107/S2414314622012238
_journal_coeditor_code     HB4421
_publ_contact_author_name     'Rao M. Uppu'
_publ_contact_author_address
;
Department of Environmental Toxicology
Southern University and A&M College
Baton Rouge, LA 70813
USA
;
_publ_contact_author_email
;
rao_uppu@subr.edu
;
_publ_contact_author_fax     ?
_publ_contact_author_phone     ?
_publ_section_title
;
1<i>H</i>-Benzo[<i>g</i>]pteridine-2,4-dione
;
loop_
    _publ_author_name
    _publ_author_footnote
    _publ_author_address
    'Uppu, Rao M.' .
;
Department of Environmental Toxicology
Southern University and A&M College
Baton Rouge, LA 70813
USA
;
    'Fronczek, Frank R.' .
;
Department of Chemistry
Louisiana State University
Baton Rouge, LA 70803
USA
;
_publ_section_synopsis
;
The structure of the title compound, reported from powder diffraction data and
^15^N NMR spectroscopy, is confirmed using low-temperature data from a twinned
crystal. The tautomer in the solid state is alloxazine
(1<i>H</i>-benzo[<i>g</i>]pteridine-2,4-dione) rather than isoalloxazine
(10<i>H</i>-benzo[<i>g</i>]pteridine-2,4-dione).
;
_chemical_name_systematic
;
1<i>H</i>-Benzo[<i>g</i>]pteridine-2,4-dione
;
_chemical_name_common     alloxazine
_chemical_formula_moiety     'C10 H6 N4 O2'
_chemical_formula_sum     'C10 H6 N4 O2'
_chemical_formula_iupac     'C10 H6 N4 O2'
_chemical_formula_weight     214.19
_chemical_melting_point     ?
_space_group_crystal_system     triclinic
_space_group_name_H-M_alt     'P -1'
_space_group_name_Hall     '-P 1'
loop_
    _space_group_symop_operation_xyz
    'x, y, z'
    '-x, -y, -z'
_cell_length_a     5.8027(2)
_cell_length_b     7.5404(3)
_cell_length_c     10.1345(4)
_cell_angle_alpha     70.483(2)
_cell_angle_beta     84.150(2)
_cell_angle_gamma     84.208(3)
_cell_volume     414.72(3)
_cell_formula_units_Z     2
_cell_measurement_reflns_used     4433
_cell_measurement_theta_min     4.64
_cell_measurement_theta_max     69.08
_cell_measurement_temperature     90.0(5)
_exptl_crystal_description     'plate'
_exptl_crystal_colour     'pale yellow'
_exptl_crystal_size_max     0.110
_exptl_crystal_size_mid     0.060
_exptl_crystal_size_min     0.020
_exptl_crystal_density_diffrn     1.715
_exptl_crystal_density_meas     ?
_exptl_crystal_density_method     ?
_exptl_crystal_F_000     220
_exptl_absorpt_coefficient_mu     1.062
_exptl_absorpt_correction_type     multi-scan
_exptl_absorpt_process_details
;
(<i>TWINABS</i>; Bruker, 2001)
;
_exptl_absorpt_correction_T_min     0.774
_exptl_absorpt_correction_T_max     0.979
_diffrn_ambient_temperature     90.0(5)
_diffrn_radiation_type     CuK\a
_diffrn_radiation_wavelength     1.54184
_diffrn_radiation_source     'I\mS microfocus'
_diffrn_radiation_monochromator     'QUAZAR multilayer optics'
_diffrn_measurement_device_type     'Bruker Kappa APEXII DUO CCD'
_diffrn_measurement_method     '\f and \w scans'
_diffrn_detector_area_resol_mean     ?
_diffrn_reflns_number     6802
_diffrn_reflns_av_R_equivalents     ?
_diffrn_reflns_av_unetI/netI     0.0509
_diffrn_reflns_theta_min     4.641
_diffrn_reflns_theta_max     69.357
_diffrn_reflns_theta_full     67.684
_diffrn_measured_fraction_theta_max     0.960
_diffrn_measured_fraction_theta_full     0.973
_diffrn_reflns_limit_h_min     -7
_diffrn_reflns_limit_h_max     7
_diffrn_reflns_limit_k_min     -9
_diffrn_reflns_limit_k_max     9
_diffrn_reflns_limit_l_min     -12
_diffrn_reflns_limit_l_max     12
_refine_special_details
;
Refined as a 2-component twin, by 180 deg. rotation about reciprocal
0 0 1. Refinement was vs. an HKLF 5 file prepared using TWINABS.
The refined BASF parameter is 0.446(4). Seven outlier reflections were
omitted from the refinement.
All H atoms were located in difference maps and those on C were thereafter
treated as riding in geometrically idealized positions with C---H distances
0.95 \%A. Coordinates of the N---H hydrogen atom were refined.
<i>U</i>~iso~(H) values were assigned as 1.2<i>U</i>~eq~ of the attached atom.
;
_reflns_number_total     6802
_reflns_number_gt     4832
_reflns_threshold_expression     'I > 2\s(I)'
_refine_ls_structure_factor_coef     Fsqd
_refine_ls_matrix_type     full
_refine_ls_R_factor_all     0.0698
_refine_ls_R_factor_gt     0.0484
_refine_ls_wR_factor_gt     0.1319
_refine_ls_wR_factor_ref     0.1438
_refine_ls_goodness_of_fit_ref     1.066
_refine_ls_restrained_S_all     1.066
_refine_ls_number_reflns     6802
_refine_ls_number_parameters     152
_refine_ls_number_restraints     0
_refine_ls_hydrogen_treatment     mixed
_refine_ls_weighting_scheme     calc
_refine_ls_weighting_details
              'w=1/[\s^2^(Fo^2^)+(0.0713P)^2^+0.0047P] where P=(Fo^2^+2Fc^2^)/3'
_atom_sites_solution_hydrogens     mixed
_atom_sites_solution_primary     dual
_atom_sites_solution_secondary     ?
_refine_ls_shift/su_max     0.000
_refine_ls_shift/su_mean     0.000
_refine_diff_density_max     0.255
_refine_diff_density_min     -0.281
_refine_ls_extinction_method     none
_refine_ls_extinction_coef     .
loop_
    _atom_type_symbol
    _atom_type_description
    _atom_type_scat_dispersion_real
    _atom_type_scat_dispersion_imag
    _atom_type_scat_source
    'C' 'C' 0.0181 0.0091
                         'International Tables Vol C Tables 4.2.6.8 and 6.1.1.4'
    'H' 'H' 0.0000 0.0000
                         'International Tables Vol C Tables 4.2.6.8 and 6.1.1.4'
    'N' 'N' 0.0311 0.0180
                         'International Tables Vol C Tables 4.2.6.8 and 6.1.1.4'
    'O' 'O' 0.0492 0.0322
                         'International Tables Vol C Tables 4.2.6.8 and 6.1.1.4'
_computing_data_collection
;
APEX2 (Bruker, 2016)
;
_computing_cell_refinement
;
SAINT (Bruker, 2016)
;
_computing_data_reduction
;
SAINT (Bruker, 2016)
;
_computing_structure_solution
;
<i>SHELXT2014/5</i> (Sheldrick, 2015a)
;
_computing_structure_refinement
;
<i>SHELXL2017/1</i> (Sheldrick, 2015b)
;
_computing_molecular_graphics
;
Mercury (Macrae <i>et al.</i>, 2020)
;
_computing_publication_material
;
publCIF (Westrip, 2010)
;
loop_
    _atom_site_type_symbol
    _atom_site_label
    _atom_site_fract_x
    _atom_site_fract_y
    _atom_site_fract_z
    _atom_site_U_iso_or_equiv
    _atom_site_adp_type
    _atom_site_calc_flag
    _atom_site_occupancy
    _atom_site_disorder_assembly
    _atom_site_disorder_group
    O O1 0.6141(4) 0.4107(3) 0.8404(2) 0.0215(6) Uani d 1 . .
    O O2 -0.0946(3) 0.7091(3) 0.8834(2) 0.0213(6) Uani d 1 . .
    N N1 0.2942(4) 0.8937(4) 0.4485(2) 0.0150(6) Uani d 1 . .
    N N2 0.6687(4) 0.6283(4) 0.5564(2) 0.0160(6) Uani d 1 . .
    N N3 0.2614(4) 0.5646(4) 0.8587(3) 0.0166(6) Uani d 1 . .
    H H3N 0.231(5) 0.487(5) 0.949(4) 0.020 Uiso d 1 . .
    N N4 0.1014(4) 0.7992(4) 0.6692(2) 0.0160(6) Uani d 1 . .
    H H4N -0.018(6) 0.884(5) 0.638(3) 0.019 Uiso d 1 . .
    C C1 0.4878(5) 0.8700(4) 0.3647(3) 0.0154(7) Uani d 1 . .
    C C2 0.6759(5) 0.7382(4) 0.4193(3) 0.0154(7) Uani d 1 . .
    C C3 0.8747(5) 0.7183(4) 0.3300(3) 0.0165(7) Uani d 1 . .
    H H3 1.001181 0.631113 0.366387 0.020 Uiso calc 1 . .
    C C4 0.8827(5) 0.8255(5) 0.1911(3) 0.0181(7) Uani d 1 . .
    H H4 1.014200 0.811737 0.130392 0.022 Uiso calc 1 . .
    C C5 0.6963(5) 0.9562(5) 0.1379(3) 0.0179(7) Uani d 1 . .
    H H5 0.704994 1.030108 0.041346 0.022 Uiso calc 1 . .
    C C6 0.5034(5) 0.9801(5) 0.2209(3) 0.0171(7) Uani d 1 . .
    H H6 0.380553 1.069981 0.182484 0.020 Uiso calc 1 . .
    C C7 0.2926(5) 0.7827(4) 0.5806(3) 0.0135(6) Uani d 1 . .
    C C8 0.4803(5) 0.6503(4) 0.6354(3) 0.0147(7) Uani d 1 . .
    C C9 0.4648(5) 0.5301(5) 0.7850(3) 0.0163(7) Uani d 1 . .
    C C10 0.0784(5) 0.6913(5) 0.8079(3) 0.0164(7) Uani d 1 . .
loop_
    _atom_site_aniso_label
    _atom_site_aniso_U_11
    _atom_site_aniso_U_22
    _atom_site_aniso_U_33
    _atom_site_aniso_U_12
    _atom_site_aniso_U_13
    _atom_site_aniso_U_23
    O1 0.0173(11) 0.0228(13) 0.0192(11) 0.0062(9) -0.0022(9) -0.0018(9)
    O2 0.0187(11) 0.0237(13) 0.0164(10) 0.0027(9) 0.0043(9) -0.0024(9)
    N1 0.0137(12) 0.0175(15) 0.0133(13) -0.0003(10) -0.0001(10) -0.0047(11)
    N2 0.0168(12) 0.0151(14) 0.0160(13) -0.0017(10) 0.0009(10) -0.0055(11)
    N3 0.0150(13) 0.0179(14) 0.0124(12) 0.0033(10) 0.0007(10) -0.0008(10)
    N4 0.0141(13) 0.0180(14) 0.0125(12) 0.0046(11) -0.0020(10) -0.0016(10)
    C1 0.0145(14) 0.0168(16) 0.0163(16) -0.0015(12) -0.0001(12) -0.0074(13)
    C2 0.0159(14) 0.0156(16) 0.0143(15) -0.0015(12) -0.0017(12) -0.0040(13)
    C3 0.0139(14) 0.0174(17) 0.0199(15) -0.0003(12) -0.0012(12) -0.0085(13)
    C4 0.0164(15) 0.0220(17) 0.0167(15) -0.0043(12) 0.0015(12) -0.0071(12)
    C5 0.0197(15) 0.0195(17) 0.0140(15) -0.0025(12) -0.0010(12) -0.0044(12)
    C6 0.0151(14) 0.0195(17) 0.0170(15) 0.0018(12) -0.0030(12) -0.0068(13)
    C7 0.0140(14) 0.0127(16) 0.0139(14) -0.0014(11) 0.0000(12) -0.0048(12)
    C8 0.0159(15) 0.0149(16) 0.0133(16) 0.0006(12) -0.0048(12) -0.0039(13)
    C9 0.0162(15) 0.0176(17) 0.0152(16) -0.0007(12) -0.0014(12) -0.0056(13)
    C10 0.0155(15) 0.0176(17) 0.0158(15) 0.0010(12) -0.0013(12) -0.0056(12)
_geom_special_details
;
 All esds (except the esd in the dihedral angle between two l.s. planes)
 are estimated using the full covariance matrix.  The cell esds are taken
 into account individually in the estimation of esds in distances, angles
 and torsion angles; correlations between esds in cell parameters are only
 used when they are defined by crystal symmetry.  An approximate (isotropic)
 treatment of cell esds is used for estimating esds involving l.s. planes.
;
loop_
    _geom_bond_atom_site_label_1
    _geom_bond_atom_site_label_2
    _geom_bond_site_symmetry_2
    _geom_bond_distance
    _geom_bond_publ_flag
    O1 C9 . 1.217(3) ?
    O2 C10 . 1.224(4) ?
    N1 C7 . 1.321(4) ?
    N1 C1 . 1.372(4) ?
    N2 C8 . 1.318(4) ?
    N2 C2 . 1.358(4) ?
    N3 C10 . 1.372(4) ?
    N3 C9 . 1.381(4) ?
    N3 H3N . 0.92(3) ?
    N4 C10 . 1.369(4) ?
    N4 C7 . 1.377(4) ?
    N4 H4N . 0.90(3) ?
    C1 C6 . 1.414(4) ?
    C1 C2 . 1.422(4) ?
    C2 C3 . 1.420(4) ?
    C3 C4 . 1.368(4) ?
    C3 H3 . 0.9500 ?
    C4 C5 . 1.407(4) ?
    C4 H4 . 0.9500 ?
    C5 C6 . 1.364(4) ?
    C5 H5 . 0.9500 ?
    C6 H6 . 0.9500 ?
    C7 C8 . 1.423(4) ?
    C8 C9 . 1.483(4) ?
loop_
    _geom_angle_atom_site_label_1
    _geom_angle_atom_site_label_2
    _geom_angle_atom_site_label_3
    _geom_angle_site_symmetry_1
    _geom_angle_site_symmetry_3
    _geom_angle
    _geom_angle_publ_flag
    C7 N1 C1 . . 115.5(3) ?
    C8 N2 C2 . . 116.9(3) ?
    C10 N3 C9 . . 127.3(3) ?
    C10 N3 H3N . . 113(2) ?
    C9 N3 H3N . . 119(2) ?
    C10 N4 C7 . . 123.5(3) ?
    C10 N4 H4N . . 116(2) ?
    C7 N4 H4N . . 121(2) ?
    N1 C1 C6 . . 119.7(3) ?
    N1 C1 C2 . . 121.5(3) ?
    C6 C1 C2 . . 118.8(3) ?
    N2 C2 C3 . . 118.8(3) ?
    N2 C2 C1 . . 121.1(3) ?
    C3 C2 C1 . . 120.1(3) ?
    C4 C3 C2 . . 119.5(3) ?
    C4 C3 H3 . . 120.3 ?
    C2 C3 H3 . . 120.3 ?
    C3 C4 C5 . . 120.1(3) ?
    C3 C4 H4 . . 120.0 ?
    C5 C4 H4 . . 120.0 ?
    C6 C5 C4 . . 122.0(3) ?
    C6 C5 H5 . . 119.0 ?
    C4 C5 H5 . . 119.0 ?
    C5 C6 C1 . . 119.5(3) ?
    C5 C6 H6 . . 120.2 ?
    C1 C6 H6 . . 120.2 ?
    N1 C7 N4 . . 118.0(3) ?
    N1 C7 C8 . . 123.0(3) ?
    N4 C7 C8 . . 119.0(3) ?
    N2 C8 C7 . . 122.0(3) ?
    N2 C8 C9 . . 118.3(3) ?
    C7 C8 C9 . . 119.8(3) ?
    O1 C9 N3 . . 121.7(3) ?
    O1 C9 C8 . . 124.5(3) ?
    N3 C9 C8 . . 113.8(3) ?
    O2 C10 N4 . . 121.8(3) ?
    O2 C10 N3 . . 121.6(3) ?
    N4 C10 N3 . . 116.6(3) ?
loop_
    _geom_hbond_atom_site_label_D
    _geom_hbond_atom_site_label_H
    _geom_hbond_atom_site_label_A
    _geom_hbond_site_symmetry_A
    _geom_hbond_distance_DH
    _geom_hbond_distance_HA
    _geom_hbond_distance_DA
    _geom_hbond_angle_DHA
    _geom_hbond_publ_flag
    N3 H3N O2 2_567 0.92(3) 2.00(4) 2.883(3) 162(3) yes
    N4 H4N N1 2_576 0.90(3) 2.22(3) 3.114(3) 176(3) yes
    C3 H3 N2 2_766 0.95 2.58 3.520(4) 173 yes
    C6 H6 O2 2_576 0.95 2.21 3.158(4) 173 yes
_shelx_space_group_comment
;
The symmetry employed for this shelxl refinement is uniquely defined
by the following loop, which should always be used as a source of
symmetry information in preference to the above space-group names.
They are only intended as comments.
;
_shelx_estimated_absorpt_T_min     0.892
_shelx_estimated_absorpt_T_max     0.979
_shelx_hkl_file
;
  -1   0   0 284.519 7.85166   1
   1   0   0 277.579 7.53361   1
   1   0   0 274.426 8.79625   1
   1   0   0 279.690 9.09198   1
  -2   0   0 10.5299 1.55719   1
  -2   0   0 8.20491 1.05493   1
  -2   0   0 10.6629 1.13589   1
  -2   0   0 10.1146 1.22994   1
  -2   0   0 7.72128 1.52379   1
   2   0   0 10.5591 1.53699   1
   2   0   0 10.4659 2.07088   1
  -3   0   0 9.64450 1.96391   1
  -3   0   0 9.46958 1.92414   1
  -3   0   0 7.95898 0.76700   1
  -3   0   0 7.38709 1.36768   1
   3   0   0 6.50803 1.92090   1
   3   0   0 9.34470 1.81020   1
   3   0   0 8.71866 2.42355   1
   3   0   0 10.2871 1.68545   1
   4   0   1 4.75338 1.17668  -2
  -4   0   0 4.75338 1.17668   1
   4   0   1 4.00333 2.66423  -2
  -4   0   0 4.00333 2.66423   1
  -4   0  -1 2.83382 1.69570  -2
   4   0   0 2.83382 1.69570   1
  -4   0  -1 -0.0597 1.29507  -2
   4   0   0 -0.0597 1.29507   1
  -5   0  -1 747.933 24.5067  -2
   5   0   0 747.933 24.5067   1
  -6   0   0 1.76202 0.97131   1
  -6   0   0 1.60125 0.95897   1
   6   0   0 1.50980 1.68055   1
   6   0   0 1.36632 1.89303   1
   6   0   0 2.98665 2.45972   1
   6   0   0 2.56348 2.53819   1
   6  -1   0 13.5910 2.60146   1
   6  -1   0 11.3340 2.91830   1
   6  -1   0 19.5226 2.57605   1
   6  -1   0 14.2090 2.64338   1
  -6   1   0 16.9183 1.53030   1
  -6   1   0 14.7919 1.46841   1
   5  -1   0 238.280 9.40939   1
   5  -1   0 248.600 8.94835   1
   5  -1   0 243.679 9.17593   1
   5  -1   0 258.898 10.1921   1
  -5   1   0 238.490 13.6391   1
  -5   1   0 260.204 8.35863   1
  -5   1   0 245.019 7.35618   1
  -4   1   0 69.5457 3.62275  -2
   4  -1   0 69.5457 3.62275   1
   4  -1   0 67.0576 4.28565  -2
  -4   1   0 67.0576 4.28565   1
   3  -1   0 2.32572 2.34249  -2
  -3   1   0 2.32572 2.34249   1
   2  -1   0 64.2546 3.18685   1
   2  -1   0 66.2921 3.81404   1
  -2   1   0 60.9974 3.06314   1
  -2   1   0 72.3112 3.33451   1
  -2   1   0 62.2926 2.44277   1
   1  -1   0 10.7638 1.01193   1
   1  -1   0 8.78030 1.49592   1
   1  -1   0 11.7245 1.44970   1
   1  -1   0 10.4231 1.07725   1
  -1   1   0 9.77876 1.26328   1
  -1   1   0 11.1982 1.32769   1
  -1   1   0 9.68464 0.87439   1
   0  -1   0 42.1417 2.01840   1
   0  -1   0 40.3130 1.18034   1
   0  -1   0 42.3572 2.56122   1
   0  -1  -1 231.688 6.46852  -2
   0   1   0 231.688 6.46852   1
  -1  -1   0 7.12162 1.31298   1
  -1  -1   0 8.01823 0.85820   1
   1   1   0 6.35409 0.75113   1
   1   1   0 5.11713 1.30601   1
  -2  -1   0 112.508 4.29827   1
  -2  -1   0 107.224 5.06351   1
   2   1   0 102.621 3.83111   1
   2   1   0 102.796 5.02472   1
  -3  -1   0 29.6518 3.06530   1
  -3  -1   0 28.2796 2.61690   1
   3   1   0 28.2756 2.45060   1
   3   1   0 37.3537 3.81524   1
   4   1   2 4.40448 2.63959  -2
  -4  -1   0 4.40448 2.63959   1
  -4  -1  -2 8.85518 4.51862  -2
   4   1   0 8.85518 4.51862   1
   5   1   2 12.2343 1.80881  -2
  -5  -1   0 12.2343 1.80881   1
  -5  -1  -2 10.4186 3.94215  -2
   5   1   0 10.4186 3.94215   1
  -5  -1  -2 7.31177 3.55997  -2
   5   1   0 7.31177 3.55997   1
  -5  -1  -2 11.5373 2.56856  -2
   5   1   0 11.5373 2.56856   1
  -6  -1   0 16.1622 1.67567   1
  -6  -1   0 15.4263 1.35521   1
   6   1   0 12.0569 2.80754   1
   6   1   0 24.1378 2.56205   1
   6   1   0 18.3223 2.35230   1
   6   1   0 11.6475 2.36958   1
   7   1   0 1.01089 1.55060   1
   6  -2   0 47.1177 3.09476   1
   6  -2   0 45.4072 3.12358   1
   6  -2   0 45.4777 3.14520   1
  -6   2   0 49.0262 2.44552   1
  -6   2   0 42.7062 2.21444   1
   5  -2   0 126.577 8.91535   1
   5  -2   0 129.651 6.33662   1
   5  -2   0 128.203 5.93374   1
   5  -2   0 119.885 5.32655   1
   5  -2   0 122.029 7.06837   1
   5  -2   0 113.313 5.67241   1
  -5   2   0 126.886 4.42316   1
  -5   2   0 124.282 5.32368   1
  -5   2   0 120.084 8.93998   1
  -5   2   0 118.496 4.59768   1
  -4   2   1 368.594 13.9656  -2
   4  -2   0 368.594 13.9656   1
  -4   2   1 340.302 11.8933  -2
   4  -2   0 340.302 11.8933   1
  -4   2   0 31.9955 4.82610   1
  -4   2   0 30.1056 2.14394   1
  -4   2   0 33.4787 2.66810   1
  -4   2   0 32.8340 2.00424   1
  -3   2   1 26.8679 2.85821  -2
   3  -2   0 26.8679 2.85821   1
  -3   2   1 24.3063 2.66368  -2
   3  -2   0 24.3063 2.66368   1
  -3   2   1 27.7783 3.11522  -2
   3  -2   0 27.7783 3.11522   1
   3  -2  -1 28.5944 4.19915  -2
  -3   2   0 28.5944 4.19915   1
   3  -2  -1 31.2922 2.73578  -2
  -3   2   0 31.2922 2.73578   1
   2  -2   0 26.6487 1.97496   1
   2  -2   0 25.7447 2.77014   1
   2  -2   0 21.8618 2.76855   1
  -2   2   0 30.9093 3.38021   1
  -2   2   0 27.4687 1.71012   1
  -2   2   0 23.5256 2.23990   1
  -2   2   0 31.7212 2.63981   1
   1  -2   0 1198.17 43.6749   1
   1  -2   0 1182.10 37.6392   1
   1  -2   0 1206.61 29.6057   1
  -1   2   0 1156.01 30.3570   1
  -1   2   0 1159.23 36.2410   1
  -1   2   0 1073.37 36.0699   1
  -1   2   0 1181.85 42.2021   1
   0  -2   0 165.034 6.12023   1
   0  -2   0 164.431 7.48886   1
   0   2   0 149.756 5.41748   1
   0   2   0 154.850 6.85642   1
   0   2   0 157.923 5.14085   1
   0   2   0 151.370 5.68494   1
   0   2   0 160.861 5.84005   1
   1   2   2 8356.84 257.905  -2
  -1  -2   0 8356.84 257.905   1
   1   2   2 9294.70 305.732  -2
  -1  -2   0 9294.70 305.732   1
  -1  -2  -2 7824.25 237.054  -2
   1   2   0 7824.25 237.054   1
  -1  -2  -2 7645.94 290.475  -2
   1   2   0 7645.94 290.475   1
  -1  -2  -2 7819.19 204.089  -2
   1   2   0 7819.19 204.089   1
  -2  -2   0 -1.2502 1.30063   1
  -2  -2   0 -0.6427 1.31717   1
   2   2   0 -0.3188 1.58875   1
   2   2   0 -0.6855 0.82443   1
   2   2   0 0.42627 1.67263   1
  -3  -2   0 17.0443 1.08075   1
  -3  -2   0 24.6643 2.52767   1
   3   2   0 22.2533 3.04840   1
   3   2   0 22.9011 2.08960   1
  -4  -2   0 492.951 17.3800   1
  -4  -2   0 484.992 13.1713   1
   4   2   0 439.844 17.7529   1
   4   2   0 439.707 16.4455   1
   4   2   0 461.927 15.5834   1
   4   2   0 458.299 14.7415   1
   4   2   0 464.824 15.2078   1
   5   2   3 11.1935 4.05981  -2
  -5  -2   0 11.1935 4.05981   1
   5   2   3 19.3417 1.86625  -2
  -5  -2   0 19.3417 1.86625   1
  -5  -2  -3 15.2338 2.62799  -2
   5   2   0 15.2338 2.62799   1
  -5  -2  -3 11.5011 2.90735  -2
   5   2   0 11.5011 2.90735   1
  -5  -2  -3 14.5863 3.49133  -2
   5   2   0 14.5863 3.49133   1
  -5  -2  -3 17.3841 3.63813  -2
   5   2   0 17.3841 3.63813   1
  -5  -2  -3 13.0846 2.91671  -2
   5   2   0 13.0846 2.91671   1
   6   2   3 8.11098 1.88022  -2
  -6  -2   0 8.11098 1.88022   1
  -6  -2  -3 4.66153 5.01753  -2
   6   2   0 4.66153 5.01753   1
  -6   3   1 26.2938 2.34713  -2
   6  -3   0 26.2938 2.34713   1
   5  -3   0 12.5486 2.73921   1
   5  -3   0 13.1330 2.90559   1
   5  -3   0 9.56919 1.84650   1
   5  -3   0 8.19365 2.92051   1
  -5   3   0 7.93309 1.50838   1
  -5   3   0 7.55474 2.36438   1
  -5   3   0 9.15296 1.77343   1
  -5   3   0 8.65229 1.49323   1
   4  -3   0 -0.4461 1.56018   1
   4  -3   0 1.72892 1.62804   1
   4  -3   0 2.25115 1.96002   1
   4  -3   0 6.59375 2.99134   1
   4  -3   0 2.84244 2.81943   1
  -4   3   0 0.21694 1.23539   1
  -4   3   0 2.31082 2.37123   1
  -4   3   0 0.12991 1.60738   1
  -4   3   0 0.02394 1.94883   1
  -4   3   0 -0.1400 0.80394   1
   3  -3  -2 64.3879 5.80304  -2
  -3   3   0 64.3879 5.80304   1
   3  -3  -2 57.6718 4.16482  -2
  -3   3   0 57.6718 4.16482   1
   2  -3  -2 81.7414 6.08891  -2
  -2   3   0 81.7414 6.08891   1
   1  -3   0 197.017 9.73275   1
   1  -3   0 203.641 8.43109   1
  -1   3   0 208.470 7.68067   1
  -1   3   0 210.790 6.98937   1
  -1   3   0 201.610 9.18493   1
  -1   3   0 198.867 7.45822   1
  -1   3   0 196.572 7.72702   1
   0  -3   0 36.3552 3.93086   1
   0  -3   0 32.3896 2.95478   1
   0   3   0 31.1946 2.66541   1
   0   3   0 28.8796 2.82392   1
   0   3   0 33.2507 3.10560   1
   0   3   0 35.7466 2.65269   1
   2   3   3 1.81411 0.97745  -2
  -2  -3   0 1.81411 0.97745   1
  -3  -3   0 35.3382 3.52169   1
  -3  -3   0 42.7361 2.12366   1
   3   3   0 39.2208 4.33442   1
  -4  -3   0 27.0943 2.12479   1
   4   3   0 24.1944 2.78536   1
   4   3   0 19.1606 2.67630   1
   4   3   0 23.3448 2.19109   1
   4   3   0 25.0704 2.78052   1
   4   3   0 27.7432 2.78368   1
   4   3   0 30.0750 2.82740   1
   5   3   4 2.21005 1.51210  -2
  -5  -3   0 2.21005 1.51210   1
  -5  -3  -4 1.00578 3.40182  -2
   5   3   0 1.00578 3.40182   1
  -5  -3  -4 1.36582 4.01457  -2
   5   3   0 1.36582 4.01457   1
  -5  -3  -4 11.7050 4.80785  -2
   5   3   0 11.7050 4.80785   1
   6   3   4 3.77036 1.22496  -2
  -6  -3   0 3.77036 1.22496   1
  -6  -3  -4 9.01855 2.51768  -2
   6   3   0 9.01855 2.51768   1
  -6  -3  -4 3.15869 3.77766  -2
   6   3   0 3.15869 3.77766   1
  -6  -3  -4 2.45484 2.41889  -2
   6   3   0 2.45484 2.41889   1
  -6  -3  -4 1.92684 1.84822  -2
   6   3   0 1.92684 1.84822   1
   5  -4   0 9.40095 2.38725   1
   5  -4   0 9.92558 3.19919   1
   5  -4   0 8.02444 2.13636   1
   5  -4   0 16.9822 2.36971   1
   5  -4   0 9.09087 1.58702   1
  -5   4   0 10.9393 1.41411   1
  -5   4   0 9.80000 1.42674   1
   4  -4   0 0.54858 3.02640   1
   4  -4   0 1.36984 2.01412   1
   4  -4   0 5.06830 2.11014   1
   4  -4   0 5.42486 1.53780   1
  -4   4   0 4.41571 1.05854   1
  -4   4   0 5.27824 1.92182   1
  -4   4   0 4.49220 2.93765   1
  -4   4   0 1.82229 1.31345   1
  -4   4   0 -0.6130 3.00171   1
   3  -4   0 1.65367 2.53637   1
   3  -4   0 4.97776 1.91889   1
  -3   4   0 3.32307 1.27291   1
  -3   4   0 3.33412 3.26203   1
  -3   4   0 3.75682 1.13311   1
  -2   4   3 24.0266 4.02702  -2
   2  -4   0 24.0266 4.02702   1
  -2   4   3 25.8024 3.55855  -2
   2  -4   0 25.8024 3.55855   1
   2  -4  -3 27.6977 4.47084  -2
  -2   4   0 27.6977 4.47084   1
   2  -4  -3 24.8188 3.09056  -2
  -2   4   0 24.8188 3.09056   1
   1  -4   0 449.371 21.0044   1
  -1   4   0 502.808 19.8253   1
  -1   4   0 502.122 14.8294   1
   0  -4   0 0.00753 0.90099   1
   0  -4   0 -0.1060 1.56938   1
   0  -4   0 0.79683 2.04788   1
   0   4   0 0.83030 1.44028   1
   0   4   0 0.41924 1.31692   1
   0   4   0 0.25605 1.36860   1
   0   4   0 1.56053 1.13425   1
   1   4   0 52.0533 4.63342   1
   1   4   0 46.3481 4.28049   1
   1   4   0 46.6875 4.05448   1
   2   4   4 1051.92 27.2307  -2
  -2  -4   0 1051.92 27.2307   1
   2   4   4 956.303 25.1324  -2
  -2  -4   0 956.303 25.1324   1
   2   4   4 982.147 28.9070  -2
  -2  -4   0 982.147 28.9070   1
  -2  -4  -4 889.905 31.5113  -2
   2   4   0 889.905 31.5113   1
  -2  -4  -4 996.235 37.8820  -2
   2   4   0 996.235 37.8820   1
  -2  -4  -4 1019.69 33.3274  -2
   2   4   0 1019.69 33.3274   1
   3   4   0 14.6591 2.20866   1
   3   4   0 21.6784 2.59749   1
   3   4   0 17.3236 3.72954   1
   3   4   0 21.6292 2.32013   1
  -4  -4   0 23.0518 1.70394   1
  -4  -4   0 22.9942 2.29637   1
   4   4   0 19.9041 2.91099   1
   4   4   0 23.2687 2.96893   1
   4   4   0 26.2374 2.85642   1
   4   4   0 18.5444 2.52585   1
   4   4   0 23.8851 2.55054   1
  -5  -4   0 13.2506 1.61432   1
  -5  -4   0 13.3207 1.25279   1
   5   4   0 12.5624 2.52158   1
   5   4   0 13.0854 2.19247   1
   5   4   0 13.6420 2.11605   1
  -6  -4  -5 3.43504 1.86595  -2
   6   4   0 3.43504 1.86595   1
  -6  -4  -5 1.97963 2.46892  -2
   6   4   0 1.97963 2.46892   1
  -6  -4  -5 0.59997 2.63850  -2
   6   4   0 0.59997 2.63850   1
  -6  -4  -5 0.00719 1.93661  -2
   6   4   0 0.00719 1.93661   1
  -5   5   3 37.9502 4.17893  -2
   5  -5   0 37.9502 4.17893   1
  -5   5   3 41.9216 3.14759  -2
   5  -5   0 41.9216 3.14759   1
   4  -5   0 -0.8136 2.08761   1
   4  -5   0 1.11459 1.37637   1
   4  -5   0 0.01653 2.64915   1
  -4   5   0 -0.3837 1.54555   1
  -4   5   0 -0.5686 2.24825   1
   3  -5   0 21.1157 2.72583   1
   3  -5   0 27.1973 3.39597   1
  -3   5   0 28.4876 3.39321   1
  -2   5   4 45.5578 4.49723  -2
   2  -5   0 45.5578 4.49723   1
   2  -5  -4 40.5079 5.54466  -2
  -2   5   0 40.5079 5.54466   1
  -1   5   0 47.4067 4.42257   1
   0  -5   0 1.07819 1.77191   1
   0  -5   0 2.44028 1.65263   1
   0  -5   0 2.40055 0.92220   1
   0   5   0 -0.2337 1.67289   1
   0   5   0 1.05101 1.72168   1
   0   5   0 1.74967 2.46100   1
  -1  -5   0 12.9971 1.31371   1
  -1  -5   0 11.5844 2.27176   1
  -1  -5   0 13.6205 1.70179   1
   1   5   0 14.2888 1.94782   1
   1   5   0 9.43571 2.52559   1
   1   5   0 13.8364 3.46757   1
   1   5   0 6.35697 2.73469   1
   1   5   0 12.8807 3.14553   1
  -2  -5  -5 44.6435 4.12696  -2
   2   5   0 44.6435 4.12696   1
  -2  -5  -5 42.5829 4.23495  -2
   2   5   0 42.5829 4.23495   1
  -3  -5  -5 -0.5179 2.97144  -2
   3   5   0 -0.5179 2.97144   1
  -3  -5  -5 1.34092 3.53973  -2
   3   5   0 1.34092 3.53973   1
  -4  -5   0 7.06462 1.27902   1
  -4  -5   0 8.61884 1.74421   1
   4   5   0 2.70514 2.70291   1
   4   5   0 2.89367 2.10894   1
   4   5   0 4.21586 2.97568   1
  -5  -5   0 9.37426 1.13143   1
   5   5   0 7.73392 2.14512   1
   5   5   0 9.56975 3.01156   1
   5   5   0 11.9967 2.01666   1
   4  -6   0 4.12944 1.93994   1
   4  -6   0 4.34927 2.17351   1
   3  -6   0 191.240 7.21552   1
   3  -6   0 179.778 8.63666   1
  -3   6   0 183.852 9.15667   1
  -3   6   0 180.961 7.92341   1
   2  -6   0 7.62938 3.13064   1
  -1   6   5 18.5544 3.87749  -2
   1  -6   0 18.5544 3.87749   1
  -1   6   5 13.6307 3.15095  -2
   1  -6   0 13.6307 3.15095   1
  -1   6   5 15.0741 2.82208  -2
   1  -6   0 15.0741 2.82208   1
   1  -6  -5 9.71681 2.59934  -2
  -1   6   0 9.71681 2.59934   1
   1  -6  -5 12.9353 2.67231  -2
  -1   6   0 12.9353 2.67231   1
   1  -6  -5 16.0675 4.60716  -2
  -1   6   0 16.0675 4.60716   1
   1  -6  -5 13.1709 2.79532  -2
  -1   6   0 13.1709 2.79532   1
   0  -6   0 2.30114 2.65747   1
   0   6   0 4.00774 2.88762   1
   0   6   0 2.39010 1.69943   1
  -1  -6   0 0.73872 2.50559   1
  -1  -6   0 1.01720 0.87655   1
  -1  -6   0 0.05130 1.38344   1
  -1  -6   0 1.04248 1.42210   1
   1   6   0 1.87366 2.16966   1
   1   6   0 1.46340 2.66409   1
   1   6   0 -0.4787 2.81007   1
   1   6   0 1.37398 1.58218   1
  -2  -6  -6 79.5624 4.11869  -2
   2   6   0 79.5624 4.11869   1
   3   6   6 96.9986 3.92906  -2
  -3  -6   0 96.9986 3.92906   1
   3   6   6 98.3634 3.82143  -2
  -3  -6   0 98.3634 3.82143   1
   3   6   6 96.5476 4.60539  -2
  -3  -6   0 96.5476 4.60539   1
  -3  -6  -6 82.1322 5.21657  -2
   3   6   0 82.1322 5.21657   1
  -3  -6  -6 97.9479 5.82296  -2
   3   6   0 97.9479 5.82296   1
  -3  -6  -6 86.8354 5.21276  -2
   3   6   0 86.8354 5.21276   1
  -3  -6  -6 96.5322 5.02636  -2
   3   6   0 96.5322 5.02636   1
  -3  -6  -6 89.5050 4.61348  -2
   3   6   0 89.5050 4.61348   1
  -3  -6  -6 84.9378 5.23403  -2
   3   6   0 84.9378 5.23403   1
  -3  -6  -6 86.1105 5.30317  -2
   3   6   0 86.1105 5.30317   1
   4   6   0 1.24999 1.24624   1
  -5  -6   0 22.2417 1.31904   1
   5   6   0 26.9208 2.42993   1
   5   6   0 21.5586 2.22225   1
   3  -7   0 12.6412 1.63204   1
   2  -7   0 1.37589 1.55444   1
   2  -7   0 2.34980 2.97622   1
  -2   7   0 0.89398 1.45700   1
  -2   7   0 1.61249 1.38479   1
  -1   7   6 17.7393 2.57760  -2
   1  -7   0 17.7393 2.57760   1
  -1   7   6 17.9115 3.81682  -2
   1  -7   0 17.9115 3.81682   1
   0   7   6 34.5340 5.29482  -2
   0  -7   0 34.5340 5.29482   1
  -1  -7   0 1.74881 2.82410   1
  -1  -7   0 -0.6932 1.28816   1
   1   7   0 1.27579 2.68713   1
   1   7   0 1.75499 1.62622   1
   1   7   0 0.71616 1.74810   1
  -2  -7   0 10.1454 2.48524   1
  -2  -7   0 11.2836 2.36046   1
   2   7   0 10.3552 2.17501   1
   2   7   0 11.0653 2.02092   1
   2   7   0 9.41528 1.31056   1
   2   7   0 8.42662 2.16921   1
  -3  -7  -7 -1.0228 4.02387  -2
   3   7   0 -1.0228 4.02387   1
   4   7   7 4.63371 2.81051  -2
  -4  -7   0 4.63371 2.81051   1
   2  -8   0 11.5460 1.71899   1
  -2   8   0 11.3382 1.76744   1
   0   8   7 2.25111 1.82122  -2
   0  -8   0 2.25111 1.82122   1
   0   8   7 4.53960 2.24164  -2
   0  -8   0 4.53960 2.24164   1
   0  -8  -7 5.96022 2.87650  -2
   0   8   0 5.96022 2.87650   1
   0  -8  -7 2.81788 1.57969  -2
   0   8   0 2.81788 1.57969   1
   0  -8  -7 1.45726 1.78718  -2
   0   8   0 1.45726 1.78718   1
   0  -8  -7 0.24261 1.94845  -2
   0   8   0 0.24261 1.94845   1
  -1  -8   0 156.809 7.54481   1
   1   8   0 201.541 6.31204   1
  -2  -8   0 -0.2555 2.26825   1
  -2  -8   0 0.88943 1.28557   1
   2   8   0 0.86196 1.21685   1
  -3  -8   0 -0.9601 2.14588   1
   2   8  -1 0.02921 1.01430   1
  -2  -8   1 0.05406 1.22105   1
   1   8  -1 156.569 6.15201   1
  -1  -8   1 193.214 7.20978   1
   0  -8  -8 240.396 10.4327  -2
   0   8  -1 240.396 10.4327   1
   0  -8  -8 235.426 8.01127  -2
   0   8  -1 235.426 8.01127   1
   0  -8  -8 256.484 8.74666  -2
   0   8  -1 256.484 8.74666   1
   0   8   8 242.538 8.65030  -2
   0  -8   1 242.538 8.65030   1
   0   8   8 261.407 9.53587  -2
   0  -8   1 261.407 9.53587   1
   1  -8   1 0.11199 1.43231   1
  -3  -7  -8 8.46305 3.63338  -2
   3   7  -1 8.46305 3.63338   1
   2   7  -1 -0.4756 2.60335   1
   2   7  -1 -1.3416 2.42226   1
   2   7  -1 -0.8381 2.16646   1
  -2  -7   1 0.24357 1.77994   1
  -2  -7   1 0.64253 1.31745   1
  -2  -7   1 0.08600 1.99553   1
  -2  -7   1 0.82128 1.25597   1
   1   7  -1 9.32730 1.49273   1
   1   7  -1 9.37369 1.87116   1
   1   7  -1 4.38660 2.33058   1
   1   7  -1 9.39908 2.21917   1
  -1  -7   1 6.75942 2.77978   1
   0   7   7 132.415 6.52516  -2
   0  -7   1 132.415 6.52516   1
  -1   7   7 0.61945 1.69813  -2
   1  -7   1 0.61945 1.69813   1
  -2   7  -1 0.47478 1.34894   1
   2  -7   1 2.05024 1.83738   1
   2  -7   1 2.58283 2.09686   1
  -3   7  -1 0.47460 1.70729   1
   3  -7   1 1.48330 1.16354   1
   3  -7   1 0.79471 1.12878   1
   3  -7   1 -0.0259 1.54874   1
   5   6  -1 12.0873 1.95891   1
   5   6  -1 14.9855 1.91185   1
   4   6  -1 0.83225 1.77791   1
  -3  -6  -7 34.2508 3.45028  -2
   3   6  -1 34.2508 3.45028   1
  -3  -6  -7 21.2295 2.64997  -2
   3   6  -1 21.2295 2.64997   1
  -3  -6  -7 24.3453 3.20335  -2
   3   6  -1 24.3453 3.20335   1
  -3  -6  -7 33.1822 3.84335  -2
   3   6  -1 33.1822 3.84335   1
  -3  -6  -7 33.8202 3.26436  -2
   3   6  -1 33.8202 3.26436   1
  -3  -6  -7 28.2393 3.23747  -2
   3   6  -1 28.2393 3.23747   1
   3   6   7 34.7606 2.35995  -2
  -3  -6   1 34.7606 2.35995   1
   3   6   7 30.4459 2.85816  -2
  -3  -6   1 30.4459 2.85816   1
   3   6   7 36.1606 2.55807  -2
  -3  -6   1 36.1606 2.55807   1
   2   6  -1 39.9261 3.38434   1
   2   6  -1 31.8756 2.40683   1
   1   6  -1 1.62548 2.68076   1
   1   6  -1 -1.3118 1.55181   1
   1   6  -1 2.33347 2.91310   1
  -1  -6   1 0.89573 1.07257   1
  -1  -6   1 -1.0467 2.03092   1
  -1  -6   1 1.96153 1.86680   1
  -1  -6   1 1.29184 1.44697   1
  -1  -6   1 0.21627 1.26352   1
   0   6  -1 1.07067 1.25919   1
   0  -6   1 1.06323 2.72216   1
   1  -6  -6 15.6806 2.89476  -2
  -1   6  -1 15.6806 2.89476   1
   1  -6  -6 19.3286 4.65738  -2
  -1   6  -1 19.3286 4.65738   1
   1  -6  -6 14.6525 3.60577  -2
  -1   6  -1 14.6525 3.60577   1
  -1   6   6 17.5455 2.63129  -2
   1  -6   1 17.5455 2.63129   1
  -1   6   6 17.4283 3.88019  -2
   1  -6   1 17.4283 3.88019   1
   2  -6   1 7.93600 3.02742   1
  -3   6  -1 31.7044 3.76613   1
  -3   6  -1 33.0993 3.22735   1
  -3   6  -1 34.6974 2.95349   1
   3  -6   1 39.4072 4.27693   1
   3  -6   1 38.4143 3.04678   1
  -4   6  -1 4.68648 1.38194   1
   4  -6   1 9.99347 2.06129   1
   4  -6   1 10.6263 1.62268   1
   5   5  -1 2.61855 1.72951   1
   5   5  -1 3.36627 2.20923   1
  -5  -5   1 5.75876 0.94524   1
   4   5  -1 3.34554 2.77327   1
   4   5  -1 4.34655 2.03609   1
  -4  -5   1 3.18282 1.12058   1
  -4  -5   1 4.26378 1.42520   1
  -3  -5  -6 3.52352 2.84515  -2
   3   5  -1 3.52352 2.84515   1
  -2  -5  -6 43.8184 4.07648  -2
   2   5  -1 43.8184 4.07648   1
  -2  -5  -6 34.7918 3.56805  -2
   2   5  -1 34.7918 3.56805   1
   1   5  -1 23.0250 2.88126   1
   1   5  -1 18.2025 3.13111   1
   1   5  -1 16.2574 2.58442   1
   1   5  -1 15.7566 2.72788   1
   1   5  -1 11.9153 2.99586   1
   1   5  -1 14.4267 1.85935   1
  -1  -5   1 15.1367 1.40327   1
  -1  -5   1 17.1434 1.86129   1
  -1  -5   1 16.4521 2.14763   1
  -1  -5   1 12.8814 2.55344   1
  -1  -5   1 21.8111 1.84247   1
   0   5  -1 -0.1697 1.71742   1
   0   5  -1 1.03958 1.68603   1
   0   5  -1 -1.1354 1.29664   1
   0   5  -1 -0.6412 1.25562   1
   0  -5   1 0.23600 0.92859   1
   0  -5   1 -0.2264 1.15773   1
   0  -5   1 1.50001 2.15415   1
   0  -5   1 0.37489 1.22619   1
   0  -5   1 -4.1275 2.02587   1
  -1   5   5 7.59911 4.17993  -2
   1  -5   1 7.59911 4.17993   1
  -2   5   5 8.72550 3.32889  -2
   2  -5   1 8.72550 3.32889   1
  -3   5  -1 15.7655 2.93944   1
   3  -5   1 20.1211 2.75926   1
   3  -5   1 24.1590 3.69218   1
  -4   5  -1 79.5681 4.50243   1
   4  -5   1 85.6037 4.14285   1
   4  -5   1 84.8190 4.98401   1
   4  -5   1 84.3827 4.39472   1
  -5   5   4 9.20584 1.90462  -2
   5  -5   1 9.20584 1.90462   1
  -5   5   4 8.31695 1.58006  -2
   5  -5   1 8.31695 1.58006   1
  -5   5   4 9.13209 2.53781  -2
   5  -5   1 9.13209 2.53781   1
  -6  -4  -6 9.56855 2.33369  -2
   6   4  -1 9.56855 2.33369   1
  -6  -4  -6 8.20092 1.78027  -2
   6   4  -1 8.20092 1.78027   1
  -6  -4  -6 6.40969 1.88888  -2
   6   4  -1 6.40969 1.88888   1
   5   4  -1 2.97496 2.37018   1
   5   4  -1 3.71352 2.00211   1
   5   4  -1 6.66945 2.09144   1
  -5  -4   1 3.98339 1.07065   1
  -5  -4   1 4.50064 1.09385   1
   4   4  -1 11.8379 2.26505   1
   4   4  -1 10.8046 2.70592   1
   4   4  -1 9.54634 2.13616   1
   4   4  -1 11.2944 2.67578   1
   4   4  -1 8.30970 1.78100   1
  -4  -4   1 9.76172 1.49408   1
   3   4  -1 0.46194 1.98095   1
   3   4  -1 0.27168 1.37890   1
  -2  -4  -5 509.502 19.2787  -2
   2   4  -1 509.502 19.2787   1
  -2  -4  -5 498.452 15.6068  -2
   2   4  -1 498.452 15.6068   1
  -2  -4  -5 477.716 17.9646  -2
   2   4  -1 477.716 17.9646   1
   2   4   5 545.898 14.6807  -2
  -2  -4   1 545.898 14.6807   1
   2   4   5 495.018 13.3495  -2
  -2  -4   1 495.018 13.3495   1
   2   4   5 508.293 16.6288  -2
  -2  -4   1 508.293 16.6288   1
   1   4  -1 147.031 7.58702   1
   1   4  -1 140.379 7.03648   1
  -1  -4   1 141.612 4.38259   1
  -1  -4   1 145.591 4.99211   1
   0   4  -1 33.8526 3.55505   1
   0   4  -1 27.7431 3.25962   1
   0   4  -1 34.1542 3.15857   1
   0  -4   1 26.5935 3.33446   1
   0  -4   1 30.8966 1.74405   1
  -1   4  -1 84.3758 6.75149   1
  -1   4  -1 109.921 5.65274   1
  -1   4  -1 114.453 5.10128   1
   1  -4   1 113.055 6.69138   1
   2  -4  -4 3.27632 3.07482  -2
  -2   4  -1 3.27632 3.07482   1
   2  -4  -4 1.33926 2.33884  -2
  -2   4  -1 1.33926 2.33884   1
  -2   4   4 -0.6067 2.29145  -2
   2  -4   1 -0.6067 2.29145   1
  -2   4   4 0.09254 2.65514  -2
   2  -4   1 0.09254 2.65514   1
  -3   4  -1 -2.1282 3.02218   1
  -3   4  -1 3.95461 1.31881   1
   3  -4   1 2.09821 2.58727   1
  -4   4  -1 0.75240 2.36055   1
  -4   4  -1 -0.1416 2.67417   1
  -4   4  -1 -1.5015 2.01620   1
  -4   4  -1 1.34152 1.18570   1
   4  -4   1 -0.1896 3.05514   1
   4  -4   1 2.36841 2.61032   1
   4  -4   1 -0.5211 1.98258   1
   4  -4   1 2.31276 1.43717   1
  -5   4  -1 0.10750 1.02148   1
  -5   4  -1 1.33764 1.53945   1
   5  -4   1 2.02011 2.07286   1
   5  -4   1 1.91320 1.10086   1
   5  -4   1 -0.6726 2.25337   1
   5  -4   1 2.30168 1.59322   1
  -6  -3  -5 -1.6134 1.90372  -2
   6   3  -1 -1.6134 1.90372   1
  -6  -3  -5 -0.9927 1.90704  -2
   6   3  -1 -0.9927 1.90704   1
   5   3  -1 2.65143 1.53210   1
   4   3  -1 7.04572 2.26790   1
   4   3  -1 9.73799 1.79088   1
   4   3  -1 7.71612 2.34809   1
   4   3  -1 8.83133 1.96869   1
   4   3  -1 9.01871 2.30796   1
  -4  -3   1 10.1064 1.13481   1
   3   3  -1 25.5627 2.34979   1
   3   3  -1 29.3358 3.88956   1
   3   3  -1 26.5929 3.40977   1
  -3  -3   1 24.0283 1.56013   1
  -3  -3   1 17.3248 2.70008   1
   0   3  -1 15.7556 2.24463   1
   0   3  -1 13.6860 1.70730   1
   0   3  -1 13.6588 2.27863   1
   0   3  -1 16.9574 2.04946   1
   0  -3   1 11.6277 1.19528   1
   0  -3   1 15.9301 2.45197   1
   0  -3   1 15.3321 2.84631   1
  -1   3  -1 12.6266 1.91054   1
  -1   3  -1 10.2570 1.98959   1
  -1   3  -1 15.6599 2.18507   1
  -1   3  -1 15.7209 2.38443   1
   1  -3   1 13.0897 2.45047   1
   1  -3   1 13.4812 1.85302   1
   1  -3   1 12.5578 2.46398   1
   3  -3  -3 61.0001 5.77299  -2
  -3   3  -1 61.0001 5.77299   1
   3  -3  -3 59.7952 4.56110  -2
  -3   3  -1 59.7952 4.56110   1
  -3   3   3 48.8062 3.90027  -2
   3  -3   1 48.8062 3.90027   1
  -4   3  -1 13.9603 4.04523   1
  -4   3  -1 8.19151 2.45214   1
  -4   3  -1 10.2393 2.11565   1
  -4   3  -1 11.4174 1.62862   1
  -4   3  -1 8.70481 1.45245   1
   4  -3   1 13.4274 2.73109   1
   4  -3   1 12.0113 2.17313   1
   4  -3   1 10.4546 2.06593   1
  -5   3  -1 5.18553 1.39452   1
  -5   3  -1 4.01246 1.33202   1
  -5   3  -1 4.31236 1.82255   1
   5  -3   1 2.37022 2.67306   1
   5  -3   1 5.78237 2.00747   1
   5  -3   1 4.95526 1.68980   1
   5  -3   1 4.09411 3.09777   1
  -6   3   2 2.45171 2.23912  -2
   6  -3   1 2.45171 2.23912   1
  -6   3   2 -0.0518 1.61356  -2
   6  -3   1 -0.0518 1.61356   1
  -6  -2  -4 29.3005 5.30811  -2
   6   2  -1 29.3005 5.30811   1
  -5  -2  -4 14.7682 3.51257  -2
   5   2  -1 14.7682 3.51257   1
  -5  -2  -4 10.7635 2.41138  -2
   5   2  -1 10.7635 2.41138   1
  -5  -2  -4 8.15860 2.39845  -2
   5   2  -1 8.15860 2.39845   1
  -5  -2  -4 5.57751 2.07499  -2
   5   2  -1 5.57751 2.07499   1
  -5  -2  -4 8.38201 3.27923  -2
   5   2  -1 8.38201 3.27923   1
   5   2   4 8.58023 1.54532  -2
  -5  -2   1 8.58023 1.54532   1
   4   2  -1 86.4287 4.64191   1
   4   2  -1 81.8486 4.37597   1
   4   2  -1 82.2101 4.19391   1
   4   2  -1 81.8424 4.42205   1
   3   2  -1 420.941 15.4816   1
  -3  -2   1 440.163 14.0308   1
   2   2  -1 32.0601 3.10815   1
   2   2  -1 32.7514 3.36715   1
   2   2  -1 25.3848 1.59597   1
  -2  -2   1 28.6257 3.42891   1
  -2  -2   1 24.4983 1.99742   1
  -1  -2  -3 815.630 25.7037  -2
   1   2  -1 815.630 25.7037   1
  -1  -2  -3 765.358 24.0034  -2
   1   2  -1 765.358 24.0034   1
  -1  -2  -3 718.846 28.7774  -2
   1   2  -1 718.846 28.7774   1
   1   2   3 816.935 25.8615  -2
  -1  -2   1 816.935 25.8615   1
   1   2   3 832.169 30.8675  -2
  -1  -2   1 832.169 30.8675   1
   0   2  -1 -0.7841 1.15578   1
   0   2  -1 0.61181 1.00524   1
   0   2  -1 1.19292 1.23440   1
   0   2  -1 -0.7368 1.26244   1
   0  -2   1 -0.1482 0.41335   1
   0  -2   1 -0.2366 1.16218   1
   0  -2   1 0.84993 1.47825   1
  -1   2  -1 83.8493 4.08995   1
  -1   2  -1 74.3513 3.68179   1
  -1   2  -1 77.4624 4.27530   1
  -1   2  -1 79.6954 3.45960   1
   1  -2   1 81.4554 4.41929   1
   1  -2   1 74.4334 4.53185   1
   1  -2   1 80.4717 2.93364   1
  -2   2  -1 820.836 27.0979   1
  -2   2  -1 818.488 26.8037   1
  -2   2  -1 834.894 22.9770   1
  -2   2  -1 843.874 22.8122   1
  -2   2  -1 830.890 31.2167   1
   2  -2   1 841.505 28.2535   1
   2  -2   1 837.727 22.2618   1
   2  -2   1 837.648 28.4618   1
   3  -2  -2 0.59187 3.21262  -2
  -3   2  -1 0.59187 3.21262   1
   3  -2  -2 0.97695 2.38783  -2
  -3   2  -1 0.97695 2.38783   1
  -3   2   2 1.36863 2.44362  -2
   3  -2   1 1.36863 2.44362   1
  -3   2   2 1.71723 2.21288  -2
   3  -2   1 1.71723 2.21288   1
  -3   2   2 0.36971 2.98757  -2
   3  -2   1 0.36971 2.98757   1
  -4   2  -1 5.17613 1.67992   1
  -4   2  -1 3.82215 2.46253   1
  -4   2  -1 2.51352 1.23489   1
  -4   2  -1 4.36515 1.18221   1
  -4   2   2 387.169 12.4222  -2
   4  -2   1 387.169 12.4222   1
  -5   2  -1 76.3478 3.36774   1
  -5   2  -1 78.3725 3.44430   1
  -5   2  -1 72.5355 4.77261   1
  -5   2  -1 71.9526 4.28252   1
   5  -2   1 61.4002 4.39835   1
   5  -2   1 71.6056 5.05429   1
   5  -2   1 71.7255 4.96584   1
   5  -2   1 70.1860 4.31755   1
   5  -2   1 67.2931 4.21248   1
  -6   2  -1 6.93640 1.06423   1
  -6   2  -1 4.59355 0.94637   1
   6  -2   1 5.62336 2.60971   1
   6  -2   1 7.05002 1.56815   1
   6  -2   1 8.01091 1.81972   1
   6   1  -1 1.37024 2.83554   1
   6   1  -1 3.64217 1.84444   1
   6   1  -1 4.07551 1.74602   1
   6   1  -1 5.31825 1.70681   1
  -5  -1  -3 15.6156 4.40850  -2
   5   1  -1 15.6156 4.40850   1
  -5  -1  -3 13.7337 3.09106  -2
   5   1  -1 13.7337 3.09106   1
  -5  -1  -3 14.1300 2.95641  -2
   5   1  -1 14.1300 2.95641   1
   5   1   3 15.2097 1.69231  -2
  -5  -1   1 15.2097 1.69231   1
  -4  -1  -3 14.0071 2.80962  -2
   4   1  -1 14.0071 2.80962   1
   3   1  -1 25.2476 3.47069   1
   3   1  -1 24.8154 2.59597   1
   3   1  -1 24.5479 2.32757   1
  -3  -1   1 23.8641 2.39996   1
   2   1  -1 9.73690 1.34718   1
   2   1  -1 6.34904 1.93025   1
   2   1  -1 7.27058 1.83913   1
  -2  -1   1 7.26399 1.73066   1
  -2  -1   1 8.52050 1.49211   1
  -2  -1   1 8.56099 1.55927   1
   1   1  -1 15.1346 1.08589   1
   1   1   2 71.4487 3.46684  -2
  -1  -1   1 71.4487 3.46684   1
   0  -1  -2 12.2665 1.74699  -2
   0   1  -1 12.2665 1.74699   1
   0  -1   1 13.3236 1.90632   1
  -1   1  -1 198.860 6.01514   1
  -1   1  -1 192.085 5.91927   1
  -1   1  -1 195.243 8.01869   1
  -1   1  -1 190.162 6.92316   1
   1  -1   1 198.597 5.74838   1
   1  -1   1 200.235 8.02682   1
   1  -1   1 205.146 7.40834   1
  -2   1  -1 174.409 5.71019   1
  -2   1  -1 170.241 6.62151   1
  -2   1  -1 176.546 5.99896   1
   2  -1   1 178.843 5.86760   1
   2  -1   1 170.261 7.00186   1
   2  -1   1 172.949 7.15234   1
  -3   1  -1 55.3831 2.59715   1
   4  -1  -1 43.4077 3.56597  -2
  -4   1  -1 43.4077 3.56597   1
  -4   1   1 46.2026 3.56202  -2
   4  -1   1 46.2026 3.56202   1
  -4   1   1 46.1704 3.93693  -2
   4  -1   1 46.1704 3.93693   1
  -5   1  -1 40.7848 2.48892   1
  -5   1  -1 33.4284 5.39240   1
  -5   1  -1 39.1467 3.24650   1
  -5   1  -1 37.7770 2.50166   1
   5  -1   1 42.5852 4.08066   1
   5  -1   1 39.7988 4.03890   1
   5  -1   1 36.5627 3.91576   1
   5  -1   1 38.9638 3.81582   1
   5  -1   1 44.2026 4.74141   1
  -6   1  -1 8.19784 1.38122   1
  -6   1  -1 6.41775 1.35359   1
   6  -1   1 8.26637 1.76720   1
   6  -1   1 4.58077 2.43289   1
   6  -1   1 10.3208 2.24972   1
   6  -1   1 5.27936 2.44719   1
   6   0  -1 1.49110 1.57304   1
   6   0  -1 1.12275 2.31163   1
   6   0  -1 5.79328 2.12678   1
   6   0  -1 4.11008 1.89448   1
  -6   0   1 2.45490 0.68535   1
   5   0  -1 9.55260 2.42993   1
  -4   0  -2 61.9872 5.21315  -2
   4   0  -1 61.9872 5.21315   1
   4   0   2 58.5485 4.32800  -2
  -4   0   1 58.5485 4.32800   1
   4   0   2 57.1574 2.27663  -2
  -4   0   1 57.1574 2.27663   1
   3   0  -1 40.2084 3.44001   1
   3   0  -1 40.1712 2.93374   1
  -3   0   1 36.2481 2.91341   1
  -3   0   1 44.4769 2.85588   1
   2   0  -1 93.5142 3.80565   1
   2   0  -1 96.4481 4.39159   1
   2   0  -1 97.5309 4.68832   1
  -2   0   1 94.6061 3.51131   1
  -2   0   1 99.7277 3.96754   1
  -2   0   1 98.6823 4.92326   1
   1   0  -1 47.1944 2.51033   1
   1   0  -1 45.5858 2.10646   1
   1   0  -1 46.5777 2.66965   1
   1   0  -1 46.6705 2.50214   1
   0   0  -1 393.283 10.5992  -2
   0   0  -1 393.283 10.5992   1
   0   0  -1 374.217 12.3714  -2
   0   0  -1 374.217 12.3714   1
   0   0  -1 412.851 12.8471  -2
   0   0  -1 412.851 12.8471   1
   0   0  -1 374.948 10.7934  -2
   0   0  -1 374.948 10.7934   1
   0   0   1 405.731 12.7426  -2
   0   0   1 405.731 12.7426   1
   0   0   1 417.680 12.7411  -2
   0   0   1 417.680 12.7411   1
   0   0   1 381.596 10.3646  -2
   0   0   1 381.596 10.3646   1
  -1   0  -1 1294.61 40.3413   1
  -1   0  -1 1274.95 34.3851   1
  -1   0  -1 1312.66 32.6507   1
   1   0   1 1300.36 46.8459   1
   1   0   1 1285.76 40.6644   1
   1   0   1 1298.55 37.2087   1
   1   0   1 1284.20 40.2197   1
   1   0   1 1220.88 46.7038   1
   1   0   1 1251.79 32.2235   1
  -2   0  -1 431.518 14.5978   1
  -2   0  -1 441.421 12.7664   1
  -2   0  -1 449.089 12.4710   1
   2   0   1 417.567 14.6235   1
   2   0   1 462.358 14.2317   1
   2   0   1 434.259 12.1834   1
  -3   0  -1 16.1252 1.36686   1
  -3   0  -1 16.1169 1.90603   1
  -3   0  -1 20.1808 2.35451   1
  -3   0  -1 15.6735 2.21523   1
   3   0   1 17.1552 2.35306   1
   3   0   1 20.4516 2.29516   1
   3   0   1 18.1121 2.47876   1
   3   0   1 17.0841 2.74651   1
   4   0   0 1.53124 2.90111  -2
  -4   0  -1 1.53124 2.90111   1
   4   0   0 3.68515 2.64213  -2
  -4   0  -1 3.68515 2.64213   1
   4   0   0 3.81207 1.15994  -2
  -4   0  -1 3.81207 1.15994   1
  -4   0   0 0.75319 1.97512  -2
   4   0   1 0.75319 1.97512   1
  -4   0   0 4.68712 2.71719  -2
   4   0   1 4.68712 2.71719   1
  -4   0   0 3.71914 1.84886  -2
   4   0   1 3.71914 1.84886   1
  -5   0  -1 128.342 4.43650   1
  -5   0  -1 136.136 5.32362   1
   5   0   1 145.075 6.90305   1
   5   0   1 125.098 5.72592   1
  -6   0  -1 321.384 9.82915   1
  -6   0  -1 327.498 9.22326   1
  -6   0  -1 316.375 10.2651   1
   6   0   1 326.087 11.6113   1
   6   0   1 330.463 11.4523   1
   6   0   1 336.502 12.2702   1
   6   0   1 327.220 11.1993   1
   6  -1  -1 0.82579 1.81688   1
   6  -1  -1 -0.1353 2.59570   1
   6  -1  -1 0.28212 2.05783   1
   6  -1  -1 3.16548 1.70565   1
  -6   1   1 2.58034 0.96803   1
   5  -1  -1 216.987 8.45751   1
   5  -1  -1 202.983 8.28874   1
   5  -1  -1 221.861 9.33409   1
   5  -1  -1 217.341 8.52771   1
  -5   1   1 222.037 7.27989   1
  -5   1   1 215.307 12.5634   1
  -5   1   1 213.079 6.33363   1
  -4   1  -1 51.8892 3.88493  -2
   4  -1  -1 51.8892 3.88493   1
  -4   1  -1 49.7947 3.60766  -2
   4  -1  -1 49.7947 3.60766   1
  -4   1  -1 55.4124 3.84376  -2
   4  -1  -1 55.4124 3.84376   1
   4  -1   1 43.1747 3.87803  -2
  -4   1   1 43.1747 3.87803   1
  -3   1   1 4.52609 1.29935   1
  -3   1   1 3.95456 0.74585   1
   2  -1  -1 106.152 4.48920   1
   2  -1  -1 111.169 4.20662   1
  -2   1   1 97.6182 4.09606   1
  -2   1   1 98.6228 3.26062   1
  -2   1   1 105.867 3.97245   1
   1  -1  -1 108.906 3.64100   1
   1  -1  -1 109.403 4.30112   1
  -1   1   1 106.343 5.02429   1
  -1   1   1 108.980 3.66307   1
   0  -1  -1 224.707 8.63268   1
   0  -1  -1 209.004 5.95525   1
   0   1   1 209.069 5.76984   1
  -1  -1  -1 75.9994 2.96573   1
  -1  -1  -1 76.1753 3.53350   1
   1   1   1 73.7978 3.48651   1
   1   1   1 72.3144 2.54228   1
  -2  -1  -1 173.058 7.22184   1
  -2  -1  -1 186.270 6.11277   1
  -2  -1  -1 177.239 6.89922   1
   2   1   1 192.923 7.13410   1
   2   1   1 178.643 5.72602   1
  -3  -1  -1 11.9148 2.20531   1
  -3  -1  -1 12.8405 1.95449   1
  -3  -1  -1 14.9115 1.97417   1
  -3  -1  -1 8.98871 0.96925   1
   3   1   1 11.0731 1.80309   1
   3   1   1 12.9186 1.81780   1
   3   1   1 12.9567 2.30050   1
   4   1   1 3.25873 3.02121  -2
  -4  -1  -1 3.25873 3.02121   1
  -4  -1  -1 1.30073 3.27285  -2
   4   1   1 1.30073 3.27285   1
   5   1   1 83.0196 3.27179  -2
  -5  -1  -1 83.0196 3.27179   1
   5   1   1 86.6517 6.52797  -2
  -5  -1  -1 86.6517 6.52797   1
   5   1   1 102.103 4.46078  -2
  -5  -1  -1 102.103 4.46078   1
  -5  -1  -1 100.658 5.45686  -2
   5   1   1 100.658 5.45686   1
  -5  -1  -1 90.3675 5.19160  -2
   5   1   1 90.3675 5.19160   1
  -5  -1  -1 100.289 5.76245  -2
   5   1   1 100.289 5.76245   1
  -5  -1  -1 88.6217 4.93049  -2
   5   1   1 88.6217 4.93049   1
  -6  -1  -1 261.133 8.67523   1
  -6  -1  -1 271.376 7.81217   1
   6   1   1 275.260 9.81335   1
   6   1   1 276.694 10.9532   1
   6   1   1 270.223 9.71289   1
   6   1   1 268.769 10.2572   1
   7   1   1 1.03634 1.38182   1
   7   1   1 0.42802 1.12377   1
   7   1   1 -0.6361 1.15700   1
   6  -2  -1 2.08769 1.65295   1
   6  -2  -1 1.91595 1.69343   1
   6  -2  -1 2.47196 1.34629   1
   6  -2  -1 2.34031 2.04855   1
  -6   2   1 2.40457 1.01815   1
   5  -2  -1 367.387 12.9677   1
   5  -2  -1 362.053 13.5714   1
   5  -2  -1 365.525 12.4830   1
   5  -2  -1 375.191 14.6933   1
   5  -2  -1 366.871 12.1616   1
  -5   2   1 375.639 10.2052   1
  -5   2   1 360.613 11.2968   1
  -5   2   1 355.883 17.4440   1
  -5   2   1 338.243 10.8926   1
   4  -2  -1 392.358 13.7743   1
   4  -2  -1 399.658 14.4438   1
   4  -2  -1 387.797 13.0226   1
   4  -2  -1 385.647 15.4259   1
  -4   2   1 412.025 10.8783   1
  -4   2   1 422.812 18.3327   1
  -3   2   0 26.9816 2.80607  -2
   3  -2  -1 26.9816 2.80607   1
  -3   2   0 21.2315 2.57879  -2
   3  -2  -1 21.2315 2.57879   1
   3  -2   0 20.8933 1.40087  -2
  -3   2   1 20.8933 1.40087   1
   3  -2   0 20.7811 3.40750  -2
  -3   2   1 20.7811 3.40750   1
   3  -2   0 24.9964 2.81524  -2
  -3   2   1 24.9964 2.81524   1
   2  -2  -1 94.3432 4.52818   1
   2  -2  -1 104.874 4.89219   1
   2  -2  -1 108.785 4.25630   1
  -2   2   1 103.258 3.47297   1
  -2   2   1 104.173 4.42593   1
  -2   2   1 100.871 5.97816   1
   1  -2  -1 163.761 7.43022   1
   1  -2  -1 149.587 4.78584   1
   1  -2  -1 151.440 6.47346   1
   1  -2  -1 163.841 6.22858   1
  -1   2   1 149.303 7.09270   1
  -1   2   1 156.055 6.23093   1
  -1   2   1 155.876 5.18127   1
  -1   2   1 145.547 5.20211   1
   0  -2  -1 1689.86 44.1581   1
   0  -2  -1 1679.92 52.1250   1
   0  -2  -1 1744.36 61.1945   1
   0   2   1 1626.90 52.1380   1
   0   2   1 1591.61 42.0911   1
   0   2   1 1637.08 50.4883   1
   0   2   1 1583.65 58.8828   1
   1   2   1 4365.80 147.614  -2
  -1  -2  -1 4365.80 147.614   1
   1   2   1 5018.89 127.424  -2
  -1  -2  -1 5018.89 127.424   1
   1   2   1 5146.16 171.422  -2
  -1  -2  -1 5146.16 171.422   1
  -1  -2  -1 4252.66 166.200  -2
   1   2   1 4252.66 166.200   1
  -1  -2  -1 4985.10 146.722  -2
   1   2   1 4985.10 146.722   1
  -1  -2  -1 4798.10 149.371  -2
   1   2   1 4798.10 149.371   1
  -1  -2  -1 4409.87 116.822  -2
   1   2   1 4409.87 116.822   1
  -1  -2  -1 4590.70 135.203  -2
   1   2   1 4590.70 135.203   1
  -2  -2  -1 1.01290 1.23329   1
  -2  -2  -1 0.98180 1.38877   1
   2   2   1 -0.3353 1.80872   1
   2   2   1 0.69483 1.24148   1
   2   2   1 1.01809 1.02677   1
  -3  -2  -1 44.6860 3.43491   1
  -3  -2  -1 41.2239 1.96709   1
   3   2   1 45.9638 4.22851   1
   3   2   1 37.4498 2.55671   1
  -4  -2  -1 -0.4139 1.05930   1
  -4  -2  -1 -1.5821 1.82153   1
   4   2   1 0.15719 2.02549   1
   4   2   1 0.08058 1.73710   1
   4   2   1 -0.8359 2.49741   1
   4   2   1 1.67384 1.70794   1
   4   2   1 0.39760 1.88837   1
   5   2   2 39.7340 2.16535  -2
  -5  -2  -1 39.7340 2.16535   1
   5   2   2 36.3821 4.98237  -2
  -5  -2  -1 36.3821 4.98237   1
   5   2   2 42.0296 2.71420  -2
  -5  -2  -1 42.0296 2.71420   1
  -5  -2  -2 43.7983 3.42309  -2
   5   2   1 43.7983 3.42309   1
  -5  -2  -2 37.1710 3.54848  -2
   5   2   1 37.1710 3.54848   1
  -5  -2  -2 42.7994 4.65079  -2
   5   2   1 42.7994 4.65079   1
  -5  -2  -2 43.0170 4.08125  -2
   5   2   1 43.0170 4.08125   1
  -5  -2  -2 38.2810 3.95011  -2
   5   2   1 38.2810 3.95011   1
   6   2   2 424.312 11.9887  -2
  -6  -2  -1 424.312 11.9887   1
   6   2   1 80.2058 4.28883   1
  -6   3   0 79.5997 4.13058  -2
   6  -3  -1 79.5997 4.13058   1
  -6   3   0 80.3513 3.71071  -2
   6  -3  -1 80.3513 3.71071   1
   5  -3  -1 39.0469 3.84075   1
   5  -3  -1 39.6485 3.64315   1
   5  -3  -1 43.3558 3.86445   1
   5  -3  -1 40.8944 3.72161   1
   5  -3  -1 37.4139 3.81492   1
  -5   3   1 35.8808 3.30729   1
  -5   3   1 40.4970 2.52503   1
  -5   3   1 40.2490 2.56192   1
   4  -3  -1 5.89717 2.11092   1
   4  -3  -1 8.74797 2.18106   1
   4  -3  -1 6.04461 1.58526   1
   4  -3  -1 7.54220 2.55586   1
   4  -3  -1 6.49768 2.92829   1
  -4   3   1 6.44018 3.69861   1
  -4   3   1 5.84226 1.26408   1
  -4   3   1 6.45871 1.30311   1
  -4   3   1 6.62979 1.71761   1
   3  -3  -1 12.5665 4.10226  -2
  -3   3   1 12.5665 4.10226   1
   3  -3  -1 9.50164 2.59993  -2
  -3   3   1 9.50164 2.59993   1
  -2   3   1 67.0179 2.94589   1
   1  -3  -1 29.1930 3.24870   1
   1  -3  -1 25.0386 1.72660   1
   1  -3  -1 30.8187 3.57427   1
  -1   3   1 29.5896 3.42953   1
  -1   3   1 26.4340 2.45659   1
  -1   3   1 27.9040 2.66007   1
   0  -3  -1 170.021 5.69178   1
   0  -3  -1 179.111 8.57270   1
   0  -3  -1 182.071 7.10419   1
   0   3   1 173.455 6.44187   1
   0   3   1 167.771 6.59538   1
   0   3   1 166.488 8.03623   1
   0   3   1 172.318 5.92990   1
  -1  -3  -2 3.04066 3.01761  -2
   1   3   1 3.04066 3.01761   1
  -1  -3  -2 0.52295 2.20839  -2
   1   3   1 0.52295 2.20839   1
   2   3   2 9.56307 1.24114  -2
  -2  -3  -1 9.56307 1.24114   1
  -2  -3  -2 11.5400 3.45637  -2
   2   3   1 11.5400 3.45637   1
  -2  -3  -2 5.78250 2.41532  -2
   2   3   1 5.78250 2.41532   1
  -3  -3  -1 8.86488 0.88412   1
  -3  -3  -1 8.99216 1.25389   1
  -3  -3  -1 7.62836 2.13535   1
   3   3   1 8.89468 2.70672   1
  -4  -3  -1 9.75593 1.21160   1
  -4  -3  -1 6.57116 1.28385   1
  -4  -3  -1 9.83339 3.20764   1
   4   3   1 10.0608 2.32124   1
   4   3   1 11.3113 1.91318   1
   4   3   1 10.2871 2.11614   1
   4   3   1 10.4846 2.21221   1
   4   3   1 7.98849 1.93216   1
   4   3   1 7.10296 2.22626   1
   5   3   3 11.0045 2.05903  -2
  -5  -3  -1 11.0045 2.05903   1
   5   3   3 10.9842 1.56475  -2
  -5  -3  -1 10.9842 1.56475   1
  -5  -3  -3 10.4854 2.79951  -2
   5   3   1 10.4854 2.79951   1
  -5  -3  -3 19.7855 4.99692  -2
   5   3   1 19.7855 4.99692   1
  -5  -3  -3 16.3648 4.81971  -2
   5   3   1 16.3648 4.81971   1
  -5  -3  -3 18.8271 4.94878  -2
   5   3   1 18.8271 4.94878   1
   6   3   3 23.6938 1.78714  -2
  -6  -3  -1 23.6938 1.78714   1
  -6  -3  -3 21.9417 3.61007  -2
   6   3   1 21.9417 3.61007   1
  -6  -3  -3 24.5878 4.46589  -2
   6   3   1 24.5878 4.46589   1
  -6  -3  -3 18.5862 3.24548  -2
   6   3   1 18.5862 3.24548   1
  -6  -3  -3 21.8288 2.74898  -2
   6   3   1 21.8288 2.74898   1
   5  -4  -1 24.5499 2.28290   1
   5  -4  -1 29.1226 2.89679   1
   5  -4  -1 14.7042 3.16481   1
  -5   4   1 17.9217 1.60395   1
  -5   4   1 20.4617 1.68366   1
   4  -4  -1 65.5679 3.71711   1
   4  -4  -1 65.3485 5.43334   1
   4  -4  -1 62.2875 4.97223   1
   4  -4  -1 63.2182 3.80439   1
  -4   4   1 67.0651 2.81974   1
  -4   4   1 65.1331 6.99930   1
  -4   4   1 62.3495 4.14273   1
  -4   4   1 67.6651 3.22561   1
   3  -4  -1 15.9585 3.06079   1
   3  -4  -1 20.7797 2.50782   1
   3  -4  -2 7.67066 4.48507  -2
  -3   4   1 7.67066 4.48507   1
   2  -4  -2 8.88085 1.99349  -2
  -2   4   1 8.88085 1.99349   1
   2  -4  -2 6.32064 1.30238  -2
  -2   4   1 6.32064 1.30238   1
   2  -4  -2 6.21447 3.88547  -2
  -2   4   1 6.21447 3.88547   1
   1  -4  -1 203.954 11.2491   1
  -1   4   1 230.913 10.7133   1
  -1   4   1 228.107 7.89516   1
   0  -4  -1 131.854 4.81945   1
   0  -4  -1 121.354 6.20626   1
   0  -4  -1 120.178 7.84361   1
   0  -4  -1 125.180 4.97333   1
   0   4   1 128.736 5.40366   1
   0   4   1 131.832 6.41299   1
   0   4   1 124.890 7.14644   1
   1   4   1 10.6019 2.06724   1
   1   4   1 12.9719 2.90810   1
   1   4   1 8.68159 2.52083   1
   2   4   3 1870.93 50.5231  -2
  -2  -4  -1 1870.93 50.5231   1
   2   4   3 1573.31 68.6166  -2
  -2  -4  -1 1573.31 68.6166   1
   2   4   3 1804.37 45.6264  -2
  -2  -4  -1 1804.37 45.6264   1
   2   4   3 1919.30 49.0212  -2
  -2  -4  -1 1919.30 49.0212   1
  -2  -4  -3 1807.79 55.1851  -2
   2   4   1 1807.79 55.1851   1
  -2  -4  -3 1864.48 66.8064  -2
   2   4   1 1864.48 66.8064   1
   3   4   3 3.98138 2.04567  -2
  -3  -4  -1 3.98138 2.04567   1
   3   4   1 1.59041 1.46985   1
   3   4   1 4.45865 2.75031   1
   3   4   1 3.05961 1.32538   1
  -4  -4  -1 197.930 9.59104   1
  -4  -4  -1 186.823 5.78922   1
  -4  -4  -1 195.673 6.66900   1
   4   4   1 173.790 8.07790   1
   4   4   1 193.255 7.66539   1
   4   4   1 189.255 7.85605   1
   4   4   1 195.213 7.64960   1
   4   4   1 193.912 6.99766   1
   4   4   1 191.232 7.90143   1
  -5  -4  -1 122.974 4.90834   1
  -5  -4  -1 123.525 4.24968   1
  -5  -4  -4 119.533 6.85741  -2
   5   4   1 119.533 6.85741   1
   6   4   4 3.72051 1.02813  -2
  -6  -4  -1 3.72051 1.02813   1
  -6  -4  -4 3.97970 1.97605  -2
   6   4   1 3.97970 1.97605   1
  -6  -4  -4 2.45007 1.94839  -2
   6   4   1 2.45007 1.94839   1
  -6  -4  -4 2.52127 1.99708  -2
   6   4   1 2.52127 1.99708   1
  -6  -4  -4 3.15841 2.18824  -2
   6   4   1 3.15841 2.18824   1
  -6  -4  -4 1.23691 1.81260  -2
   6   4   1 1.23691 1.81260   1
  -5   5   2 27.8313 2.54225  -2
   5  -5  -1 27.8313 2.54225   1
   4  -5  -1 1.47065 1.93224   1
   4  -5  -1 3.39686 1.53564   1
   4  -5  -1 3.96762 2.98959   1
   4  -5  -1 1.49158 2.70481   1
  -4   5   1 1.04371 1.18630   1
  -4   5   1 0.86402 2.37299   1
   3  -5  -1 17.5186 3.30503   1
   3  -5  -1 25.9196 2.45921   1
   3  -5  -1 24.3007 2.38535   1
  -3   5   1 19.7898 3.06739   1
  -3   5   1 19.8863 3.97116   1
  -3   5   1 18.3477 1.70648   1
  -2   5   3 42.1274 3.92591  -2
   2  -5  -1 42.1274 3.92591   1
   2  -5  -3 41.1397 4.68139  -2
  -2   5   1 41.1397 4.68139   1
   1  -5  -3 55.5883 4.79829  -2
  -1   5   1 55.5883 4.79829   1
   0  -5  -1 3.09109 2.02990   1
   0   5   1 2.70503 2.09606   1
   0   5   1 2.94762 1.40323   1
   0   5   1 2.75278 2.39538   1
  -1  -5  -1 25.8493 2.40705   1
  -1  -5  -1 26.0948 1.85790   1
  -1  -5  -1 19.3621 2.51912   1
   1   5   1 21.1290 3.56128   1
   1   5   1 35.0510 4.32373   1
   2   5   4 26.5757 1.93863  -2
  -2  -5  -1 26.5757 1.93863   1
   2   5   4 25.1030 1.89457  -2
  -2  -5  -1 25.1030 1.89457   1
  -2  -5  -4 24.9989 4.01123  -2
   2   5   1 24.9989 4.01123   1
  -2  -5  -4 20.4750 2.35430  -2
   2   5   1 20.4750 2.35430   1
  -2  -5  -4 27.0688 3.92385  -2
   2   5   1 27.0688 3.92385   1
   3   5   4 2.98140 1.89744  -2
  -3  -5  -1 2.98140 1.89744   1
   3   5   4 3.67084 1.56484  -2
  -3  -5  -1 3.67084 1.56484   1
   3   5   4 0.33497 0.77193  -2
  -3  -5  -1 0.33497 0.77193   1
  -3  -5  -4 1.95381 3.96649  -2
   3   5   1 1.95381 3.96649   1
  -3  -5  -4 1.15182 3.46608  -2
   3   5   1 1.15182 3.46608   1
  -3  -5  -4 5.89215 2.73850  -2
   3   5   1 5.89215 2.73850   1
  -4  -5  -1 1.30303 1.16029   1
  -4  -5  -1 0.05695 1.56380   1
  -4  -5  -1 -0.7041 1.80362   1
   4   5   1 1.16790 2.04013   1
   4   5   1 2.24362 2.23759   1
   4   5   1 -3.4202 2.49617   1
  -5  -5  -1 11.2601 1.33756   1
  -5  -5  -1 10.5889 1.75222   1
  -5  -5  -1 10.1132 1.35381   1
   5   5   1 9.51883 2.00709   1
   5   5   1 13.0705 2.56176   1
   5   5   1 15.4916 2.65923   1
  -6  -5  -5 1.02269 1.93221  -2
   6   5   1 1.02269 1.93221   1
  -6  -5  -5 -0.5198 1.84351  -2
   6   5   1 -0.5198 1.84351   1
  -6  -5  -5 -0.4284 1.61176  -2
   6   5   1 -0.4284 1.61176   1
   4  -6  -1 8.29212 2.21215   1
   4  -6  -1 7.77047 1.93634   1
   3  -6  -1 23.5884 2.54457   1
   3  -6  -1 26.2099 3.26750   1
   3  -6  -1 28.5054 2.98139   1
  -3   6   1 23.0366 3.10164   1
   2  -6  -1 -0.5348 1.89357   1
  -2   6   1 -0.1084 2.89681   1
  -1   6   4 5.94038 2.69382  -2
   1  -6  -1 5.94038 2.69382   1
  -1   6   4 4.82178 2.55347  -2
   1  -6  -1 4.82178 2.55347   1
  -1   6   4 5.56678 2.89832  -2
   1  -6  -1 5.56678 2.89832   1
   1  -6  -4 4.46301 2.97611  -2
  -1   6   1 4.46301 2.97611   1
   1  -6  -4 1.15338 4.36652  -2
  -1   6   1 1.15338 4.36652   1
   1  -6  -4 5.50713 3.29323  -2
  -1   6   1 5.50713 3.29323   1
   1  -6  -4 8.94006 2.70614  -2
  -1   6   1 8.94006 2.70614   1
   1  -6  -4 2.67029 1.88237  -2
  -1   6   1 2.67029 1.88237   1
   0  -6  -1 10.3726 2.33675   1
   0   6   1 6.47509 1.88525   1
   0   6   1 7.98393 3.32800   1
  -1  -6  -1 5.35033 2.05604   1
  -1  -6  -1 8.62230 1.39390   1
  -1  -6  -1 8.32286 1.58752   1
  -1  -6  -1 9.06595 2.12530   1
   1   6   1 12.0141 2.59360   1
   1   6   1 4.97830 3.22897   1
   1   6   1 12.1196 2.78789   1
   1   6   1 6.92789 1.79443   1
   1   6   1 8.32502 2.39640   1
   1   6   1 6.26886 2.87270   1
  -2  -6  -5 96.0509 6.70101  -2
   2   6   1 96.0509 6.70101   1
  -2  -6  -5 98.3759 6.81522  -2
   2   6   1 98.3759 6.81522   1
   3   6   5 858.872 29.6321  -2
  -3  -6  -1 858.872 29.6321   1
   3   6   5 940.472 26.1773  -2
  -3  -6  -1 940.472 26.1773   1
   3   6   5 930.926 26.0320  -2
  -3  -6  -1 930.926 26.0320   1
   3   6   5 988.544 24.0548  -2
  -3  -6  -1 988.544 24.0548   1
  -3  -6  -5 865.239 29.7578  -2
   3   6   1 865.239 29.7578   1
  -3  -6  -5 908.383 29.1757  -2
   3   6   1 908.383 29.1757   1
  -3  -6  -5 854.033 28.4339  -2
   3   6   1 854.033 28.4339   1
  -3  -6  -5 954.420 26.1022  -2
   3   6   1 954.420 26.1022   1
  -3  -6  -5 882.524 27.4581  -2
   3   6   1 882.524 27.4581   1
  -3  -6  -5 939.526 29.4112  -2
   3   6   1 939.526 29.4112   1
  -4  -6  -5 1.31872 4.18064  -2
   4   6   1 1.31872 4.18064   1
  -5  -6  -1 8.52270 1.25385   1
  -5  -6  -1 7.69673 0.86948   1
   5   6   1 3.58181 1.48202   1
   5   6   1 3.02240 2.66496   1
   5   6   1 7.71001 1.45072   1
   3  -7  -1 48.9813 3.01256   1
   3  -7  -1 48.9840 3.54686   1
  -3   7   1 57.1421 3.25915   1
   2  -7  -1 27.8456 3.39494   1
   2  -7  -1 35.2596 3.12513   1
  -1   7   5 18.0984 3.09668  -2
   1  -7  -1 18.0984 3.09668   1
  -1   7   5 25.9499 4.49072  -2
   1  -7  -1 25.9499 4.49072   1
   0   7   5 0.71198 4.94399  -2
   0  -7  -1 0.71198 4.94399   1
  -1  -7  -1 -0.7206 1.95840   1
   1   7   1 1.65058 2.51631   1
   1   7   1 0.14749 1.28421   1
  -2  -7  -1 2.23317 1.98197   1
   2   7   1 2.22407 1.72703   1
   2   7   1 1.69143 1.79580   1
  -3  -7  -6 17.0359 2.63252  -2
   3   7   1 17.0359 2.63252   1
  -4  -7  -6 1.01370 2.45424  -2
   4   7   1 1.01370 2.45424   1
  -4  -7  -6 -1.9048 2.94774  -2
   4   7   1 -1.9048 2.94774   1
   2  -8  -1 85.8830 3.87476   1
   2  -8  -1 90.0762 4.38661   1
  -1   8   6 38.5043 3.12795  -2
   1  -8  -1 38.5043 3.12795   1
   0   8   6 -0.4731 3.15191  -2
   0  -8  -1 -0.4731 3.15191   1
   0   8   6 0.79159 1.88621  -2
   0  -8  -1 0.79159 1.88621   1
   0  -8  -6 1.61545 2.20448  -2
   0   8   1 1.61545 2.20448   1
   0  -8  -6 4.84371 1.83280  -2
   0   8   1 4.84371 1.83280   1
  -1  -8  -1 13.4085 2.37493   1
  -2  -8  -1 -1.7523 1.40076   1
  -2  -8  -1 1.67633 2.55991   1
   2   8   1 0.33987 0.99817   1
   2   8   1 -0.3530 1.21686   1
  -3  -8  -1 61.6063 3.50106   1
  -3  -7  -9 6.13214 2.43053  -2
   3   7  -2 6.13214 2.43053   1
   2   7  -2 -2.5193 1.96896   1
   2   7  -2 1.02959 1.65105   1
   2   7  -2 -1.1735 1.70368   1
  -2  -7   2 2.86731 2.19059   1
  -2  -7   2 1.52157 1.21076   1
  -2  -7   2 -0.6139 1.10530   1
  -2  -7   2 -0.5632 1.17217   1
   1   7  -2 3.48928 1.63022   1
   1   7  -2 3.48939 1.35938   1
   1   7  -2 3.45058 2.08233   1
   1   7  -2 2.62662 1.21241   1
   1   7  -2 4.23531 1.80307   1
  -1  -7   2 1.60452 1.15204   1
  -1  -7   2 1.70525 2.29890   1
  -1  -7   2 4.63504 1.74894   1
  -1   7   8 5.55006 1.91358  -2
   1  -7   2 5.55006 1.91358   1
  -2   7  -2 4.88206 2.07830   1
  -2   7  -2 10.6670 1.59853   1
  -2   7  -2 8.55947 1.95451   1
   2  -7   2 6.17974 1.83016   1
   2  -7   2 10.3610 1.87321   1
   4   6  -2 10.0165 2.29517   1
   4   6  -2 7.36928 2.34823   1
  -4  -6   2 7.44591 1.85206   1
  -3  -6  -8 33.8874 2.50324  -2
   3   6  -2 33.8874 2.50324   1
  -3  -6  -8 40.3462 4.04376  -2
   3   6  -2 40.3462 4.04376   1
  -3  -6  -8 40.6058 3.71785  -2
   3   6  -2 40.6058 3.71785   1
  -3  -6  -8 39.9259 4.01929  -2
   3   6  -2 39.9259 4.01929   1
  -3  -6  -8 38.9377 4.38062  -2
   3   6  -2 38.9377 4.38062   1
  -3  -6  -8 37.3300 3.50213  -2
   3   6  -2 37.3300 3.50213   1
   3   6   8 40.4163 2.49735  -2
  -3  -6   2 40.4163 2.49735   1
   3   6   8 33.7043 3.59913  -2
  -3  -6   2 33.7043 3.59913   1
   3   6   8 37.5405 2.30379  -2
  -3  -6   2 37.5405 2.30379   1
  -2  -6   2 1.15405 1.45004   1
  -2  -6   2 -0.8228 1.65596   1
   1   6  -2 4.52576 2.95060   1
   1   6  -2 2.78283 1.66379   1
   1   6  -2 2.09518 1.55646   1
   1   6  -2 3.58052 2.31378   1
   1   6  -2 2.36433 2.68248   1
  -1  -6   2 2.60375 1.37620   1
  -1  -6   2 2.31927 1.15125   1
  -1  -6   2 2.01590 1.68000   1
  -1  -6   2 3.16129 1.93022   1
  -1  -6   2 3.10508 1.45183   1
   0   6  -2 664.592 21.2358   1
   0  -6   2 691.141 24.6604   1
   1  -6  -7 21.5355 3.83606  -2
  -1   6  -2 21.5355 3.83606   1
   1  -6  -7 18.4721 2.80875  -2
  -1   6  -2 18.4721 2.80875   1
   1  -6  -7 28.0823 4.75537  -2
  -1   6  -2 28.0823 4.75537   1
  -1   6   7 24.0840 4.07326  -2
   1  -6   2 24.0840 4.07326   1
   2  -6   2 11.2389 2.44646   1
  -3   6  -2 22.2447 2.33448   1
  -3   6  -2 26.0090 3.08409   1
  -3   6  -2 28.0103 2.53219   1
   3  -6   2 26.4968 2.88624   1
   3  -6   2 24.3024 2.63279   1
   4  -6   2 1.04964 1.42965   1
   4  -6   2 0.23974 0.94225   1
   5   5  -2 0.09874 1.28755   1
   5   5  -2 1.69955 1.35867   1
   5   5  -2 0.57046 1.36337   1
   5   5  -2 1.46496 1.37499   1
   4   5  -2 0.71058 1.84151   1
   4   5  -2 1.10802 1.82777   1
   4   5  -2 1.01847 1.68367   1
   4   5  -2 -0.8397 1.61862   1
  -4  -5   2 0.04834 1.07251   1
  -4  -5   2 0.19256 0.89713   1
  -2  -5  -7 22.4365 3.32986  -2
   2   5  -2 22.4365 3.32986   1
   1   5  -2 5.75367 2.49422   1
   1   5  -2 5.73672 2.88521   1
   1   5  -2 7.52584 2.32790   1
   1   5  -2 5.30481 1.57343   1
   1   5  -2 5.66205 2.20342   1
  -1  -5   2 7.45773 1.93602   1
  -1  -5   2 4.76923 1.91197   1
  -1  -5   2 8.04240 1.55900   1
  -1  -5   2 7.25390 1.33011   1
   0   5  -2 4.55466 1.62073   1
   0   5  -2 6.19600 2.51191   1
   0   5  -2 6.06774 2.83647   1
   0   5  -2 6.85465 2.60263   1
   0  -5   2 4.86684 1.40374   1
   0  -5   2 2.25547 1.44697   1
   0  -5   2 11.4897 2.71530   1
   0  -5   2 5.51120 2.03757   1
  -1   5   6 25.6572 4.07052  -2
   1  -5   2 25.6572 4.07052   1
  -2   5   6 24.1101 3.86466  -2
   2  -5   2 24.1101 3.86466   1
  -3   5  -2 -1.2313 1.67436   1
   3  -5   2 1.82481 2.78982   1
   3  -5   2 0.05567 2.14912   1
  -4   5  -2 1.82138 1.65826   1
  -4   5  -2 2.17619 1.85095   1
   4  -5   2 2.22233 1.95648   1
   4  -5   2 2.23899 1.49386   1
   4  -5   2 4.67379 2.00418   1
  -5   5   5 2.60417 1.77578  -2
   5  -5   2 2.60417 1.77578   1
   5   4  -2 2.85332 1.60469   1
   5   4  -2 2.47090 1.56875   1
   4   4  -2 74.6354 4.95321   1
   4   4  -2 70.6530 3.62317   1
   4   4  -2 78.6955 4.84611   1
   4   4  -2 73.2755 4.32279   1
  -4  -4   2 76.7362 3.33807   1
   3   4  -2 2.49254 1.63369   1
   3   4  -2 3.41067 2.22651   1
  -3  -4   2 1.75030 0.97921   1
  -3  -4   2 1.02750 1.06326   1
  -2  -4  -6 74.8848 3.89170  -2
   2   4  -2 74.8848 3.89170   1
  -2  -4  -6 72.3930 4.27000  -2
   2   4  -2 72.3930 4.27000   1
  -2  -4  -6 78.0898 4.51370  -2
   2   4  -2 78.0898 4.51370   1
   2   4   6 89.9978 3.52494  -2
  -2  -4   2 89.9978 3.52494   1
   2   4   6 75.4622 2.85390  -2
  -2  -4   2 75.4622 2.85390   1
   1   4  -2 542.288 19.9355   1
  -1  -4   2 519.669 14.9872   1
  -1  -4   2 514.961 13.8034   1
   0   4  -2 16.7138 3.08342   1
   0  -4   2 16.7607 1.37890   1
   0  -4   2 13.9414 1.66477   1
   0  -4   2 19.0464 3.01247   1
  -1   4  -2 17.6522 2.99928   1
  -1   4  -2 13.5011 2.68124   1
  -1   4  -2 12.9260 2.23076   1
   1  -4   2 13.4596 3.15027   1
   2  -4  -5 5.53482 1.96081  -2
  -2   4  -2 5.53482 1.96081   1
   2  -4  -5 7.20699 3.18086  -2
  -2   4  -2 7.20699 3.18086   1
   2  -4  -5 7.98076 3.08238  -2
  -2   4  -2 7.98076 3.08238   1
   2  -4  -5 5.31079 2.33275  -2
  -2   4  -2 5.31079 2.33275   1
  -2   4   5 6.90387 2.04812  -2
   2  -4   2 6.90387 2.04812   1
  -2   4   5 8.47485 2.24114  -2
   2  -4   2 8.47485 2.24114   1
   3  -4   2 7.46588 2.94599   1
  -4   4  -2 295.786 11.9944   1
  -4   4  -2 302.159 11.4899   1
  -4   4  -2 298.285 12.3635   1
   4  -4   2 284.147 12.9750   1
   4  -4   2 280.686 10.7058   1
   4  -4   2 300.062 12.0653   1
   4  -4   2 307.234 10.4151   1
  -5   4  -2 6.43015 1.72795   1
   5  -4   2 8.93636 1.41963   1
   5  -4   2 8.97004 2.08393   1
   5  -4   2 3.63458 2.05639   1
   5  -4   2 9.68375 1.82075   1
  -6  -3  -6 8.67576 1.41043  -2
   6   3  -2 8.67576 1.41043   1
   5   3  -2 5.63641 1.48039   1
   4   3  -2 21.4621 2.31434   1
   4   3  -2 22.4862 2.38236   1
   4   3  -2 19.5970 2.45278   1
   4   3  -2 22.7417 2.81290   1
   4   3  -2 23.4310 2.52454   1
   3   3  -2 2.70998 2.00113   1
   3   3  -2 0.95839 1.68548   1
   3   3  -2 1.75990 1.81193   1
   3   3  -2 1.18322 2.30978   1
   3   3  -2 1.96640 1.85602   1
   3   3  -2 0.30503 1.30009   1
   3   3  -2 -0.0895 1.59686   1
  -3  -3   2 -0.0175 1.35762   1
  -3  -3   2 0.36137 0.69908   1
  -2  -3  -5 11.4059 2.83501  -2
   2   3  -2 11.4059 2.83501   1
  -1  -3  -5 3.35311 3.61251  -2
   1   3  -2 3.35311 3.61251   1
   1   3   5 3.07820 2.48319  -2
  -1  -3   2 3.07820 2.48319   1
   0   3  -2 29.9866 3.32840   1
   0   3  -2 23.2960 2.38068   1
   0   3  -2 29.0602 2.58385   1
   0   3  -2 25.8067 2.98311   1
   0  -3   2 30.9473 3.42268   1
   0  -3   2 30.2863 3.90757   1
  -1   3  -2 1.90772 1.84750   1
  -1   3  -2 0.41846 1.71394   1
  -1   3  -2 1.26505 1.04195   1
   1  -3   2 -0.7519 1.20924   1
   1  -3   2 1.67909 1.54037   1
   1  -3   2 0.36718 1.64323   1
   2  -3  -4 113.784 6.66810  -2
  -2   3  -2 113.784 6.66810   1
   2  -3  -4 129.165 6.55385  -2
  -2   3  -2 129.165 6.55385   1
  -3   3   4 34.9375 4.39954  -2
   3  -3   2 34.9375 4.39954   1
  -3   3   4 31.7151 3.64102  -2
   3  -3   2 31.7151 3.64102   1
  -4   3  -2 49.1061 2.75507   1
  -4   3  -2 52.0187 3.80419   1
   4  -3   2 50.6202 3.41885   1
   4  -3   2 53.3265 4.94747   1
   4  -3   2 50.6045 3.30422   1
  -5   3  -2 11.1457 1.22713   1
  -5   3  -2 13.6506 2.17676   1
   5  -3   2 5.12910 2.99303   1
   5  -3   2 9.90015 2.51241   1
   5  -3   2 11.0067 2.17759   1
   5  -3   2 10.3614 2.09705   1
  -6   3   3 4.40650 2.04502  -2
   6  -3   2 4.40650 2.04502   1
   6   2  -2 53.7595 3.43123   1
   6   2  -2 46.6608 3.10687   1
  -5  -2  -5 8.29529 2.99878  -2
   5   2  -2 8.29529 2.99878   1
  -5  -2  -5 10.1529 3.39540  -2
   5   2  -2 10.1529 3.39540   1
  -5  -2  -5 6.71770 2.85608  -2
   5   2  -2 6.71770 2.85608   1
  -5  -2  -5 7.20665 2.38231  -2
   5   2  -2 7.20665 2.38231   1
  -5  -2  -5 9.96255 2.50014  -2
   5   2  -2 9.96255 2.50014   1
   4   2  -2 37.6259 3.34900   1
   4   2  -2 34.5266 3.42404   1
   4   2  -2 35.1083 3.41947   1
   3   2  -2 1.99800 2.08711   1
   3   2  -2 -0.2595 1.96367   1
   3   2  -2 1.14139 1.55502   1
  -3  -2   2 0.53757 1.64917   1
   2   2  -2 47.6292 3.52538   1
   2   2  -2 54.2728 4.32078   1
  -2  -2   2 51.5240 5.15320   1
  -2  -2   2 51.8362 3.42895   1
  -1  -2  -4 221.966 8.96137  -2
   1   2  -2 221.966 8.96137   1
  -1  -2  -4 205.716 7.72889  -2
   1   2  -2 205.716 7.72889   1
   1   2   4 218.892 8.76511  -2
  -1  -2   2 218.892 8.76511   1
   1   2   4 238.864 11.0177  -2
  -1  -2   2 238.864 11.0177   1
   0   2  -2 40.8799 3.06804   1
   0   2  -2 40.9018 2.52161   1
   0   2  -2 40.1671 2.53557   1
   0   2  -2 42.7807 3.00864   1
   0  -2   2 39.9348 1.82697   1
   0  -2   2 43.9382 3.52071   1
   0  -2   2 43.9244 4.32733   1
  -1   2  -2 5.86095 1.66290   1
  -1   2  -2 4.91582 1.38225   1
  -1   2  -2 3.81698 1.80152   1
  -1   2  -2 3.97961 1.26735   1
   1  -2   2 7.80936 1.90991   1
   1  -2   2 4.32307 1.96174   1
   1  -2   2 3.91080 1.05009   1
   1  -2   2 5.72309 1.52415   1
  -2   2  -2 193.627 6.60636   1
  -2   2  -2 177.570 8.50581   1
  -2   2  -2 178.526 6.06006   1
  -2   2  -2 197.176 7.78896   1
  -2   2  -2 188.632 8.09805   1
   2  -2   2 199.416 8.65890   1
   2  -2   2 186.219 7.97517   1
   2  -2   2 186.611 6.38771   1
   3  -2  -3 35.0112 3.80169  -2
  -3   2  -2 35.0112 3.80169   1
   3  -2  -3 34.0135 3.25855  -2
  -3   2  -2 34.0135 3.25855   1
   3  -2  -3 31.5150 4.21672  -2
  -3   2  -2 31.5150 4.21672   1
  -3   2   3 37.2649 3.91023  -2
   3  -2   2 37.2649 3.91023   1
  -3   2   3 34.4141 4.07320  -2
   3  -2   2 34.4141 4.07320   1
  -3   2   3 33.8416 3.39960  -2
   3  -2   2 33.8416 3.39960   1
  -4   2  -2 2.31706 1.21344   1
  -4   2  -2 1.08382 2.86506   1
  -4   2  -2 3.39951 1.36078   1
  -4   2  -2 2.59999 1.72333   1
   4  -2   2 1.27912 1.91775   1
   4  -2   2 -0.0834 1.95028   1
  -5   2  -2 33.5976 2.62728   1
  -5   2  -2 32.0137 3.20123   1
  -5   2  -2 30.4295 2.47131   1
  -5   2  -2 28.3467 2.72611   1
   5  -2   2 29.5817 2.87873   1
   5  -2   2 29.2817 3.21222   1
   5  -2   2 34.4803 3.44052   1
   5  -2   2 31.3393 3.68423   1
  -6   2  -2 13.8960 1.39887   1
  -6   2  -2 12.6512 1.99176   1
   6  -2   2 16.5907 2.07516   1
   6  -2   2 8.22778 1.83304   1
   6   1  -2 30.3632 3.00818   1
   6   1  -2 27.9774 2.67205   1
   6   1  -2 26.1317 2.93020   1
   6   1  -2 28.9095 2.84157   1
  -5  -1  -4 12.9686 3.58504  -2
   5   1  -2 12.9686 3.58504   1
  -5  -1  -4 12.3876 4.42061  -2
   5   1  -2 12.3876 4.42061   1
  -5  -1  -4 13.5893 2.66333  -2
   5   1  -2 13.5893 2.66333   1
  -4  -1  -4 63.3878 5.22139  -2
   4   1  -2 63.3878 5.22139   1
  -4  -1  -4 54.5042 4.38644  -2
   4   1  -2 54.5042 4.38644   1
  -4  -1   2 1.21453 1.93912   1
   3   1  -2 123.912 6.23166   1
   3   1  -2 124.344 6.33382   1
   3   1  -2 122.673 5.02215   1
  -3  -1   2 126.976 5.47907   1
  -3  -1   2 123.993 5.43144   1
   2   1  -2 26.7241 2.97728   1
   2   1  -2 26.3914 2.02210   1
   2   1  -2 25.3263 2.98257   1
   2   1  -2 28.3740 2.84254   1
  -2  -1   2 27.1679 3.41225   1
  -2  -1   2 26.8990 2.48241   1
   1   1   3 42.1874 3.15321  -2
  -1  -1   2 42.1874 3.15321   1
   0  -1  -3 43.3542 3.75973  -2
   0   1  -2 43.3542 3.75973   1
   0  -1  -3 42.5289 3.23283  -2
   0   1  -2 42.5289 3.23283   1
   0   1   3 36.1615 2.93264  -2
   0  -1   2 36.1615 2.93264   1
   0   1   3 40.2540 2.10512  -2
   0  -1   2 40.2540 2.10512   1
  -1   1  -2 151.170 6.00933   1
  -1   1  -2 151.163 4.90722   1
  -1   1  -2 154.019 5.34785   1
  -1   1  -2 156.887 6.33847   1
   1  -1   2 154.829 0.42114   1
   1  -1   2 156.756 6.99238   1
   1  -1   2 154.400 6.47987   1
   1  -1   2 155.375 4.98312   1
  -2   1  -2 119.511 4.08606   1
  -2   1  -2 117.510 5.38067   1
  -2   1  -2 120.691 4.62407   1
  -2   1  -2 117.922 4.48185   1
   2  -1   2 120.428 4.50859   1
   2  -1   2 111.068 5.35270   1
   2  -1   2 120.727 5.68883   1
  -3   1  -2 153.790 5.27658   1
  -3   1  -2 145.320 4.51869   1
   4  -1  -2 13.8045 3.53953  -2
  -4   1  -2 13.8045 3.53953   1
   4  -1  -2 13.5561 3.77206  -2
  -4   1  -2 13.5561 3.77206   1
  -4   1   2 18.5233 3.63041  -2
   4  -1   2 18.5233 3.63041   1
  -4   1   2 16.5921 2.68226  -2
   4  -1   2 16.5921 2.68226   1
  -4   1   2 15.1338 2.75627  -2
   4  -1   2 15.1338 2.75627   1
  -4   1   2 11.1280 2.62423  -2
   4  -1   2 11.1280 2.62423   1
  -5   1  -2 17.6604 3.70133   1
  -5   1  -2 10.7524 2.14045   1
  -5   1  -2 15.6881 2.18707   1
  -5   1  -2 12.1332 1.66639   1
  -5   1  -2 14.8194 1.72032   1
   5  -1   2 10.6010 2.27493   1
   5  -1   2 10.0141 2.69213   1
   5  -1   2 9.14256 1.78037   1
   5  -1   2 10.4695 2.41537   1
   5  -1   2 13.0316 2.71835   1
   5  -1   2 18.0459 2.53831   1
  -6   1  -2 5.39267 1.03783   1
  -6   1  -2 6.27251 1.07595   1
   6  -1   2 3.66182 2.22309   1
   6  -1   2 7.34483 2.01669   1
   6  -1   2 5.43072 1.92486   1
   6  -1   2 2.20678 2.07106   1
   6   0  -2 17.1244 1.96829   1
   6   0  -2 17.9448 2.26620   1
   6   0  -2 28.6665 2.82155   1
   6   0  -2 22.1325 3.19039   1
  -5   0  -3 7.71871 3.66054  -2
   5   0  -2 7.71871 3.66054   1
  -4   0  -3 4.23937 1.78997  -2
   4   0  -2 4.23937 1.78997   1
  -4   0  -3 7.59970 3.11824  -2
   4   0  -2 7.59970 3.11824   1
  -4   0  -3 2.42341 2.57017  -2
   4   0  -2 2.42341 2.57017   1
  -4   0  -3 4.41565 3.75194  -2
   4   0  -2 4.41565 3.75194   1
  -4   0  -3 4.81411 2.75029  -2
   4   0  -2 4.81411 2.75029   1
   4   0   3 6.23769 2.61304  -2
  -4   0   2 6.23769 2.61304   1
   3   0  -2 1191.46 31.8660   1
  -3   0   2 1205.37 32.2284   1
   2   0  -2 238.352 7.39820   1
   2   0  -2 240.725 9.33107   1
   2   0  -2 227.362 8.55140   1
   2   0  -2 234.649 8.78545   1
  -2   0   2 236.848 7.29817   1
   1   0  -2 5.46084 1.24514   1
   1   0  -2 5.62710 1.17857   1
   1   0  -2 7.10921 1.22246   1
   1   0  -2 6.98081 1.79450   1
  -1   0   2 5.65500 1.19652   1
   0   0  -2 634.139 19.8296  -2
   0   0  -2 634.139 19.8296   1
   0   0  -2 571.407 16.6278  -2
   0   0  -2 571.407 16.6278   1
   0   0  -2 579.855 19.0736  -2
   0   0  -2 579.855 19.0736   1
   0   0   2 593.246 19.5453  -2
   0   0   2 593.246 19.5453   1
   0   0   2 628.386 19.5271  -2
   0   0   2 628.386 19.5271   1
  -1   0  -2 12.0812 1.59647   1
  -1   0  -2 13.5995 1.24687   1
  -1   0  -2 11.6272 1.48621   1
  -1   0  -2 11.0684 1.08548   1
   1   0   2 11.6631 1.50192   1
   1   0   2 11.7335 1.20348   1
   1   0   2 11.3907 1.69579   1
  -2   0  -2 1041.08 28.2995   1
  -2   0  -2 1020.58 26.8746   1
  -2   0  -2 992.813 32.2934   1
   2   0   2 1055.58 30.5871   1
   2   0   2 984.224 32.7605   1
   2   0   2 1014.70 26.6396   1
  -3   0  -2 1.07223 1.07322   1
  -3   0  -2 2.07702 1.88543   1
  -3   0  -2 0.72557 1.26421   1
  -3   0  -2 0.51838 0.93352   1
   3   0   2 0.43064 1.28258   1
   3   0   2 2.95326 1.73819   1
   3   0   2 2.71273 1.57983   1
   4   0  -1 47.8104 2.67118  -2
  -4   0  -2 47.8104 2.67118   1
   4   0  -1 52.0370 4.63951  -2
  -4   0  -2 52.0370 4.63951   1
   4   0  -1 53.4681 4.13224  -2
  -4   0  -2 53.4681 4.13224   1
  -4   0   1 49.6721 4.02498  -2
   4   0   2 49.6721 4.02498   1
  -4   0   1 63.6514 4.87414  -2
   4   0   2 63.6514 4.87414   1
  -5   0  -2 37.3659 2.17873   1
   5   0   2 44.4820 4.15855   1
   5   0   2 36.1671 3.11987   1
   5   0   2 43.4457 4.11712   1
  -6   0  -2 2.89272 1.66998   1
  -6   0  -2 3.74808 1.30182   1
  -6   0  -2 4.10476 1.31606   1
   6   0   2 1.55914 2.10896   1
   6   0   2 3.26892 2.65321   1
   6   0   2 3.05696 1.72224   1
   6   0   2 2.82083 2.46428   1
   6  -1  -2 6.56087 2.63224   1
   6  -1  -2 8.49243 1.95371   1
   6  -1  -2 8.08949 2.72868   1
  -6   1   2 8.53643 0.89002   1
   5  -1  -2 51.1588 3.64204   1
   5  -1  -2 52.6204 3.80509   1
   5  -1  -2 59.6281 4.53807   1
   5  -1  -2 56.0788 4.76063   1
  -5   1   2 54.6430 5.60826   1
  -5   1   2 56.8531 2.83048   1
  -4   1  -2 16.5293 3.23411  -2
   4  -1  -2 16.5293 3.23411   1
  -4   1  -2 16.0956 3.45000  -2
   4  -1  -2 16.0956 3.45000   1
  -4   1  -2 11.8298 2.32973  -2
   4  -1  -2 11.8298 2.32973   1
  -4   1  -2 16.7542 3.24249  -2
   4  -1  -2 16.7542 3.24249   1
   4  -1   2 8.75986 3.07547  -2
  -4   1   2 8.75986 3.07547   1
  -3   1   2 19.2868 2.26423   1
   2  -1  -2 0.71131 1.28698   1
   2  -1  -2 0.94781 1.33213   1
  -2   1   2 -0.4392 1.05526   1
   1  -1  -2 210.063 7.85247   1
   1  -1  -2 206.261 6.74510   1
   1  -1  -2 211.357 6.20084   1
  -1   1   2 203.981 7.73561   1
  -1   1   2 205.419 5.97099   1
  -1   1   2 195.683 8.41992   1
   0  -1  -2 -0.1324 1.13545   1
   0  -1  -2 1.90985 0.80736   1
   0   1   2 0.95731 0.43337   1
  -1  -1  -2 74.8467 3.10532   1
  -1  -1  -2 68.9231 3.15690   1
   1   1   2 68.6832 2.76159   1
  -2  -1  -2 35.2267 2.27112   1
  -2  -1  -2 30.5714 2.78022   1
   2   1   2 33.8181 2.84225   1
   2   1   2 32.2634 2.38267   1
   2   1   2 30.2118 3.17539   1
  -3  -1  -2 33.6550 3.34829   1
  -3  -1  -2 28.9797 2.74063   1
  -3  -1  -2 35.1848 2.66297   1
  -3  -1  -2 29.2398 1.83109   1
   3   1   2 34.9213 3.54945   1
   3   1   2 26.5507 2.81785   1
   3   1   2 30.2813 2.70951   1
  -4  -1  -2 2.47680 0.86720   1
  -4  -1  -2 1.12214 1.81319   1
  -4  -1  -2 3.36469 1.19915   1
  -4  -1   0 3.66348 3.74152  -2
   4   1   2 3.66348 3.74152   1
   5   1   0 6.75125 3.93785  -2
  -5  -1  -2 6.75125 3.93785   1
   5   1   0 8.14621 2.20830  -2
  -5  -1  -2 8.14621 2.20830   1
  -5  -1   0 5.35190 3.45433  -2
   5   1   2 5.35190 3.45433   1
  -5  -1   0 8.24302 3.40392  -2
   5   1   2 8.24302 3.40392   1
  -5  -1   0 11.8297 3.25501  -2
   5   1   2 11.8297 3.25501   1
  -5  -1   0 8.43731 3.53799  -2
   5   1   2 8.43731 3.53799   1
  -6  -1  -2 40.4513 2.24554   1
  -6  -1  -2 37.7370 2.11067   1
  -6  -1  -2 40.3763 2.63671   1
   6   1   2 38.6539 3.32673   1
   6   1   2 46.0524 4.24175   1
   6   1   2 38.8629 3.09903   1
   6   1   2 43.4544 4.36356   1
  -7  -1  -2 7.86627 0.75148   1
  -7  -1  -2 7.32528 1.50063   1
   7   1   2 11.4481 1.44453   1
   7   1   2 16.5287 2.48374   1
   6  -2  -2 1.64081 1.89731   1
   6  -2  -2 -0.4555 1.55385   1
   6  -2  -2 -0.6602 1.54395   1
  -6   2   2 -0.9490 0.82347   1
   5  -2  -2 23.4367 2.87310   1
   5  -2  -2 19.1229 2.91435   1
   5  -2  -2 15.4897 2.86182   1
  -5   2   2 18.9151 2.02211   1
  -5   2   2 18.9905 1.76817   1
   4  -2  -2 495.585 17.2840   1
   4  -2  -2 477.657 16.3049   1
   4  -2  -2 475.328 15.3442   1
   4  -2  -2 462.011 17.9814   1
  -4   2   2 517.037 21.6935   1
  -3   2  -1 -0.4443 2.95801  -2
   3  -2  -2 -0.4443 2.95801   1
  -3   2  -1 0.79406 1.76952  -2
   3  -2  -2 0.79406 1.76952   1
   3  -2   1 1.46896 1.50945  -2
  -3   2   2 1.46896 1.50945   1
   3  -2   1 -0.3768 0.91552  -2
  -3   2   2 -0.3768 0.91552   1
   3  -2   1 2.14879 2.25705  -2
  -3   2   2 2.14879 2.25705   1
   2  -2  -2 9.80026 1.77587   1
   2  -2  -2 12.0997 1.81569   1
  -2   2   2 11.6672 1.73337   1
  -2   2   2 9.82100 0.95895   1
  -2   2   2 12.4807 2.61115   1
  -2   2   2 9.78836 2.18148   1
   1  -2  -2 64.1748 2.84155   1
   1  -2  -2 65.7348 3.78440   1
  -1   2   2 68.0339 2.91884   1
  -1   2   2 61.9505 3.83507   1
  -1   2   2 63.0706 3.48736   1
   0  -2  -2 17.6502 2.36196   1
   0  -2  -2 17.7205 1.45161   1
   0   2   2 19.8839 2.27029   1
   0   2   2 18.7264 1.55179   1
   0   2   2 19.3447 2.09610   1
   1   2   0 9963.06 251.212  -2
  -1  -2  -2 9963.06 251.212   1
   1   2   0 9999.99 346.272  -2
  -1  -2  -2 9999.99 346.272   1
  -1  -2   0 8860.94 271.665  -2
   1   2   2 8860.94 271.665   1
  -1  -2   0 9414.76 296.667  -2
   1   2   2 9414.76 296.667   1
  -1  -2   0 8386.14 331.416  -2
   1   2   2 8386.14 331.416   1
  -2  -2  -2 208.812 8.13295   1
  -2  -2  -2 215.066 6.38582   1
  -2  -2  -2 222.673 7.50656   1
  -2  -2  -2 202.532 9.18436   1
   2   2   2 222.412 8.16024   1
   2   2   2 212.202 6.60698   1
   2   2   2 217.868 2.90238   1
   2   2   2 203.378 9.63370   1
   2   2   2 217.123 8.79560   1
  -3  -2  -2 4.38492 1.41511   1
  -3  -2  -2 5.26392 2.10625   1
  -3  -2  -2 3.59842 0.98036   1
   3   2   2 5.57687 2.33164   1
   3   2   2 4.74922 1.49816   1
  -4  -2  -2 14.9696 2.41324   1
  -4  -2  -2 18.6088 1.81215   1
  -4  -2  -2 16.6941 1.50774   1
   4   2   2 14.6531 2.44898   1
   4   2   2 14.8637 2.32769   1
   4   2   2 11.9471 2.48737   1
   4   2   2 26.0644 3.02748   1
   4   2   2 12.7241 2.33612   1
   4   2   2 17.8151 3.52407   1
   5   2   1 35.4118 2.23972  -2
  -5  -2  -2 35.4118 2.23972   1
   5   2   1 35.8753 2.81828  -2
  -5  -2  -2 35.8753 2.81828   1
   5   2   1 41.5328 5.02620  -2
  -5  -2  -2 41.5328 5.02620   1
  -5  -2  -1 37.1168 3.61518  -2
   5   2   2 37.1168 3.61518   1
  -5  -2  -1 38.1027 3.21674  -2
   5   2   2 38.1027 3.21674   1
  -5  -2  -1 28.1819 3.95257  -2
   5   2   2 28.1819 3.95257   1
  -5  -2  -1 32.7420 3.48768  -2
   5   2   2 32.7420 3.48768   1
  -5  -2  -1 32.0686 4.43131  -2
   5   2   2 32.0686 4.43131   1
   6   2   1 448.085 14.3813  -2
  -6  -2  -2 448.085 14.3813   1
  -6  -2  -1 524.005 16.5198  -2
   6   2   2 524.005 16.5198   1
  -6   3  -1 2.87584 3.46108  -2
   6  -3  -2 2.87584 3.46108   1
   5  -3  -2 8.24294 2.92379   1
   5  -3  -2 5.86154 2.51079   1
   5  -3  -2 10.2725 2.00046   1
   5  -3  -2 9.39163 2.04661   1
  -5   3   2 6.77736 1.34115   1
  -5   3   2 6.06603 1.71308   1
  -5   3   2 7.17563 1.29841   1
   4  -3  -2 507.748 18.1166   1
   4  -3  -2 520.074 17.4765   1
   4  -3  -2 518.295 16.3034   1
   4  -3  -2 513.041 19.3951   1
  -4   3   2 465.383 14.9371   1
  -4   3   2 538.056 23.0364   1
  -4   3   2 526.277 13.8242   1
  -4   3   2 523.715 15.2993   1
   3  -3   0 71.5569 4.39712  -2
  -3   3   2 71.5569 4.39712   1
   3  -3   0 49.2228 4.53122  -2
  -3   3   2 49.2228 4.53122   1
   3  -3   0 86.3452 6.77489  -2
  -3   3   2 86.3452 6.77489   1
   2  -3   0 81.9957 6.47088  -2
  -2   3   2 81.9957 6.47088   1
   1  -3  -2 9.05960 1.42941   1
   1  -3  -2 9.95159 2.10534   1
   1  -3  -2 9.52856 2.35622   1
  -1   3   2 11.5508 2.21644   1
  -1   3   2 9.36705 1.57894   1
  -1   3   2 9.39164 1.19267   1
  -1   3   2 9.61103 2.00174   1
   0  -3  -2 85.1763 3.33988   1
   0  -3  -2 92.6648 5.88993   1
   0   3   2 92.0748 5.28983   1
   0   3   2 84.1436 3.66338   1
   0   3   2 83.6742 4.43095   1
  -1  -3  -1 6.24987 3.53065  -2
   1   3   2 6.24987 3.53065   1
  -1  -3  -1 3.62154 2.31097  -2
   1   3   2 3.62154 2.31097   1
   2   3   1 12.0214 1.66058  -2
  -2  -3  -2 12.0214 1.66058   1
  -2  -3  -1 12.7585 4.03603  -2
   2   3   2 12.7585 4.03603   1
  -2  -3  -1 4.67141 1.97777  -2
   2   3   2 4.67141 1.97777   1
  -3  -3  -2 5.46963 2.27141   1
  -3  -3  -2 4.41303 1.12800   1
  -3  -3  -2 4.92324 1.02855   1
  -3  -3  -2 6.24823 1.72046   1
   3   3   2 5.50369 2.03345   1
  -4  -3  -2 28.0665 2.11374   1
  -4  -3  -2 28.5626 2.44143   1
  -4  -3  -2 29.2487 4.16351   1
   4   3   2 30.9430 3.32332   1
   4   3   2 24.1335 2.54669   1
   4   3   2 28.7078 3.30600   1
   4   3   2 36.2523 3.21649   1
   4   3   2 34.4239 3.28423   1
   5   3   2 1.13727 2.06865  -2
  -5  -3  -2 1.13727 2.06865   1
   5   3   2 0.22604 1.84920  -2
  -5  -3  -2 0.22604 1.84920   1
  -5  -3  -2 -2.3724 3.83584  -2
   5   3   2 -2.3724 3.83584   1
  -5  -3  -2 -1.6099 2.52458  -2
   5   3   2 -1.6099 2.52458   1
  -5  -3  -2 -0.5036 3.96662  -2
   5   3   2 -0.5036 3.96662   1
  -5  -3  -2 -2.7739 4.54721  -2
   5   3   2 -2.7739 4.54721   1
   6   3   2 32.3558 2.29505  -2
  -6  -3  -2 32.3558 2.29505   1
   6   3   2 33.4259 2.14267  -2
  -6  -3  -2 33.4259 2.14267   1
  -6  -3  -2 28.5960 3.86211  -2
   6   3   2 28.5960 3.86211   1
  -6  -3  -2 31.8863 4.10338  -2
   6   3   2 31.8863 4.10338   1
  -6  -3  -2 30.6563 2.84364  -2
   6   3   2 30.6563 2.84364   1
  -6  -3  -2 34.6491 3.00658  -2
   6   3   2 34.6491 3.00658   1
   5  -4  -2 18.8765 2.25647   1
   5  -4  -2 14.6417 2.38314   1
   5  -4  -2 11.3741 2.68888   1
   5  -4  -2 16.2635 1.97274   1
  -5   4   2 17.9565 1.62960   1
   4  -4  -2 404.053 14.0900   1
   4  -4  -2 396.435 16.1494   1
   4  -4  -2 398.713 12.9121   1
   4  -4  -2 399.047 15.3531   1
   4  -4  -2 384.135 12.7515   1
   4  -4  -2 365.285 14.0191   1
  -4   4   2 404.684 11.8003   1
  -4   4   2 396.345 10.9488   1
  -4   4   2 381.800 14.1016   1
  -4   4   2 378.425 18.3305   1
  -4   4   2 389.546 12.3308   1
   3  -4  -2 1.35190 1.78281   1
   3  -4  -2 -2.3317 1.72845   1
   3  -4  -2 -1.9462 1.84749   1
   3  -4  -1 12.2277 5.70482  -2
  -3   4   2 12.2277 5.70482   1
   2  -4  -1 5.31315 2.81329  -2
  -2   4   2 5.31315 2.81329   1
   2  -4  -1 7.35057 1.12297  -2
  -2   4   2 7.35057 1.12297   1
   2  -4  -1 8.77069 1.99467  -2
  -2   4   2 8.77069 1.99467   1
   2  -4  -1 8.23486 1.87857  -2
  -2   4   2 8.23486 1.87857   1
   2  -4  -1 8.76162 4.09357  -2
  -2   4   2 8.76162 4.09357   1
   1  -4  -2 4.31742 1.98394   1
   1  -4  -2 4.99590 2.30108   1
  -1   4   2 5.56602 2.59226   1
  -1   4   2 5.06317 1.64045   1
  -1   4   2 4.54187 1.84035   1
  -1   4   2 6.11424 1.19087   1
   0  -4  -2 414.188 18.5250   1
   0   4   2 410.328 14.5032   1
   0   4   2 422.523 17.1895   1
   0   4   2 416.851 12.4295   1
   1   4   2 551.953 15.8331  -2
  -1  -4  -2 551.953 15.8331   1
   1   4   2 312.251 13.7736   1
   1   4   2 323.172 11.8680   1
   2   4   2 315.328 9.27737  -2
  -2  -4  -2 315.328 9.27737   1
   2   4   2 302.187 10.5660  -2
  -2  -4  -2 302.187 10.5660   1
   2   4   2 297.304 8.28127  -2
  -2  -4  -2 297.304 8.28127   1
   2   4   2 279.946 14.1666  -2
  -2  -4  -2 279.946 14.1666   1
  -2  -4  -2 291.253 11.8341  -2
   2   4   2 291.253 11.8341   1
  -2  -4  -2 308.837 13.9587  -2
   2   4   2 308.837 13.9587   1
   3   4   2 0.15403 1.76790  -2
  -3  -4  -2 0.15403 1.76790   1
   3   4   2 2.39676 2.43251   1
  -4  -4  -2 2.71141 3.05845   1
  -4  -4  -2 -0.2629 1.09194   1
  -4  -4  -2 2.72890 1.45982   1
   4   4   2 0.64695 2.11026   1
   4   4   2 -0.2175 1.93636   1
   4   4   2 -0.7116 2.36150   1
   4   4   2 2.62069 2.22286   1
   4   4   2 -0.7875 1.92257   1
   4   4   2 -1.5276 2.28575   1
  -5  -4  -2 102.953 4.66857   1
  -5  -4  -2 107.445 4.01660   1
   5   4   2 109.737 5.20989   1
   5   4   2 115.192 5.94925   1
   5   4   2 104.053 5.58613   1
   5   4   2 109.477 6.08279   1
   6   4   3 43.0432 2.17686  -2
  -6  -4  -2 43.0432 2.17686   1
   6   4   3 43.4966 2.27598  -2
  -6  -4  -2 43.4966 2.27598   1
  -6  -4  -3 39.3195 3.00675  -2
   6   4   2 39.3195 3.00675   1
  -6  -4  -3 37.8588 2.91775  -2
   6   4   2 37.8588 2.91775   1
  -6  -4  -3 38.0713 3.01923  -2
   6   4   2 38.0713 3.01923   1
  -6  -4  -3 40.7418 3.59783  -2
   6   4   2 40.7418 3.59783   1
  -6  -4  -3 36.2358 2.70613  -2
   6   4   2 36.2358 2.70613   1
  -5   5   1 33.0990 2.92232  -2
   5  -5  -2 33.0990 2.92232   1
   5  -5  -1 37.1787 2.84956  -2
  -5   5   2 37.1787 2.84956   1
   4  -5  -2 4.07404 2.68210   1
   4  -5  -2 1.90620 2.25993   1
   4  -5  -2 0.50550 1.83363   1
   4  -5  -2 -0.0627 1.76006   1
  -4   5   2 1.46883 1.25639   1
  -4   5   2 1.25513 1.21530   1
  -4   5   2 1.94395 1.70099   1
   3  -5  -2 13.7972 2.64542   1
   3  -5  -2 10.1265 2.89853   1
   3  -5  -2 15.6630 1.99533   1
  -3   5   2 11.9752 1.54064   1
  -3   5   2 17.9535 1.69940   1
  -3   5   2 10.7699 3.95512   1
  -2   5   2 19.1030 3.38868  -2
   2  -5  -2 19.1030 3.38868   1
   2  -5  -2 27.0446 5.18985  -2
  -2   5   2 27.0446 5.18985   1
   1  -5  -2 0.28578 5.07779  -2
  -1   5   2 0.28578 5.07779   1
   1  -5  -2 1.73041 2.36401  -2
  -1   5   2 1.73041 2.36401   1
   0   5   2 86.7784 6.45845   1
   0   5   2 83.1030 5.70310   1
   0   5   2 84.0111 4.49660   1
  -1  -5  -2 0.79639 1.27511   1
  -1  -5  -2 1.26294 0.90219   1
   1   5   2 3.46884 1.88914   1
   1   5   2 2.22571 2.83697   1
   2   5   3 50.7968 3.52354  -2
  -2  -5  -2 50.7968 3.52354   1
   2   5   3 47.2286 2.49165  -2
  -2  -5  -2 47.2286 2.49165   1
  -2  -5  -3 51.0831 6.60351  -2
   2   5   2 51.0831 6.60351   1
  -2  -5  -3 48.3290 5.61492  -2
   2   5   2 48.3290 5.61492   1
   3   5   3 0.15804 1.99007  -2
  -3  -5  -2 0.15804 1.99007   1
   3   5   3 2.97711 2.46454  -2
  -3  -5  -2 2.97711 2.46454   1
   3   5   3 3.09712 1.28115  -2
  -3  -5  -2 3.09712 1.28115   1
  -3  -5  -3 -2.2144 3.44986  -2
   3   5   2 -2.2144 3.44986   1
  -3  -5  -3 2.53550 2.91673  -2
   3   5   2 2.53550 2.91673   1
  -3  -5  -3 0.76854 3.04207  -2
   3   5   2 0.76854 3.04207   1
   4   5   3 19.5297 2.83347  -2
  -4  -5  -2 19.5297 2.83347   1
   4   5   2 11.5147 2.71743   1
   4   5   2 12.8436 2.23266   1
   4   5   2 13.6752 2.27733   1
   4   5   2 12.6599 3.11607   1
  -5  -5  -2 0.38077 1.45522   1
  -5  -5  -2 2.81614 1.16631   1
  -5  -5  -2 1.53454 1.20617   1
   5   5   2 2.41116 1.70445   1
   5   5   2 1.83078 2.98373   1
   5   5   2 2.88109 1.83284   1
   5   5   2 0.50230 2.22970   1
   6   5   4 0.73791 1.17824  -2
  -6  -5  -2 0.73791 1.17824   1
  -6  -5  -4 2.16727 2.38378  -2
   6   5   2 2.16727 2.38378   1
  -6  -5  -4 -1.0880 1.53988  -2
   6   5   2 -1.0880 1.53988   1
  -6  -5  -4 2.48826 1.71540  -2
   6   5   2 2.48826 1.71540   1
   4  -6  -2 1.72717 2.23975   1
   4  -6  -2 2.21937 1.43978   1
   4  -6  -2 1.75610 1.87276   1
   4  -6  -2 2.24068 1.58696   1
   3  -6  -2 9.21573 2.88891   1
   3  -6  -2 19.7023 2.72679   1
   3  -6  -2 20.6567 2.61621   1
  -3   6   2 21.3323 3.19085   1
   2  -6  -2 -0.1543 2.48651   1
  -2   6   2 -1.1735 2.10911   1
  -1   6   3 12.3116 3.34890  -2
   1  -6  -2 12.3116 3.34890   1
  -1   6   3 11.1526 2.85484  -2
   1  -6  -2 11.1526 2.85484   1
  -1   6   3 11.4800 2.25971  -2
   1  -6  -2 11.4800 2.25971   1
   1  -6  -3 12.7461 2.11203  -2
  -1   6   2 12.7461 2.11203   1
   1  -6  -3 8.76354 4.61563  -2
  -1   6   2 8.76354 4.61563   1
   1  -6  -3 12.2090 2.97800  -2
  -1   6   2 12.2090 2.97800   1
   1  -6  -3 19.7613 4.71568  -2
  -1   6   2 19.7613 4.71568   1
   0  -6  -2 329.846 13.1510   1
   0   6   2 330.630 11.3505   1
   0   6   2 329.937 15.7445   1
  -1  -6  -2 0.74052 1.92645   1
  -1  -6  -2 0.73889 1.25108   1
   1   6   2 2.94775 2.56588   1
   1   6   2 -0.3923 2.96663   1
   1   6   2 -0.9681 1.50590   1
   1   6   2 0.74920 2.64953   1
   1   6   2 -2.5353 2.16219   1
   2   6   4 229.545 7.28335  -2
  -2  -6  -2 229.545 7.28335   1
   2   6   4 209.649 6.78359  -2
  -2  -6  -2 209.649 6.78359   1
   2   6   2 6.88432 3.73278   1
   3   6   4 47.5833 2.87335  -2
  -3  -6  -2 47.5833 2.87335   1
   3   6   4 44.7121 4.25537  -2
  -3  -6  -2 44.7121 4.25537   1
   3   6   4 48.0445 3.84006  -2
  -3  -6  -2 48.0445 3.84006   1
   3   6   4 45.3132 3.65728  -2
  -3  -6  -2 45.3132 3.65728   1
   3   6   4 40.6830 2.69572  -2
  -3  -6  -2 40.6830 2.69572   1
  -3  -6  -4 45.5847 4.34723  -2
   3   6   2 45.5847 4.34723   1
  -3  -6  -4 43.5045 3.75992  -2
   3   6   2 43.5045 3.75992   1
  -3  -6  -4 48.3707 4.17656  -2
   3   6   2 48.3707 4.17656   1
  -3  -6  -4 35.9799 4.03542  -2
   3   6   2 35.9799 4.03542   1
  -3  -6  -4 39.3002 2.84240  -2
   3   6   2 39.3002 2.84240   1
  -3  -6  -4 45.0807 3.62289  -2
   3   6   2 45.0807 3.62289   1
  -3  -6  -4 48.1160 3.96107  -2
   3   6   2 48.1160 3.96107   1
  -4  -6  -4 5.88101 5.32353  -2
   4   6   2 5.88101 5.32353   1
  -5  -6  -2 45.0232 2.11294   1
  -5  -6  -2 51.3981 2.35862   1
   5   6   2 50.7717 2.99650   1
   5   6   2 48.0447 3.47164   1
   5   6   2 42.8366 3.26936   1
   3  -7  -2 3.26298 1.92363   1
   3  -7  -2 6.13506 1.88766   1
   3  -7  -2 6.16389 2.13196   1
  -3   7   2 5.38651 1.65037   1
   2  -7  -2 3.47087 2.83183   1
  -1   7   4 11.7289 3.13466  -2
   1  -7  -2 11.7289 3.13466   1
  -1   7   4 10.5614 3.59427  -2
   1  -7  -2 10.5614 3.59427   1
   1  -7  -4 9.19583 2.61238  -2
  -1   7   2 9.19583 2.61238   1
   0   7   4 5.31120 2.48215  -2
   0  -7  -2 5.31120 2.48215   1
   0   7   4 6.38539 2.87131  -2
   0  -7  -2 6.38539 2.87131   1
  -1  -7  -2 0.15579 2.63181   1
  -1  -7  -2 -1.9301 1.64070   1
   1   7   2 -0.2765 1.30691   1
  -2  -7  -2 2.24221 2.66542   1
   2   7   2 0.61012 1.26744   1
   3   7   5 19.8829 2.31762  -2
  -3  -7  -2 19.8829 2.31762   1
   3   7   5 25.3618 2.30060  -2
  -3  -7  -2 25.3618 2.30060   1
  -3  -7  -5 14.8885 3.35241  -2
   3   7   2 14.8885 3.35241   1
  -3  -7  -5 20.2231 3.57570  -2
   3   7   2 20.2231 3.57570   1
   4   7   5 -0.0654 1.63765  -2
  -4  -7  -2 -0.0654 1.63765   1
   4   7   5 0.95087 1.63483  -2
  -4  -7  -2 0.95087 1.63483   1
  -4  -7  -5 -1.1176 2.68387  -2
   4   7   2 -1.1176 2.68387   1
  -4  -7  -5 1.40515 1.70474  -2
   4   7   2 1.40515 1.70474   1
   2  -8  -2 36.4422 3.16786   1
   2  -8  -2 37.4478 2.87218   1
  -1   8   5 2.16672 2.23785  -2
   1  -8  -2 2.16672 2.23785   1
   0   8   5 7.89385 1.64038  -2
   0  -8  -2 7.89385 1.64038   1
   0   8   5 4.37193 2.38207  -2
   0  -8  -2 4.37193 2.38207   1
   0  -8  -5 5.94797 2.74099  -2
   0   8   2 5.94797 2.74099   1
   0  -8  -5 4.93953 2.31720  -2
   0   8   2 4.93953 2.31720   1
  -1  -8  -2 12.8077 2.50688   1
  -2  -8  -2 1.05904 2.60510   1
  -2  -8  -2 -0.7151 1.60806   1
   2   8   2 -0.0813 1.25054   1
   2   8   2 1.46442 1.43611   1
   2   8   2 0.32890 2.07886   1
  -3  -8  -2 89.3330 4.41726   1
   2   7  -3 0.53490 1.26844   1
  -2  -7   3 0.88564 0.75227   1
   1   7  -3 5.85349 2.49752   1
   1   7  -3 3.13032 1.38784   1
   1   7  -3 2.71641 0.97284   1
   1   7  -3 4.84127 1.90191   1
  -1  -7   3 4.08574 1.43099   1
  -1  -7   3 4.22492 1.81067   1
  -2   7  -3 11.7696 1.52086   1
  -2   7  -3 19.8917 2.55598   1
  -2   7  -3 9.05967 1.20678   1
   4   6  -3 92.3211 4.14742   1
  -4  -6   3 88.8152 3.03381   1
  -3  -6  -9 69.6991 3.82338  -2
   3   6  -3 69.6991 3.82338   1
  -3  -6  -9 70.9421 3.84637  -2
   3   6  -3 70.9421 3.84637   1
  -3  -6  -9 62.4167 3.05731  -2
   3   6  -3 62.4167 3.05731   1
  -3  -6  -9 70.7815 4.42797  -2
   3   6  -3 70.7815 4.42797   1
  -3  -6  -9 70.5092 4.02175  -2
   3   6  -3 70.5092 4.02175   1
   3   6   9 63.3306 2.55544  -2
  -3  -6   3 63.3306 2.55544   1
   3   6   9 66.8175 2.65958  -2
  -3  -6   3 66.8175 2.65958   1
   2   6  -3 0.40942 1.35577   1
   2   6  -3 0.37382 1.25035   1
  -2  -6   3 0.07605 2.06179   1
  -2  -6   3 1.76463 0.98629   1
  -2  -6   3 0.42633 0.93650   1
   1   6  -3 3.02543 2.44247   1
   1   6  -3 1.15259 2.16566   1
   1   6  -3 2.60171 1.44413   1
   1   6  -3 2.46692 2.59090   1
   1   6  -3 2.53351 2.05506   1
   1   6  -3 4.28468 2.34539   1
  -1  -6   3 3.98686 1.07206   1
  -1  -6   3 2.95745 1.14642   1
  -1  -6   3 1.39824 2.21208   1
  -1  -6   3 2.52560 1.32280   1
  -1  -6   3 4.68697 1.76396   1
   0   6  -3 93.6493 4.56810   1
   0   6  -3 92.6872 4.52381   1
   0  -6   3 88.0057 4.81021   1
   1  -6  -8 405.680 15.7009  -2
  -1   6  -3 405.680 15.7009   1
   1  -6  -8 409.900 13.3074  -2
  -1   6  -3 409.900 13.3074   1
   1  -6  -8 430.741 16.8743  -2
  -1   6  -3 430.741 16.8743   1
  -1   6   8 397.410 15.3265  -2
   1  -6   3 397.410 15.3265   1
  -1   6   8 379.096 14.0631  -2
   1  -6   3 379.096 14.0631   1
   2  -6   3 2.77272 2.21479   1
  -3   6  -3 3.08295 1.78228   1
  -3   6  -3 2.04473 1.29911   1
   3  -6   3 0.87433 1.30323   1
   3  -6   3 3.10431 1.29548   1
   5   5  -3 41.4846 2.39072   1
   5   5  -3 39.4487 2.46123   1
   4   5  -3 4.79019 2.37370   1
   4   5  -3 6.40965 1.45733   1
   4   5  -3 5.97274 1.82831   1
  -4  -5   3 6.80215 0.95038   1
   1   5  -3 2.90934 1.63245   1
   1   5  -3 4.30674 2.90685   1
   1   5  -3 1.51357 2.28264   1
   1   5  -3 5.54122 2.05207   1
   1   5  -3 3.18335 1.77635   1
   1   5  -3 2.33222 1.41095   1
  -1  -5   3 5.10655 1.38576   1
  -1  -5   3 5.00492 2.36652   1
  -1  -5   3 3.45521 1.47277   1
  -1  -5   3 2.97846 1.51835   1
  -1  -5   3 4.38045 1.63248   1
   0   5  -3 21.8781 2.71182   1
   0   5  -3 19.1730 2.28712   1
   0   5  -3 20.3855 3.11407   1
   0   5  -3 22.7528 3.69872   1
   0   5  -3 19.1362 3.28034   1
   0   5  -3 16.9504 2.20281   1
   0  -5   3 20.9848 1.83511   1
   0  -5   3 15.5526 2.55389   1
   0  -5   3 16.6277 1.74795   1
   0  -5   3 20.0694 3.11077   1
  -2   5   7 8.91521 3.40520  -2
   2  -5   3 8.91521 3.40520   1
  -3   5  -3 0.74611 1.61429   1
  -3   5  -3 -1.2406 1.41092   1
   3  -5   3 -1.1870 2.41177   1
   3  -5   3 -0.1223 1.40525   1
  -4   5  -3 6.43625 1.81731   1
  -4   5  -3 8.24663 1.67132   1
  -4   5  -3 4.03461 1.66139   1
   4  -5   3 8.89644 1.92604   1
   4  -5   3 5.80569 1.39674   1
   5   4  -3 86.1095 3.91646   1
   4   4  -3 258.280 8.49692   1
   4   4  -3 249.251 9.17548   1
   4   4  -3 255.336 9.75308   1
   4   4  -3 266.322 9.25264   1
  -4  -4   3 239.571 7.73275   1
   3   4  -3 -2.7075 2.00143   1
   3   4  -3 -1.7590 2.19871   1
  -3  -4   3 0.51086 0.98649   1
  -3  -4   3 0.36703 0.78872   1
  -2  -4  -7 20.4606 3.42345  -2
   2   4  -3 20.4606 3.42345   1
  -2  -4  -7 19.7180 2.80022  -2
   2   4  -3 19.7180 2.80022   1
  -2  -4  -7 21.1184 3.32263  -2
   2   4  -3 21.1184 3.32263   1
  -2  -4  -7 23.1034 2.75841  -2
   2   4  -3 23.1034 2.75841   1
  -2  -4  -7 16.5512 4.19882  -2
   2   4  -3 16.5512 4.19882   1
  -2  -4  -7 21.8694 2.49079  -2
   2   4  -3 21.8694 2.49079   1
  -2  -4  -7 25.3926 2.49780  -2
   2   4  -3 25.3926 2.49780   1
   2   4   7 23.6866 1.67004  -2
  -2  -4   3 23.6866 1.67004   1
   2   4   7 22.1084 1.92306  -2
  -2  -4   3 22.1084 1.92306   1
   1   4  -3 8.21751 2.26418   1
   1   4  -3 8.25243 2.06170   1
   1   4  -3 11.1683 2.18093   1
   1   4  -3 9.15093 1.70846   1
  -1  -4   3 9.84264 1.45054   1
  -1  -4   3 8.87511 1.14625   1
  -1  -4   3 4.25283 2.74615   1
   0   4  -3 0.18235 1.38346   1
   0   4  -3 3.07827 2.29167   1
   0   4  -3 1.87281 1.38324   1
   0   4  -3 -0.8905 1.99259   1
   0   4  -3 0.12326 2.06466   1
   0  -4   3 -0.1062 1.69513   1
   0  -4   3 -1.0494 2.03705   1
   0  -4   3 0.32474 1.23041   1
   0  -4   3 1.90694 1.29441   1
   0  -4   3 0.96165 0.98966   1
  -1   4  -3 71.9569 5.02159   1
  -1   4  -3 66.0141 5.60545   1
  -1   4  -3 70.0549 3.47067   1
  -1   4  -3 74.0339 5.70780   1
   1  -4   3 63.4948 4.53496   1
   1  -4   3 68.9896 2.99233   1
   2  -4  -6 29.7981 3.21733  -2
  -2   4  -3 29.7981 3.21733   1
   2  -4  -6 29.9881 3.28142  -2
  -2   4  -3 29.9881 3.28142   1
   2  -4  -6 29.8626 4.52025  -2
  -2   4  -3 29.8626 4.52025   1
   2  -4  -6 31.4901 2.96196  -2
  -2   4  -3 31.4901 2.96196   1
   2  -4  -6 30.3828 3.86245  -2
  -2   4  -3 30.3828 3.86245   1
  -2   4   6 32.6679 3.58982  -2
   2  -4   3 32.6679 3.58982   1
  -2   4   6 23.7912 3.12113  -2
   2  -4   3 23.7912 3.12113   1
  -2   4   6 25.5763 3.07622  -2
   2  -4   3 25.5763 3.07622   1
  -2   4   6 29.4537 2.88465  -2
   2  -4   3 29.4537 2.88465   1
  -3   4   6 12.8982 4.73937  -2
   3  -4   3 12.8982 4.73937   1
  -4   4  -3 0.42575 1.76207   1
  -4   4  -3 2.51265 2.46138   1
  -4   4  -3 1.16608 2.75157   1
   4  -4   3 2.58058 2.71088   1
   4  -4   3 0.25480 2.01168   1
   4  -4   3 -0.5230 1.30809   1
   4  -4   3 -0.5125 1.41013   1
  -5   4  -3 2.61006 1.43188   1
   5  -4   3 2.79286 1.33095   1
   5  -4   3 0.95038 1.09283   1
   5  -4   3 0.36293 1.54368   1
   4   3  -3 22.5284 2.95913   1
   4   3  -3 22.3900 2.43413   1
   4   3  -3 14.2887 2.41405   1
   4   3  -3 19.2326 3.20213   1
   4   3  -3 20.7357 2.96617   1
   3   3  -3 6.34768 2.33303   1
   3   3  -3 5.57536 2.10156   1
   3   3  -3 5.53702 2.02594   1
   3   3  -3 8.23038 2.02740   1
   3   3  -3 5.00068 2.30837   1
  -3  -3   3 5.93838 1.00261   1
  -2  -3  -6 -0.7328 2.88036  -2
   2   3  -3 -0.7328 2.88036   1
   1   3   6 49.7572 5.03215  -2
  -1  -3   3 49.7572 5.03215   1
   0   3  -3 64.7678 4.73198   1
   0   3  -3 59.8836 3.58354   1
   0   3  -3 53.5659 4.78523   1
   0  -3   3 59.0929 5.79854   1
   0  -3   3 60.4693 2.35739   1
   0  -3   3 61.4251 2.87503   1
   0  -3   3 57.0303 4.93365   1
  -1   3  -3 -0.1127 1.28483   1
  -1   3  -3 -0.9376 1.74515   1
  -1   3  -3 -0.3912 1.91138   1
   1  -3   3 0.30934 1.42290   1
   1  -3   3 -1.0205 1.65438   1
   1  -3   3 0.24852 0.84209   1
   1  -3   3 -1.4262 1.41936   1
   2  -3  -5 35.3409 3.67548  -2
  -2   3  -3 35.3409 3.67548   1
  -2   3   5 38.6750 4.05117  -2
   2  -3   3 38.6750 4.05117   1
   3  -3  -5 5.16385 4.00091  -2
  -3   3  -3 5.16385 4.00091   1
  -3   3   5 4.82127 3.08183  -2
   3  -3   3 4.82127 3.08183   1
  -3   3   5 0.55629 1.39099  -2
   3  -3   3 0.55629 1.39099   1
  -4   3  -3 2.88780 1.15941   1
  -4   3  -3 2.81556 2.50104   1
  -4   3  -3 3.77222 2.24584   1
   4  -3   3 3.78641 2.26300   1
   4  -3   3 2.99473 2.85603   1
   4  -3   3 2.84025 2.07761   1
  -5   3  -3 52.2194 3.62458   1
  -5   3  -3 48.1596 3.90523   1
  -5   3  -3 51.9813 3.85843   1
   5  -3   3 54.0732 3.62789   1
   5  -3   3 52.9072 3.04558   1
   5  -3   3 50.7682 4.42969   1
   5  -3   3 50.6152 3.39558   1
   6   2  -3 20.5537 2.09593   1
  -5  -2  -6 38.3605 3.46336  -2
   5   2  -3 38.3605 3.46336   1
  -5  -2  -6 39.0125 3.34799  -2
   5   2  -3 39.0125 3.34799   1
   4   2  -3 27.2344 2.71589   1
   4   2  -3 29.6206 2.62414   1
   3   2  -3 3.23931 1.43327   1
   3   2  -3 2.38641 1.75255   1
  -3  -2   3 3.48711 1.96299   1
   2   2  -3 8.88328 2.41122   1
   2   2  -3 5.27413 1.71926   1
  -2  -2   3 4.68460 1.87515   1
  -2  -2   3 9.48808 2.95576   1
  -1  -2  -5 677.792 22.8087  -2
   1   2  -3 677.792 22.8087   1
   1   2   5 658.012 22.8791  -2
  -1  -2   3 658.012 22.8791   1
   1   2   5 674.771 27.3585  -2
  -1  -2   3 674.771 27.3585   1
   1   2   5 621.286 17.9076  -2
  -1  -2   3 621.286 17.9076   1
   0   2  -3 669.809 22.7941   1
   0   2  -3 652.552 22.2744   1
   0   2  -3 695.366 17.1981   1
   0   2  -3 667.417 18.2013   1
   0  -2   3 694.116 23.3209   1
   0  -2   3 706.004 27.5317   1
   0  -2   3 601.549 22.7714   1
   0  -2   3 663.353 18.4878   1
  -1   2  -3 25.7774 3.08937   1
  -1   2  -3 23.5702 2.09389   1
  -1   2  -3 24.4078 2.56979   1
   1  -2   3 21.7327 3.10844   1
   1  -2   3 22.6646 2.52516   1
   1  -2   3 19.1497 1.76043   1
   1  -2   3 20.8147 1.95158   1
   1  -2   3 21.8682 3.07593   1
  -2   2  -3 162.934 6.21368   1
  -2   2  -3 172.818 7.57391   1
  -2   2  -3 166.041 7.90036   1
   2  -2   3 165.718 8.25427   1
   2  -2   3 171.636 7.52073   1
   2  -2   3 160.994 6.25584   1
   3  -2  -4 19.1750 3.72613  -2
  -3   2  -3 19.1750 3.72613   1
   3  -2  -4 12.7478 2.47418  -2
  -3   2  -3 12.7478 2.47418   1
   3  -2  -4 16.5221 3.80930  -2
  -3   2  -3 16.5221 3.80930   1
  -3   2   4 13.7307 3.76545  -2
   3  -2   3 13.7307 3.76545   1
  -3   2   4 12.0972 2.86663  -2
   3  -2   3 12.0972 2.86663   1
  -3   2   4 8.70207 3.17143  -2
   3  -2   3 8.70207 3.17143   1
  -4   2  -3 5.34483 1.33901   1
  -4   2  -3 1.00719 1.32876   1
   4  -2   3 0.98001 2.70149   1
   4  -2   3 4.49105 2.13634   1
  -5   2  -3 49.7043 3.69194   1
  -5   2  -3 47.5658 2.76435   1
  -5   2  -3 44.2138 4.66279   1
   5  -2   3 50.0629 5.70554   1
   5  -2   3 50.6370 4.75818   1
   5  -2   3 43.8905 3.21612   1
   5  -2   3 45.3833 4.31279   1
   5  -2   3 46.3374 3.48768   1
  -6   2  -3 1.74075 0.92428   1
  -6   2  -3 1.77143 1.64156   1
   6  -2   3 -1.0827 2.35401   1
   6  -2   3 2.49684 1.33493   1
   6   1  -3 58.1696 3.44167   1
   6   1  -3 62.5093 3.51882   1
   6   1  -3 53.7723 3.08121   1
  -5  -1  -5 2.30992 2.69378  -2
   5   1  -3 2.30992 2.69378   1
  -5  -1  -5 4.39674 3.90240  -2
   5   1  -3 4.39674 3.90240   1
  -4  -1  -5 24.0998 5.13430  -2
   4   1  -3 24.0998 5.13430   1
  -4  -1  -5 20.3012 3.57714  -2
   4   1  -3 20.3012 3.57714   1
   3   1  -3 2.52401 1.94848   1
   3   1  -3 1.29469 1.94613   1
   3   1  -3 1.61131 1.67992   1
  -3  -1   3 -0.4478 1.23625   1
   2   1  -3 89.2162 4.54741   1
   2   1  -3 96.2426 5.47432   1
   2   1  -3 101.506 5.97812   1
  -2  -1   3 98.9492 5.31053   1
  -2  -1   3 95.4097 6.72513   1
  -1  -1  -4 6.71433 3.48704  -2
   1   1  -3 6.71433 3.48704   1
  -1  -1  -4 7.24784 3.26760  -2
   1   1  -3 7.24784 3.26760   1
   1   1   4 4.89045 4.13975  -2
  -1  -1   3 4.89045 4.13975   1
   1   1   4 2.63484 1.92410  -2
  -1  -1   3 2.63484 1.92410   1
   0  -1  -4 201.488 9.16413  -2
   0   1  -3 201.488 9.16413   1
   0  -1  -4 224.820 9.04920  -2
   0   1  -3 224.820 9.04920   1
   0   1   4 268.345 11.8201  -2
   0  -1   3 268.345 11.8201   1
   0   1   4 277.286 10.2969  -2
   0  -1   3 277.286 10.2969   1
  -1   1  -3 7.27456 1.34145   1
  -1   1  -3 8.04548 1.17385   1
  -1   1  -3 8.71053 1.79137   1
  -1   1  -3 7.68458 1.93276   1
  -1   1  -3 6.51283 1.52764   1
   1  -1   3 6.57171 1.59846   1
   1  -1   3 5.81542 1.69012   1
   1  -1   3 5.83372 2.06015   1
   1  -1   3 7.19848 1.52192   1
  -2   1  -3 51.9925 2.96065   1
  -2   1  -3 54.4551 3.93002   1
  -2   1  -3 55.4019 3.32032   1
   2  -1   3 51.4243 3.96404   1
   2  -1   3 53.6293 3.33965   1
   2  -1   3 50.7856 3.35437   1
  -3   1  -3 1.84031 1.60990   1
  -3   1  -3 0.27116 1.19738   1
  -3   1  -3 0.71886 0.83988   1
   4  -1  -3 21.9258 3.22496  -2
  -4   1  -3 21.9258 3.22496   1
   4  -1  -3 19.9224 4.23223  -2
  -4   1  -3 19.9224 4.23223   1
   4  -1  -3 13.6737 2.08128  -2
  -4   1  -3 13.6737 2.08128   1
  -4   1   3 25.5248 2.98614  -2
   4  -1   3 25.5248 2.98614   1
  -4   1   3 20.6214 3.70101  -2
   4  -1   3 20.6214 3.70101   1
  -4   1   3 22.8873 3.23371  -2
   4  -1   3 22.8873 3.23371   1
  -4   1   3 20.9479 4.60364  -2
   4  -1   3 20.9479 4.60364   1
  -4   1   3 19.7228 3.56508  -2
   4  -1   3 19.7228 3.56508   1
  -5   1  -3 0.87436 2.28809   1
  -5   1  -3 0.71842 1.39183   1
  -5   1  -3 1.11242 1.31392   1
  -5   1  -3 1.64609 1.42511   1
   5  -1   3 1.35612 1.69867   1
   5  -1   3 -1.2655 2.31974   1
   5  -1   3 1.76116 2.86551   1
   5  -1   3 -0.1004 2.38374   1
  -6   1  -3 4.07173 1.20576   1
  -6   1  -3 4.68419 1.27316   1
  -6   1  -3 5.49928 1.77676   1
  -6   1  -3 1.73406 1.83961   1
   6  -1   3 2.94349 1.58566   1
   6  -1   3 0.85099 1.47175   1
   6   0  -3 4.91391 1.59920   1
   6   0  -3 6.80947 2.01867   1
   6   0  -3 9.88871 1.79564   1
  -5   0  -4 -3.4091 3.66266  -2
   5   0  -3 -3.4091 3.66266   1
  -4   0  -4 4.06313 2.34055  -2
   4   0  -3 4.06313 2.34055   1
  -4   0  -4 3.49988 1.89485  -2
   4   0  -3 3.49988 1.89485   1
  -4   0  -4 11.0295 4.36647  -2
   4   0  -3 11.0295 4.36647   1
  -4   0  -4 5.31478 2.50880  -2
   4   0  -3 5.31478 2.50880   1
  -4   0  -4 4.39499 2.75103  -2
   4   0  -3 4.39499 2.75103   1
   3   0  -3 -1.1888 1.42516   1
   3   0  -3 -0.1186 1.62115   1
   3   0  -3 0.24081 0.91478   1
  -3   0   3 0.43267 1.69478   1
  -3   0   3 -1.4536 1.20225   1
   2   0  -3 388.687 14.4577   1
   2   0  -3 388.384 11.2391   1
   2   0  -3 376.095 13.5376   1
  -2   0   3 392.126 13.9979   1
  -2   0   3 376.141 10.8829   1
   1   0  -3 83.1431 4.25185   1
   1   0  -3 83.4997 4.77151   1
  -1   0   3 85.8145 3.99055   1
  -1   0   3 77.9802 2.68428   1
   0   0  -3 1352.10 37.9056  -2
   0   0  -3 1352.10 37.9056   1
   0   0  -3 1367.91 43.5074  -2
   0   0  -3 1367.91 43.5074   1
   0   0  -3 1510.87 45.0836  -2
   0   0  -3 1510.87 45.0836   1
   0   0  -3 1305.82 43.1513  -2
   0   0  -3 1305.82 43.1513   1
   0   0   3 1432.45 44.4711  -2
   0   0   3 1432.45 44.4711   1
   0   0   3 1386.84 44.5500  -2
   0   0   3 1386.84 44.5500   1
  -1   0  -3 22.2989 2.26902   1
  -1   0  -3 17.4296 1.43635   1
  -1   0  -3 19.9347 1.98754   1
  -1   0  -3 21.5530 1.99342   1
   1   0   3 21.6932 2.31603   1
   1   0   3 21.2120 2.25819   1
  -2   0  -3 8.23982 1.74642   1
  -2   0  -3 10.1714 1.47969   1
  -2   0  -3 9.35677 1.93572   1
   2   0   3 9.22373 1.58208   1
   2   0   3 7.78332 1.70393   1
   2   0   3 7.66691 1.61119   1
  -3   0  -3 778.204 23.3889   1
  -3   0  -3 790.735 22.2246   1
  -3   0  -3 800.598 20.5204   1
  -3   0  -3 831.917 26.7230   1
  -3   0  -3 767.550 22.2094   1
   3   0   3 804.990 22.4023   1
   3   0   3 792.805 27.8447   1
   4   0  -2 2.06627 0.76915  -2
  -4   0  -3 2.06627 0.76915   1
   4   0  -2 4.64603 2.62415  -2
  -4   0  -3 4.64603 2.62415   1
   4   0  -2 6.08284 1.53831  -2
  -4   0  -3 6.08284 1.53831   1
   4   0  -2 5.45331 2.37131  -2
  -4   0  -3 5.45331 2.37131   1
   4   0  -2 7.60037 3.35107  -2
  -4   0  -3 7.60037 3.35107   1
  -4   0   2 -0.0410 1.92763  -2
   4   0   3 -0.0410 1.92763   1
  -4   0   2 4.01682 3.14522  -2
   4   0   3 4.01682 3.14522   1
  -4   0   2 6.39680 3.23002  -2
   4   0   3 6.39680 3.23002   1
  -4   0   2 5.07738 2.07751  -2
   4   0   3 5.07738 2.07751   1
  -4   0   2 6.64811 3.56399  -2
   4   0   3 6.64811 3.56399   1
  -4   0   2 3.25360 3.03851  -2
   4   0   3 3.25360 3.03851   1
   5   0  -2 5.51758 2.82787  -2
  -5   0  -3 5.51758 2.82787   1
  -5   0   2 2.25570 4.26909  -2
   5   0   3 2.25570 4.26909   1
  -5   0   2 4.02359 3.45195  -2
   5   0   3 4.02359 3.45195   1
  -6   0  -3 16.5149 1.42013   1
  -6   0  -3 13.3154 1.29838   1
  -6   0  -3 16.8430 2.28910   1
   6   0   3 18.5034 2.27150   1
   6   0   3 9.08273 2.44705   1
   6   0   3 16.3808 2.14818   1
   6  -1  -3 0.35216 2.19026   1
   6  -1  -3 0.51981 1.85424   1
   6  -1  -3 0.84088 1.67139   1
   5  -1  -3 52.0938 4.05311   1
   5  -1  -3 52.6955 4.35037   1
   5  -1  -3 54.5699 3.98387   1
  -5   1   3 48.0319 2.59246   1
  -4   1  -3 17.3971 3.87049  -2
   4  -1  -3 17.3971 3.87049   1
  -4   1  -3 18.2436 3.78001  -2
   4  -1  -3 18.2436 3.78001   1
  -4   1  -3 18.9856 3.15715  -2
   4  -1  -3 18.9856 3.15715   1
   4  -1   3 14.3232 1.17091  -2
  -4   1   3 14.3232 1.17091   1
  -3   1  -3 29.9090 2.86040  -2
   3  -1  -3 29.9090 2.86040   1
  -3   1   3 29.0114 2.63958   1
  -3   1   3 35.3579 3.55620   1
   2  -1  -3 -0.3906 1.29724   1
   2  -1  -3 0.32861 1.53804   1
  -2   1   3 0.48450 0.90561   1
  -2   1   3 1.28962 1.57725   1
  -2   1   3 0.98251 1.13122   1
   1  -1  -3 81.3585 3.50273   1
   1  -1  -3 94.9465 4.80094   1
  -1   1   3 87.2288 4.42337   1
  -1   1   3 89.8691 2.90142   1
  -1   1   3 89.8073 4.24908   1
   0  -1  -3 9.68399 1.85512   1
  -1  -1   2 55.8238 4.16248  -2
   1   1   3 55.8238 4.16248   1
  -1  -1   2 38.3252 2.52684  -2
   1   1   3 38.3252 2.52684   1
  -2  -1  -3 26.6608 2.14455   1
  -2  -1  -3 26.6692 2.77437   1
  -2  -1  -3 28.0957 2.23720   1
  -2  -1  -3 28.3531 2.29423   1
   2   1   3 26.3511 2.78382   1
   2   1   3 28.0808 2.54222   1
   2   1   3 26.8712 2.44378   1
  -3  -1  -3 189.247 6.13208   1
  -3  -1  -3 182.742 7.26887   1
  -3  -1  -3 181.532 6.76753   1
  -3  -1  -3 184.858 5.44501   1
  -3  -1  -3 192.310 8.23889   1
   3   1   3 191.436 7.14268   1
   3   1   3 180.079 7.78483   1
   3   1   3 187.946 8.05182   1
  -4  -1  -3 1.46243 1.62236   1
  -4  -1  -3 4.27707 1.09497   1
   4   1   3 3.15760 2.22533   1
   5   1  -1 14.8447 2.19772  -2
  -5  -1  -3 14.8447 2.19772   1
   5   1  -1 12.1734 2.53690  -2
  -5  -1  -3 12.1734 2.53690   1
   5   1  -1 11.1653 3.64497  -2
  -5  -1  -3 11.1653 3.64497   1
  -5  -1   1 15.1547 3.29350  -2
   5   1   3 15.1547 3.29350   1
  -5  -1   1 14.4167 3.98882  -2
   5   1   3 14.4167 3.98882   1
  -5  -1   1 22.6276 4.24274  -2
   5   1   3 22.6276 4.24274   1
  -5  -1   1 8.95520 3.47510  -2
   5   1   3 8.95520 3.47510   1
  -6  -1  -3 20.7556 1.68541   1
  -6  -1  -3 30.2554 3.06522   1
  -6  -1  -3 23.3237 1.84133   1
   6   1   3 24.3448 2.25540   1
   6   1   3 18.2639 2.73995   1
   6   1   3 23.7869 2.98492   1
   6   1   3 17.6527 3.00998   1
   6  -2  -3 0.02489 1.57416   1
   6  -2  -3 -0.8791 1.61625   1
   6  -2  -3 0.91354 1.57613   1
   5  -2  -3 6.96980 1.97680   1
   5  -2  -3 4.81098 2.07681   1
   5  -2  -3 2.44792 2.39035   1
  -5   2   3 3.48961 1.28026   1
  -5   2   3 5.75001 1.05399   1
   4  -2  -3 2.14728 2.12151   1
   4  -2  -3 1.40587 1.83283   1
   4  -2  -3 -2.2740 1.84050   1
  -4   2   3 -0.4552 2.02049   1
  -3   2  -2 39.9303 3.64885  -2
   3  -2  -3 39.9303 3.64885   1
  -3   2  -2 32.9040 2.94468  -2
   3  -2  -3 32.9040 2.94468   1
  -3   2  -2 36.3125 3.20363  -2
   3  -2  -3 36.3125 3.20363   1
   3  -2   2 37.2916 3.98371  -2
  -3   2   3 37.2916 3.98371   1
   3  -2   2 41.2574 4.10467  -2
  -3   2   3 41.2574 4.10467   1
   3  -2   2 37.4198 3.04293  -2
  -3   2   3 37.4198 3.04293   1
   3  -2   2 40.5815 2.04013  -2
  -3   2   3 40.5815 2.04013   1
   2  -2  -3 345.881 14.0503   1
   2  -2  -3 358.079 13.7811   1
   2  -2  -3 372.252 10.9836   1
  -2   2   3 360.130 10.2360   1
  -2   2   3 373.954 13.9464   1
  -2   2   3 350.984 10.7094   1
  -2   2   3 376.342 15.2652   1
   1  -2  -3 18.8988 2.49997   1
  -1   2   3 22.1671 2.66912   1
  -1   2   3 22.2547 1.62561   1
  -1   2   3 23.5585 2.53358   1
   0  -2  -3 18.7108 2.25964   1
   0  -2  -3 19.8492 1.65383   1
   0   2   3 18.8885 1.27381   1
   0   2   3 21.5708 2.42127   1
   0   2   3 19.5534 2.55316   1
   1   2  -1 682.969 23.2246  -2
  -1  -2  -3 682.969 23.2246   1
   1   2  -1 739.091 20.7265  -2
  -1  -2  -3 739.091 20.7265   1
   1   2  -1 731.551 24.4167  -2
  -1  -2  -3 731.551 24.4167   1
  -1  -2   1 775.563 24.7696  -2
   1   2   3 775.563 24.7696   1
  -1  -2   1 763.436 22.2975  -2
   1   2   3 763.436 22.2975   1
  -1  -2   1 715.138 27.0992  -2
   1   2   3 715.138 27.0992   1
  -2  -2  -3 181.820 7.54969   1
  -2  -2  -3 190.348 7.60631   1
  -2  -2  -3 187.882 5.99428   1
  -2  -2  -3 192.523 6.98803   1
   2   2   3 191.736 7.22030   1
   2   2   3 192.491 6.51830   1
   2   2   3 193.603 8.45185   1
   2   2   3 194.258 8.93219   1
  -3  -2  -3 342.095 9.53893   1
  -3  -2  -3 350.250 13.3183   1
  -3  -2  -3 365.317 10.5788   1
  -3  -2  -3 361.192 12.0672   1
   3   2   3 350.922 12.9791   1
  -4  -2  -3 0.33572 1.01265   1
  -4  -2  -3 0.57423 1.21850   1
  -4  -2  -3 1.59179 1.39425   1
  -4  -2  -3 1.80998 1.87053   1
   4   2   3 0.12464 1.74203   1
   4   2   3 0.43387 2.13912   1
   4   2   3 0.62640 2.38790   1
   4   2   3 1.57864 1.21007   1
   4   2   3 -0.7481 2.24671   1
   5   2   0 12.6795 2.27262  -2
  -5  -2  -3 12.6795 2.27262   1
   5   2   0 10.8024 3.98273  -2
  -5  -2  -3 10.8024 3.98273   1
   5   2   0 15.0312 2.66636  -2
  -5  -2  -3 15.0312 2.66636   1
   5   2   0 14.1803 1.90153  -2
  -5  -2  -3 14.1803 1.90153   1
  -5  -2   0 8.91021 2.57616  -2
   5   2   3 8.91021 2.57616   1
  -5  -2   0 14.1163 3.53688  -2
   5   2   3 14.1163 3.53688   1
  -5  -2   0 7.33399 3.88403  -2
   5   2   3 7.33399 3.88403   1
  -5  -2   0 14.8105 4.29801  -2
   5   2   3 14.8105 4.29801   1
  -5  -2   0 18.3455 3.26676  -2
   5   2   3 18.3455 3.26676   1
  -5  -2   0 13.1173 2.56685  -2
   5   2   3 13.1173 2.56685   1
  -6  -2   0 8.26583 4.12377  -2
   6   2   3 8.26583 4.12377   1
  -6  -2   0 8.27265 4.12542  -2
   6   2   3 8.27265 4.12542   1
  -6   3  -2 1.55636 3.30442  -2
   6  -3  -3 1.55636 3.30442   1
  -6   3  -2 6.43403 2.41822  -2
   6  -3  -3 6.43403 2.41822   1
   5  -3  -3 0.26378 2.32113   1
   5  -3  -3 3.93346 1.91945   1
   5  -3  -3 0.21628 2.39438   1
  -5   3   3 0.70671 1.34541   1
  -5   3   3 1.98060 1.11346   1
  -5   3   3 1.61901 1.05724   1
   4  -3  -3 47.9977 4.32526   1
   4  -3  -3 51.9954 4.37982   1
   4  -3  -3 50.3119 4.13011   1
  -4   3   3 49.8348 3.05576   1
  -4   3   3 53.2093 2.47385   1
  -4   3   3 43.6750 5.32166   1
   3  -3   1 43.7074 3.68588  -2
  -3   3   3 43.7074 3.68588   1
   3  -3   1 61.0646 5.85113  -2
  -3   3   3 61.0646 5.85113   1
  -2   3   3 3.51405 1.47229   1
   1  -3  -3 89.2071 5.24889   1
  -1   3   3 86.1330 5.58765   1
  -1   3   3 83.0751 3.65916   1
  -1   3   3 88.1612 3.31529   1
  -1   3   3 81.6950 5.04011   1
   0  -3  -3 -0.8099 1.78904   1
   0  -3  -3 -0.0899 0.91203   1
   0  -3  -3 -1.8291 1.46738   1
   0   3   3 0.53804 1.65838   1
   0   3   3 0.08020 0.92646   1
   0   3   3 0.99809 1.78814   1
  -1  -3   0 209.422 9.47701  -2
   1   3   3 209.422 9.47701   1
  -1  -3   0 197.474 8.56370  -2
   1   3   3 197.474 8.56370   1
  -1  -3   0 217.882 8.16893  -2
   1   3   3 217.882 8.16893   1
   2   3   0 3.85958 1.60499  -2
  -2  -3  -3 3.85958 1.60499   1
  -2  -3   0 4.24063 4.08620  -2
   2   3   3 4.24063 4.08620   1
  -2  -3   0 5.18670 3.02014  -2
   2   3   3 5.18670 3.02014   1
  -3  -3  -3 52.6732 2.27795   1
  -3  -3  -3 44.7540 3.99138   1
  -3  -3  -3 51.3803 2.86502   1
  -3  -3  -3 48.6111 3.81173   1
   3   3   3 43.2375 4.28214   1
  -4  -3  -3 3.43353 1.52432   1
  -4  -3  -3 5.01762 1.68333   1
  -4  -3  -3 2.62664 2.19276   1
  -4  -3  -3 5.35704 1.24614   1
   4   3   3 1.70179 1.85503   1
   4   3   3 3.00348 1.68876   1
   4   3   3 4.24849 1.29827   1
   4   3   3 2.02450 2.24277   1
   4   3   3 3.71716 2.31637   1
   4   3   3 2.58447 2.22162   1
   5   3   1 10.0588 2.29144  -2
  -5  -3  -3 10.0588 2.29144   1
  -5  -3  -1 9.59762 4.13318  -2
   5   3   3 9.59762 4.13318   1
  -5  -3  -1 12.5975 3.47046  -2
   5   3   3 12.5975 3.47046   1
   6   3   1 29.2895 2.25425  -2
  -6  -3  -3 29.2895 2.25425   1
   6   3   1 32.3295 2.17233  -2
  -6  -3  -3 32.3295 2.17233   1
   6   3   1 28.1460 2.84012  -2
  -6  -3  -3 28.1460 2.84012   1
  -6  -3  -1 29.0051 3.11494  -2
   6   3   3 29.0051 3.11494   1
  -6  -3  -1 26.3026 3.05511  -2
   6   3   3 26.3026 3.05511   1
  -6  -3  -1 23.3022 2.68777  -2
   6   3   3 23.3022 2.68777   1
  -6  -3  -1 25.9817 3.71573  -2
   6   3   3 25.9817 3.71573   1
  -6  -3  -1 30.5520 3.98097  -2
   6   3   3 30.5520 3.98097   1
   5  -4  -3 6.49365 1.78301   1
   5  -4  -3 8.10950 2.06079   1
   5  -4  -3 10.1973 1.93755   1
  -5   4   3 4.20372 1.17608   1
   4  -4  -3 152.345 8.53009   1
   4  -4  -3 163.822 7.11928   1
   4  -4  -3 152.124 6.35536   1
   4  -4  -3 154.678 6.79597   1
  -4   4   3 149.774 5.32480   1
  -4   4   3 149.519 9.64077   1
  -4   4   3 142.710 6.42820   1
  -4   4   3 153.676 5.05898   1
  -3   4   0 480.396 15.4725  -2
   3  -4  -3 480.396 15.4725   1
  -3   4   3 607.728 25.4767   1
   2  -4   0 28.2130 2.64737  -2
  -2   4   3 28.2130 2.64737   1
   2  -4   0 26.9238 4.92448  -2
  -2   4   3 26.9238 4.92448   1
   2  -4   0 26.5646 1.72454  -2
  -2   4   3 26.5646 1.72454   1
   2  -4   0 17.9211 2.42588  -2
  -2   4   3 17.9211 2.42588   1
   2  -4   0 24.8019 3.91524  -2
  -2   4   3 24.8019 3.91524   1
   1  -4  -3 46.0014 4.29638   1
  -1   4   3 44.1454 2.13013   1
  -1   4   3 43.8062 3.20207   1
  -1   4   3 50.1167 4.97266   1
  -1   4   3 49.6808 4.31376   1
  -1   4   3 47.9381 2.69637   1
   0  -4  -3 6.91002 2.58038   1
   0  -4  -3 5.55342 1.75191   1
   0   4   3 6.80910 1.56929   1
   0   4   3 7.49390 2.21895   1
   0   4   3 8.17949 2.56641   1
   0   4   3 6.60888 2.05959   1
  -1  -4  -3 538.514 22.6297   1
  -1  -4  -3 496.957 15.0673   1
  -1  -4  -3 511.720 15.7720   1
   1   4   3 515.957 6.99909   1
   1   4   3 542.183 18.8053   1
   1   4   3 533.877 17.6206   1
   1   4   3 531.048 21.1395   1
   2   4   1 2105.34 56.9110  -2
  -2  -4  -3 2105.34 56.9110   1
   2   4   1 1974.81 79.3380  -2
  -2  -4  -3 1974.81 79.3380   1
   2   4   1 2072.03 53.0285  -2
  -2  -4  -3 2072.03 53.0285   1
   2   4   1 2088.78 58.0898  -2
  -2  -4  -3 2088.78 58.0898   1
  -2  -4  -1 2216.45 77.0119  -2
   2   4   3 2216.45 77.0119   1
  -2  -4  -1 2147.68 63.2389  -2
   2   4   3 2147.68 63.2389   1
  -3  -4  -3 3.81035 1.09707   1
  -3  -4  -3 2.98821 1.46271   1
   3   4   3 7.23496 2.60405   1
  -4  -4  -3 8.98424 1.60619   1
  -4  -4  -3 8.54866 2.14968   1
  -4  -4  -3 11.5317 2.96575   1
  -4  -4  -3 10.7606 1.56263   1
   4   4   3 8.22286 2.01038   1
   4   4   3 6.38926 2.22188   1
   4   4   3 8.18144 2.50133   1
   4   4   3 7.25118 1.56469   1
   4   4   3 9.62180 2.14525   1
  -5  -4  -3 0.78736 1.30000   1
  -5  -4  -3 0.32587 1.64659   1
   5   4   3 -0.7564 2.50433   1
   5   4   3 0.26769 1.90279   1
   5   4   3 0.19252 2.05389   1
   5   4   3 -0.1713 2.19331   1
   6   4   2 37.5686 1.91640  -2
  -6  -4  -3 37.5686 1.91640   1
   6   4   2 34.2038 1.92089  -2
  -6  -4  -3 34.2038 1.92089   1
  -6  -4  -2 38.6952 3.12604  -2
   6   4   3 38.6952 3.12604   1
  -6  -4  -2 35.4695 2.82054  -2
   6   4   3 35.4695 2.82054   1
  -6  -4  -2 38.0532 2.83590  -2
   6   4   3 38.0532 2.83590   1
  -6  -4  -2 40.7699 3.54626  -2
   6   4   3 40.7699 3.54626   1
  -6  -4  -2 33.6565 2.56662  -2
   6   4   3 33.6565 2.56662   1
  -5   5   0 52.6899 3.34645  -2
   5  -5  -3 52.6899 3.34645   1
   4  -5  -3 68.9065 3.52366   1
   4  -5  -3 70.5038 4.59746   1
   4  -5  -3 68.9662 4.11438   1
   4  -5  -3 71.8012 4.33251   1
  -4   5   3 64.8972 3.55230   1
  -4   5   3 74.1754 4.85664   1
  -4   5   3 64.5720 2.80328   1
  -4   5   3 74.5301 2.97436   1
   3  -5  -3 27.2026 3.25458   1
   3  -5  -3 28.5736 3.25649   1
   3  -5  -3 25.1113 3.31352   1
  -3   5   3 26.8772 2.25317   1
  -3   5   3 34.2930 5.44943   1
  -3   5   3 29.8249 2.96953   1
  -3   5   3 32.0021 2.40040   1
  -2   5   1 39.6579 3.88226  -2
   2  -5  -3 39.6579 3.88226   1
  -2   5   1 35.7311 3.72177  -2
   2  -5  -3 35.7311 3.72177   1
  -2   5   1 27.4506 2.81148  -2
   2  -5  -3 27.4506 2.81148   1
  -2   5   1 38.7832 3.00739  -2
   2  -5  -3 38.7832 3.00739   1
   2  -5  -1 38.3004 5.84788  -2
  -2   5   3 38.3004 5.84788   1
   2  -5  -1 36.2135 3.52124  -2
  -2   5   3 36.2135 3.52124   1
  -1   5   3 10.6617 1.94793   1
   0  -5  -3 -1.6372 1.77047   1
   0   5   3 1.95676 1.60292   1
   0   5   3 1.50195 1.71836   1
   0   5   3 2.79996 2.67801   1
  -1  -5  -3 21.4312 1.70648   1
   1   5   3 26.7885 3.63199   1
   1   5   3 34.8673 4.57069   1
   2   5   2 30.4308 2.15403  -2
  -2  -5  -3 30.4308 2.15403   1
   2   5   2 38.3122 2.42850  -2
  -2  -5  -3 38.3122 2.42850   1
  -2  -5  -2 30.2445 4.42289  -2
   2   5   3 30.2445 4.42289   1
  -2  -5  -2 39.4201 4.62204  -2
   2   5   3 39.4201 4.62204   1
  -2  -5  -2 40.2260 3.50040  -2
   2   5   3 40.2260 3.50040   1
   3   5   2 0.72628 1.67490  -2
  -3  -5  -3 0.72628 1.67490   1
   3   5   2 0.45008 2.80908  -2
  -3  -5  -3 0.45008 2.80908   1
   3   5   2 0.16616 1.98110  -2
  -3  -5  -3 0.16616 1.98110   1
   3   5   2 1.45564 1.83864  -2
  -3  -5  -3 1.45564 1.83864   1
  -3  -5  -2 1.28856 2.04306  -2
   3   5   3 1.28856 2.04306   1
  -3  -5  -2 0.32571 3.02437  -2
   3   5   3 0.32571 3.02437   1
  -4  -5  -3 7.80150 2.22148   1
  -4  -5  -3 4.14737 2.90177   1
  -4  -5  -3 13.3020 1.76383   1
  -4  -5  -3 14.8923 1.97640   1
  -4  -5  -3 9.10219 1.59773   1
   4   5   3 9.23769 2.63885   1
   4   5   3 9.93457 1.56182   1
   4   5   3 8.63725 2.58098   1
   4   5   3 12.8140 2.55585   1
   4   5   3 14.9254 3.16603   1
  -5  -5  -3 0.66144 0.90896   1
  -5  -5  -3 -0.5299 0.80561   1
  -5  -5  -3 0.51354 1.59057   1
   5   5   3 -2.0606 2.52025   1
   5   5   3 -0.2716 1.40577   1
   5   5   3 1.36786 2.59759   1
   5   5   3 1.14816 2.92969   1
   6   5   3 3.08849 0.96298  -2
  -6  -5  -3 3.08849 0.96298   1
  -6  -5  -3 5.50909 2.68295  -2
   6   5   3 5.50909 2.68295   1
  -6  -5  -3 2.42589 0.67772  -2
   6   5   3 2.42589 0.67772   1
  -6  -5  -3 4.92012 2.29169  -2
   6   5   3 4.92012 2.29169   1
  -6  -5  -3 0.89725 1.67076  -2
   6   5   3 0.89725 1.67076   1
   4  -6  -3 20.0172 2.21120   1
   4  -6  -3 21.0539 2.13001   1
   4  -6  -3 15.8056 1.66457   1
   3  -6  -3 0.93105 2.34983   1
   3  -6  -3 1.75909 1.48125   1
   3  -6  -3 2.90176 1.79801   1
  -3   6   3 2.57237 2.52923   1
  -3   6   3 2.43528 1.20603   1
   2  -6  -3 21.3505 3.25980   1
   2  -6  -2 23.5339 6.77879  -2
  -2   6   3 23.5339 6.77879   1
  -1   6   2 8.00882 2.99269  -2
   1  -6  -3 8.00882 2.99269   1
  -1   6   2 14.1015 2.29055  -2
   1  -6  -3 14.1015 2.29055   1
   1  -6  -2 17.7500 4.72415  -2
  -1   6   3 17.7500 4.72415   1
   1  -6  -2 9.68552 3.16284  -2
  -1   6   3 9.68552 3.16284   1
   1  -6  -2 16.0860 3.91885  -2
  -1   6   3 16.0860 3.91885   1
   0  -6  -3 30.1746 3.63606   1
   0   6   3 37.3600 4.87705   1
  -1  -6  -3 71.0848 3.32167   1
  -1  -6  -3 78.9750 4.65329   1
   1   6   3 84.4300 4.26516   1
   1   6   3 80.4594 7.16992   1
   1   6   3 80.3681 4.85499   1
   2   6   3 2.06855 1.71743  -2
  -2  -6  -3 2.06855 1.71743   1
   2   6   3 -0.2286 1.84355  -2
  -2  -6  -3 -0.2286 1.84355   1
  -2  -6  -3 -1.6682 4.21160  -2
   2   6   3 -1.6682 4.21160   1
   3   6   3 13.5895 1.40893  -2
  -3  -6  -3 13.5895 1.40893   1
   3   6   3 16.1706 2.03602  -2
  -3  -6  -3 16.1706 2.03602   1
   3   6   3 11.6226 1.70419  -2
  -3  -6  -3 11.6226 1.70419   1
   3   6   3 14.4839 2.47438  -2
  -3  -6  -3 14.4839 2.47438   1
  -3  -6  -3 12.1340 2.83506  -2
   3   6   3 12.1340 2.83506   1
  -3  -6  -3 13.1381 3.18002  -2
   3   6   3 13.1381 3.18002   1
  -3  -6  -3 14.0881 2.43567  -2
   3   6   3 14.0881 2.43567   1
  -3  -6  -3 11.4795 2.85745  -2
   3   6   3 11.4795 2.85745   1
  -3  -6  -3 22.2043 3.75668  -2
   3   6   3 22.2043 3.75668   1
   4   6   3 2.13661 1.90063  -2
  -4  -6  -3 2.13661 1.90063   1
   4   6   3 2.06205 3.35629  -2
  -4  -6  -3 2.06205 3.35629   1
   4   6   3 -0.1649 0.92121  -2
  -4  -6  -3 -0.1649 0.92121   1
  -4  -6  -3 -0.0161 2.55878  -2
   4   6   3 -0.0161 2.55878   1
  -5  -6  -3 54.0040 2.49627   1
  -5  -6  -3 52.1856 2.26509   1
   5   6   3 49.3625 2.88300   1
   5   6   3 47.4022 3.34301   1
   5   6   3 53.3288 3.19327   1
   3  -7  -3 3.54625 1.76195   1
   3  -7  -3 4.95354 1.58241   1
   3  -7  -3 3.67439 1.41841   1
  -3   7   3 2.98345 1.57966   1
   2  -7  -3 2.10018 2.44797   1
  -1   7   3 11.6088 2.27718  -2
   1  -7  -3 11.6088 2.27718   1
  -1   7   3 8.40002 2.06751  -2
   1  -7  -3 8.40002 2.06751   1
   1  -7  -3 17.7972 3.41165  -2
  -1   7   3 17.7972 3.41165   1
   0   7   3 117.708 5.72544  -2
   0  -7  -3 117.708 5.72544   1
   0   7   3 82.5935 5.48123  -2
   0  -7  -3 82.5935 5.48123   1
  -1  -7  -3 12.4488 2.26279   1
  -1  -7  -3 7.79401 2.57941   1
   1   7   3 9.28273 3.71382   1
   1   7   3 9.47396 2.19165   1
  -2  -7  -3 11.6335 2.31097   1
  -2  -7  -3 11.6678 1.58108   1
   2   7   3 12.1132 1.84743   1
   3   7   4 6.51067 1.42475  -2
  -3  -7  -3 6.51067 1.42475   1
   3   7   4 8.07775 1.40434  -2
  -3  -7  -3 8.07775 1.40434   1
  -3  -7  -4 4.43435 2.67177  -2
   3   7   3 4.43435 2.67177   1
   4   7   4 -2.2179 1.48204  -2
  -4  -7  -3 -2.2179 1.48204   1
   4   7   4 0.24679 1.75795  -2
  -4  -7  -3 0.24679 1.75795   1
   4   7   4 1.61962 1.73961  -2
  -4  -7  -3 1.61962 1.73961   1
  -4  -7  -4 5.25919 2.17838  -2
   4   7   3 5.25919 2.17838   1
   2  -8  -3 19.9335 2.15469   1
   2  -8  -3 21.4204 2.28230   1
   2  -8  -3 22.5970 2.27757   1
   1  -8  -3 -0.8263 2.52443   1
   0   8   4 10.9372 1.75025  -2
   0  -8  -3 10.9372 1.75025   1
   0   8   4 13.1259 2.54914  -2
   0  -8  -3 13.1259 2.54914   1
   0  -8  -4 12.9147 2.15941  -2
   0   8   3 12.9147 2.15941   1
   0  -8  -4 13.2710 3.07283  -2
   0   8   3 13.2710 3.07283   1
  -1  -8  -3 8.45697 2.20304   1
  -2  -8  -3 1.02222 1.83663   1
  -2  -8  -3 0.53575 2.25185   1
   2   8   3 0.62654 1.20384   1
  -3  -8  -3 6.38686 1.84883   1
   1   7  -4 4.83993 1.13887   1
  -3  -6 -10 80.2900 3.88474  -2
   3   6  -4 80.2900 3.88474   1
  -3  -6 -10 91.7313 3.99092  -2
   3   6  -4 91.7313 3.99092   1
  -3  -6 -10 88.6217 3.34268  -2
   3   6  -4 88.6217 3.34268   1
  -3  -6 -10 86.8350 3.80265  -2
   3   6  -4 86.8350 3.80265   1
   3   6  10 85.2210 2.97116  -2
  -3  -6   4 85.2210 2.97116   1
   2   6  -4 8.27627 2.53946   1
   2   6  -4 11.8126 2.06560   1
   2   6  -4 7.86559 1.36896   1
  -2  -6   4 11.8487 1.47269   1
  -2  -6   4 11.8048 1.39422   1
   1   6  -4 -0.4931 1.54448   1
   1   6  -4 1.07315 1.88383   1
   1   6  -4 2.59275 2.39852   1
   1   6  -4 -0.2070 1.54756   1
  -1  -6   4 1.73491 1.22254   1
  -1  -6   4 0.58538 1.33134   1
  -1  -6   4 0.83287 0.88956   1
   0   6  -4 42.2271 2.91422   1
   0   6  -4 39.0940 2.88785   1
   0  -6   4 37.4791 3.07438   1
   0  -6   4 38.6406 1.86355   1
   1  -6  -9 3.23254 2.19503  -2
  -1   6  -4 3.23254 2.19503   1
   1  -6  -9 3.37696 2.61995  -2
  -1   6  -4 3.37696 2.61995   1
   1  -6  -9 3.65921 1.62258  -2
  -1   6  -4 3.65921 1.62258   1
  -1   6   9 5.86480 2.56702  -2
   1  -6   4 5.86480 2.56702   1
  -1   6   9 6.31325 2.72424  -2
   1  -6   4 6.31325 2.72424   1
  -3   6  -4 7.17587 1.18370   1
   4   5  -4 0.35294 1.68997   1
   4   5  -4 1.21135 1.06442   1
   4   5  -4 1.13620 1.84954   1
   4   5  -4 3.15720 1.50586   1
   1   5  -4 0.43015 2.92652   1
   1   5  -4 1.24471 2.43047   1
   1   5  -4 -0.3852 1.33786   1
   1   5  -4 -0.1016 2.30782   1
   1   5  -4 2.04930 2.35949   1
   1   5  -4 0.30233 1.90359   1
   1   5  -4 -1.0765 1.55429   1
  -1  -5   4 0.07568 1.31499   1
  -1  -5   4 0.85354 1.01125   1
   0   5  -4 1.03862 3.24194   1
   0   5  -4 1.13189 2.60383   1
   0   5  -4 0.10738 1.41126   1
   0   5  -4 0.67099 2.17600   1
   0   5  -4 0.44713 1.73350   1
   0  -5   4 2.33144 1.32873   1
   0  -5   4 0.13276 1.29903   1
  -2   5   8 14.0527 2.71080  -2
   2  -5   4 14.0527 2.71080   1
  -2   5   8 13.6011 3.57221  -2
   2  -5   4 13.6011 3.57221   1
  -3   5  -4 21.7513 2.70006   1
  -3   5  -4 17.9100 2.11907   1
  -3   5  -4 16.3634 2.20475   1
   3  -5   4 15.1464 1.98735   1
   3  -5   4 8.28006 2.31369   1
  -4   5  -4 -0.0705 1.50732   1
  -4   5  -4 0.32148 1.28498   1
  -4   5  -4 0.44121 1.30047   1
   4  -5   4 -0.6137 1.03047   1
   4  -5   4 1.69521 1.55668   1
   5   4  -4 -1.2201 1.21486   1
   5   4  -4 -0.1954 1.20385   1
   4   4  -4 590.764 19.2524   1
   4   4  -4 605.294 19.2577   1
   4   4  -4 577.789 16.9696   1
   4   4  -4 566.164 17.8570   1
   4   4  -4 574.769 18.5758   1
   3   4  -4 27.6200 3.13191   1
  -3  -4   4 32.6818 1.80902   1
  -2  -4  -8 256.471 9.20089  -2
   2   4  -4 256.471 9.20089   1
  -2  -4  -8 252.283 9.76974  -2
   2   4  -4 252.283 9.76974   1
  -2  -4  -8 248.439 8.50222  -2
   2   4  -4 248.439 8.50222   1
  -2  -4  -8 249.546 9.15597  -2
   2   4  -4 249.546 9.15597   1
  -2  -4  -8 220.816 8.93079  -2
   2   4  -4 220.816 8.93079   1
  -2  -4  -8 267.415 9.98672  -2
   2   4  -4 267.415 9.98672   1
  -2  -4  -8 235.091 11.2730  -2
   2   4  -4 235.091 11.2730   1
   2   4   8 257.359 7.22602  -2
  -2  -4   4 257.359 7.22602   1
   1   4  -4 2.53735 1.32008   1
   1   4  -4 3.30508 2.17884   1
   1   4  -4 0.30167 1.68433   1
   1   4  -4 2.19238 2.71822   1
   1   4  -4 1.73173 1.56653   1
   1   4  -4 2.56079 2.17050   1
  -1  -4   4 3.17926 1.37716   1
  -1  -4   4 3.22233 1.19203   1
  -1  -4   4 2.61121 1.38740   1
   0   4  -4 1.33126 2.56885   1
   0   4  -4 2.34207 1.43439   1
   0   4  -4 1.40425 2.30346   1
   0   4  -4 -0.0141 1.52184   1
   0   4  -4 1.67983 1.74847   1
   0   4  -4 1.37188 1.39656   1
   0   4  -4 -0.8040 2.50630   1
   0  -4   4 0.60018 1.16243   1
   0  -4   4 1.76606 1.41151   1
   0  -4   4 1.03094 1.31617   1
   0  -4   4 1.27488 1.90745   1
  -1   4  -4 1099.68 33.8513   1
   1  -4   4 1112.36 35.9869   1
   2  -4  -7 156.383 8.41405  -2
  -2   4  -4 156.383 8.41405   1
   2  -4  -7 168.539 7.79905  -2
  -2   4  -4 168.539 7.79905   1
   2  -4  -7 120.153 6.32070  -2
  -2   4  -4 120.153 6.32070   1
   2  -4  -7 144.607 7.56672  -2
  -2   4  -4 144.607 7.56672   1
   2  -4  -7 150.173 6.18088  -2
  -2   4  -4 150.173 6.18088   1
  -2   4   7 148.393 7.16714  -2
   2  -4   4 148.393 7.16714   1
  -2   4   7 140.428 6.37815  -2
   2  -4   4 140.428 6.37815   1
  -2   4   7 135.026 6.53880  -2
   2  -4   4 135.026 6.53880   1
   3  -4   4 5.52256 2.42220   1
  -4   4  -4 19.4256 2.59276   1
  -4   4  -4 11.7311 2.73417   1
  -4   4  -4 21.2400 2.39139   1
   4  -4   4 20.9002 2.21411   1
   4  -4   4 18.3349 2.37543   1
  -5   4  -4 0.24911 0.99889   1
  -5   4  -4 0.08313 1.21811   1
   5  -4   4 -0.0729 1.04237   1
   5  -4   4 -0.0125 0.85950   1
   4   3  -4 19.4452 2.20295   1
   4   3  -4 17.3904 2.37755   1
   4   3  -4 13.4414 2.17083   1
   3   3  -4 7.85262 2.11090   1
   3   3  -4 2.08493 2.06284   1
   3   3  -4 6.23943 2.31507   1
   3   3  -4 4.53868 2.46435   1
   3   3  -4 7.48662 2.31517   1
   3   3  -4 6.70402 1.65089   1
  -3  -3   4 6.06649 1.06300   1
  -2  -3  -7 -0.9476 1.32329  -2
   2   3  -4 -0.9476 1.32329   1
  -1  -3  -7 61.5939 6.30086  -2
   1   3  -4 61.5939 6.30086   1
   1   3   7 66.6551 6.08901  -2
  -1  -3   4 66.6551 6.08901   1
   0   3  -4 2.28810 2.25892   1
   0   3  -4 0.57168 1.51161   1
   0   3  -4 2.07958 1.76028   1
   0  -3   4 0.07777 0.79348   1
   0  -3   4 1.05846 1.64231   1
  -1   3  -4 19.6678 3.38442   1
  -1   3  -4 21.5401 3.36374   1
   1  -3   4 21.4146 3.48898   1
   1  -3   4 21.9245 1.78613   1
   1  -3   4 11.4267 2.24284   1
  -2   3   6 21.6547 4.38674  -2
   2  -3   4 21.6547 4.38674   1
  -2   3   6 17.1591 4.03169  -2
   2  -3   4 17.1591 4.03169   1
   3  -3  -6 12.2413 4.33555  -2
  -3   3  -4 12.2413 4.33555   1
  -3   3   6 11.4566 3.39507  -2
   3  -3   4 11.4566 3.39507   1
  -3   3   6 11.2060 4.82216  -2
   3  -3   4 11.2060 4.82216   1
  -3   3   6 8.30785 3.87549  -2
   3  -3   4 8.30785 3.87549   1
  -4   3  -4 0.94956 1.81247   1
  -4   3  -4 2.31641 2.74437   1
  -4   3  -4 3.32284 1.52396   1
  -4   3  -4 3.44118 1.82081   1
   4  -3   4 -1.6997 3.02135   1
   4  -3   4 1.47418 1.54245   1
   4  -3   4 2.77259 2.63376   1
  -5   3  -4 -1.0105 1.55327   1
  -5   3  -4 -0.0427 1.49367   1
  -5   3  -4 -1.7364 1.80843   1
   5  -3   4 -1.2638 1.40323   1
   5  -3   4 0.21330 1.35036   1
   5  -3   4 -1.2017 1.64398   1
   4   2  -4 51.3368 4.23015   1
   3   2  -4 47.6392 2.79594   1
   3   2  -4 50.1104 3.48831   1
   3   2  -4 44.4591 3.80935   1
   3   2  -4 46.9981 3.79570   1
   3   2  -4 46.6691 3.76430   1
   2   2  -4 0.88253 1.70787   1
   2   2  -4 -0.8527 1.88395   1
  -2  -2   4 1.68036 2.07457   1
  -2  -2   4 -0.0222 0.62880   1
  -1  -2  -6 754.065 26.0611  -2
   1   2  -4 754.065 26.0611   1
  -1  -2  -6 687.684 21.5829  -2
   1   2  -4 687.684 21.5829   1
   1   2   6 780.937 26.2672  -2
  -1  -2   4 780.937 26.2672   1
   0   2  -4 542.835 18.6493   1
   0   2  -4 535.453 19.2496   1
   0  -2   4 532.564 14.9701   1
   0  -2   4 522.300 13.7756   1
   0  -2   4 498.218 22.7854   1
   0  -2   4 540.825 19.5855   1
   0  -2   4 511.257 18.7154   1
  -1   2  -4 66.5197 4.11900   1
  -1   2  -4 63.5665 4.87589   1
   1  -2   4 61.8846 2.94746   1
   1  -2   4 56.7001 2.44663   1
   1  -2   4 56.8568 5.14147   1
   1  -2   4 64.4451 4.69823   1
   1  -2   4 54.4977 4.17740   1
  -2   2  -4 58.8483 4.61302   1
  -2   2  -4 64.8542 4.80380   1
   2  -2   4 64.6816 4.80546   1
   2  -2   4 57.7625 5.08799   1
   3  -2  -5 2.56536 3.68883  -2
  -3   2  -4 2.56536 3.68883   1
   3  -2  -5 3.43530 2.22373  -2
  -3   2  -4 3.43530 2.22373   1
   3  -2  -5 5.82027 3.58680  -2
  -3   2  -4 5.82027 3.58680   1
  -3   2   5 1.86133 3.23491  -2
   3  -2   4 1.86133 3.23491   1
  -3   2   5 3.13273 2.20956  -2
   3  -2   4 3.13273 2.20956   1
  -3   2   5 5.07541 2.16010  -2
   3  -2   4 5.07541 2.16010   1
  -3   2   5 0.56064 4.03553  -2
   3  -2   4 0.56064 4.03553   1
  -4   2  -4 9.02557 1.28237   1
  -4   2   5 15.2667 4.53749  -2
   4  -2   4 15.2667 4.53749   1
  -4   2   5 13.8564 5.09290  -2
   4  -2   4 13.8564 5.09290   1
  -5   2  -4 209.209 8.71159   1
  -5   2  -4 205.297 8.15532   1
  -5   2  -4 200.292 7.76768   1
   5  -2   4 200.773 7.34329   1
   5  -2   4 203.932 8.60066   1
   5  -2   4 199.463 7.61802   1
   5  -2   4 194.097 9.86799   1
  -6   2  -4 0.92098 1.11725   1
   6  -2   4 1.44861 1.19396   1
  -4  -1  -6 -1.3100 3.92071  -2
   4   1  -4 -1.3100 3.92071   1
  -3  -1  -6 19.8577 5.07309  -2
   3   1  -4 19.8577 5.07309   1
   2   1  -4 7.17165 2.27343   1
   2   1  -4 6.55510 1.86065   1
   2   1  -4 9.48200 2.58267   1
   2   1  -4 6.17388 1.82437   1
  -2  -1   4 5.33757 2.20781   1
  -1  -1  -5 54.2717 5.08854  -2
   1   1  -4 54.2717 5.08854   1
  -1  -1  -5 53.4269 4.81185  -2
   1   1  -4 53.4269 4.81185   1
   1   1   5 51.4664 5.98002  -2
  -1  -1   4 51.4664 5.98002   1
   0  -1  -5 111.264 6.07371  -2
   0   1  -4 111.264 6.07371   1
   0  -1  -5 89.3913 5.01612  -2
   0   1  -4 89.3913 5.01612   1
   0   1   5 108.211 7.05690  -2
   0  -1   4 108.211 7.05690   1
   0   1   5 94.0110 4.84268  -2
   0  -1   4 94.0110 4.84268   1
  -1   1  -4 5.30860 1.50951   1
  -1   1  -4 8.71222 2.08493   1
  -1   1  -4 8.30911 1.88135   1
   1  -1   4 6.19077 1.50562   1
   1  -1   4 8.29515 1.77294   1
   1  -1   4 6.89087 2.20407   1
   1  -1   4 8.56795 2.01945   1
   1  -1   4 7.70692 1.24573   1
   1  -1   4 7.33157 2.16912   1
  -2   1  -4 6.98866 2.25529   1
  -2   1  -4 5.40068 1.38658   1
  -2   1  -4 3.87154 2.07275   1
  -2   1  -4 3.91247 1.35654   1
   2  -1   4 3.76190 1.75919   1
   2  -1   4 3.01749 1.95699   1
   2  -1   4 5.69014 1.72219   1
  -3   1  -4 29.4926 2.83643   1
   4  -1  -4 35.2079 3.52656  -2
  -4   1  -4 35.2079 3.52656   1
   4  -1  -4 29.7944 2.90346  -2
  -4   1  -4 29.7944 2.90346   1
   4  -1  -4 27.9648 4.49312  -2
  -4   1  -4 27.9648 4.49312   1
  -4   1   4 28.0792 3.47538  -2
   4  -1   4 28.0792 3.47538   1
  -4   1   4 36.1047 5.51660  -2
   4  -1   4 36.1047 5.51660   1
  -4   1   4 27.3863 4.26245  -2
   4  -1   4 27.3863 4.26245   1
  -4   1   4 34.0068 3.30895  -2
   4  -1   4 34.0068 3.30895   1
  -5   1  -4 47.2277 3.80920   1
  -5   1  -4 47.5158 2.82841   1
  -5   1  -4 72.4506 4.43066   1
   5  -1   4 49.1665 3.11942   1
   5  -1   4 49.2292 4.21936   1
  -6   1  -4 19.8273 2.18634   1
  -6   1  -4 17.3110 1.30461   1
  -6   1  -4 13.8003 1.82174   1
   6  -1   4 22.7666 2.12040   1
   6   0  -4 0.74622 1.01615   1
   6   0  -4 -0.1408 1.55065   1
  -5   0  -5 128.957 7.68013  -2
   5   0  -4 128.957 7.68013   1
  -4   0  -5 8.94417 3.49566  -2
   4   0  -4 8.94417 3.49566   1
  -4   0  -5 8.94675 2.32617  -2
   4   0  -4 8.94675 2.32617   1
  -4   0  -5 6.21083 2.74669  -2
   4   0  -4 6.21083 2.74669   1
  -4   0  -5 4.19339 2.73308  -2
   4   0  -4 4.19339 2.73308   1
  -4   0  -5 11.9727 3.90794  -2
   4   0  -4 11.9727 3.90794   1
  -3   0  -5 42.8297 4.84700  -2
   3   0  -4 42.8297 4.84700   1
  -3   0   4 18.6986 2.86408   1
  -3   0   4 10.8379 2.44389   1
   2   0  -4 37.8415 3.99139   1
   2   0  -4 33.2576 2.96470   1
   2   0  -4 35.8579 3.24787   1
   2   0  -4 34.5860 2.92972   1
  -2   0   4 38.2195 3.95712   1
  -2   0   4 34.1341 3.16896   1
  -2   0   4 36.7769 4.49216   1
   1   0  -4 30.9482 2.96133   1
   1   0  -4 34.2723 3.59861   1
  -1   0   4 34.4811 3.45645   1
  -1   0   4 33.2287 2.81486   1
   0   0  -4 1918.39 63.1397  -2
   0   0  -4 1918.39 63.1397   1
   0   0  -4 2185.12 65.8394  -2
   0   0  -4 2185.12 65.8394   1
   0   0  -4 2079.50 63.7574  -2
   0   0  -4 2079.50 63.7574   1
   0   0   4 2091.94 64.9444  -2
   0   0   4 2091.94 64.9444   1
   0   0   4 1857.88 66.7867  -2
   0   0   4 1857.88 66.7867   1
   0   0   4 2036.17 54.5553  -2
   0   0   4 2036.17 54.5553   1
   0   0   4 2106.77 65.1760  -2
   0   0   4 2106.77 65.1760   1
  -1   0  -4 4.34097 1.53693   1
  -1   0  -4 5.88934 1.51397   1
  -1   0  -4 3.69610 1.67267   1
  -1   0  -4 4.78861 1.52004   1
   1   0   4 2.72549 1.67115   1
   1   0   4 3.58432 1.79794   1
   1   0   4 6.50259 1.82302   1
  -2   0  -4 17.3729 2.33864   1
  -2   0  -4 19.2628 1.76729   1
  -2   0  -4 20.3367 2.71968   1
   2   0   4 16.9767 2.33440   1
   2   0   4 14.2402 2.67093   1
   2   0   4 16.6757 2.32448   1
   2   0   4 16.3175 2.52497   1
  -3   0  -4 0.18521 1.24149   1
  -3   0  -4 -0.4380 1.16794   1
  -3   0  -4 1.09266 1.65969   1
  -3   0  -4 0.92279 1.54949   1
  -3   0  -4 0.80713 0.84892   1
   3   0   4 0.39194 1.22159   1
   3   0   4 0.69308 2.01461   1
   4   0  -3 7.64415 3.65947  -2
  -4   0  -4 7.64415 3.65947   1
   4   0  -3 5.33287 1.51872  -2
  -4   0  -4 5.33287 1.51872   1
   4   0  -3 7.33882 2.62462  -2
  -4   0  -4 7.33882 2.62462   1
  -4   0   3 8.04384 3.39616  -2
   4   0   4 8.04384 3.39616   1
  -4   0   3 4.24736 1.68915  -2
   4   0   4 4.24736 1.68915   1
  -4   0   3 2.93244 3.26748  -2
   4   0   4 2.93244 3.26748   1
  -4   0   3 5.99632 3.85833  -2
   4   0   4 5.99632 3.85833   1
  -4   0   3 4.01130 2.14334  -2
   4   0   4 4.01130 2.14334   1
  -5   0  -4 1.07967 1.77470   1
  -5   0  -4 2.10128 1.41473   1
  -5   0  -4 0.39379 0.97452   1
  -5   0   3 3.74995 4.24059  -2
   5   0   4 3.74995 4.24059   1
  -5   0   3 2.99322 4.67102  -2
   5   0   4 2.99322 4.67102   1
  -5   0   3 3.52296 3.50696  -2
   5   0   4 3.52296 3.50696   1
  -6   0  -4 19.1413 2.19553   1
  -6   0  -4 18.8961 2.00739   1
  -6   0  -4 17.0229 1.57384   1
   6   0   4 21.6321 2.25203   1
   6   0   4 21.2267 2.37889   1
   6  -1  -4 1.02876 1.23628   1
   6  -1  -4 0.52620 1.71688   1
   6  -1  -4 -1.5283 1.67887   1
   5  -1  -4 3.75974 2.00261   1
   5  -1  -4 1.75212 1.58061   1
  -5   1   4 1.56981 0.85392   1
  -4   1  -4 24.8482 3.56051  -2
   4  -1  -4 24.8482 3.56051   1
  -4   1  -4 26.6693 3.68701  -2
   4  -1  -4 26.6693 3.68701   1
  -4   1  -4 27.3369 4.64970  -2
   4  -1  -4 27.3369 4.64970   1
  -4   1  -4 29.1241 3.91493  -2
   4  -1  -4 29.1241 3.91493   1
  -4   1  -4 25.9435 3.81325  -2
   4  -1  -4 25.9435 3.81325   1
  -3   1  -4 23.2443 3.96939  -2
   3  -1  -4 23.2443 3.96939   1
  -3   1  -4 25.3759 3.79533  -2
   3  -1  -4 25.3759 3.79533   1
  -3   1   4 -1.4841 1.16628   1
   2  -1  -4 162.578 7.94504   1
   2  -1  -4 169.324 7.80249   1
  -2   1   4 173.514 7.90620   1
  -2   1   4 168.636 7.84865   1
   1  -1  -4 2.90978 1.00441   1
   1  -1  -4 4.19456 1.96572   1
  -1   1   4 4.72020 1.77312   1
  -1  -1   3 6.05965 3.16262  -2
   1   1   4 6.05965 3.16262   1
  -1  -1   3 0.67669 2.62886  -2
   1   1   4 0.67669 2.62886   1
  -1  -1   3 3.15068 2.85750  -2
   1   1   4 3.15068 2.85750   1
  -2  -1  -4 83.3234 4.51418   1
  -2  -1  -4 86.1481 4.05716   1
  -2  -1  -4 73.7643 3.38337   1
  -2  -1  -4 77.1859 3.38602   1
   2   1   4 84.4746 3.92839   1
   2   1   4 76.9512 4.51509   1
   2   1   4 80.6974 5.21944   1
  -3  -1  -4 0.33512 1.23881   1
  -3  -1  -4 1.19512 1.49571   1
  -3  -1  -4 2.41144 1.25509   1
  -3  -1  -4 1.21569 0.86943   1
  -3  -1  -4 1.52474 1.64425   1
   3   1   4 3.25029 1.96199   1
   3   1   4 0.91530 1.69340   1
  -4  -1  -4 77.7988 3.26033   1
   5   1  -2 14.0319 3.47948  -2
  -5  -1  -4 14.0319 3.47948   1
   5   1  -2 18.3231 4.32614  -2
  -5  -1  -4 18.3231 4.32614   1
   5   1  -2 19.9512 3.65045  -2
  -5  -1  -4 19.9512 3.65045   1
  -5  -1   2 22.9221 2.99594  -2
   5   1   4 22.9221 2.99594   1
  -5  -1   2 18.4826 4.68009  -2
   5   1   4 18.4826 4.68009   1
  -5  -1   2 22.1209 4.17179  -2
   5   1   4 22.1209 4.17179   1
  -6  -1  -4 17.6700 2.34595   1
  -6  -1  -4 18.9471 1.66391   1
   6   1   4 18.3630 2.27904   1
   6   1   4 15.7387 2.06658   1
  -6   2  -4 6.72886 4.72834  -2
   6  -2  -4 6.72886 4.72834   1
   5  -2  -4 6.76286 1.85053   1
   5  -2  -4 5.42795 2.11699   1
   5  -2  -4 8.49433 2.27717   1
  -5   2   4 8.26954 1.04966   1
  -5   2   4 7.76528 1.27311   1
   4  -2  -4 26.6071 2.59162   1
   4  -2  -4 27.3207 2.98749   1
  -4   2   4 28.3411 4.50641   1
  -3   2  -3 13.4945 4.12751  -2
   3  -2  -4 13.4945 4.12751   1
  -3   2  -3 12.3584 2.98285  -2
   3  -2  -4 12.3584 2.98285   1
   3  -2   3 13.2433 1.32433  -2
  -3   2   4 13.2433 1.32433   1
   3  -2   3 15.5108 3.85077  -2
  -3   2   4 15.5108 3.85077   1
   3  -2   3 13.0209 3.08546  -2
  -3   2   4 13.0209 3.08546   1
   2  -2  -4 1015.46 36.1560   1
   2  -2  -4 983.567 28.7992   1
   2  -2  -4 991.878 34.4502   1
  -2   2   4 1018.29 37.5707   1
  -2   2   4 1005.03 27.2254   1
  -2   2   4 996.959 34.0844   1
   1  -2  -4 380.083 13.9230   1
  -1   2   4 342.497 14.2789   1
  -1   2   4 370.609 13.5924   1
  -1   2   4 342.780 10.1298   1
   0  -2  -4 22.2876 1.94275   1
   0  -2  -4 15.8017 1.55818   1
   0  -2  -4 23.9076 2.73248   1
   0   2   4 19.2717 2.33653   1
   0   2   4 24.0195 2.71386   1
   0   2   4 18.0945 1.60305   1
   1   2  -2 206.947 8.24289  -2
  -1  -2  -4 206.947 8.24289   1
   1   2  -2 187.288 7.42989  -2
  -1  -2  -4 187.288 7.42989   1
   1   2  -2 198.315 6.98145  -2
  -1  -2  -4 198.315 6.98145   1
  -1  -2   2 199.342 6.97063  -2
   1   2   4 199.342 6.97063   1
  -1  -2   2 201.898 7.49789  -2
   1   2   4 201.898 7.49789   1
  -1  -2   2 218.547 8.64908  -2
   1   2   4 218.547 8.64908   1
  -1  -2   2 195.498 8.52409  -2
   1   2   4 195.498 8.52409   1
  -2  -2  -4 1.75188 1.63613   1
  -2  -2  -4 0.43476 1.19980   1
  -2  -2  -4 1.33555 1.04142   1
  -2  -2  -4 0.05519 1.03071   1
   2   2   4 -0.4696 1.55065   1
   2   2   4 -0.4053 1.17174   1
   2   2   4 0.12630 1.76932   1
   2   2   4 0.06783 1.46960   1
   2   2   4 -1.1614 1.33590   1
  -3  -2  -4 296.692 11.4247   1
  -3  -2  -4 284.542 10.3143   1
  -3  -2  -4 259.877 9.30744   1
  -3  -2  -4 286.179 7.87370   1
  -3  -2  -4 283.003 8.85317   1
   3   2   4 285.314 9.83194   1
   3   2   4 271.308 10.6380   1
  -4  -2  -4 60.8245 2.77129   1
  -4  -2  -4 57.5829 3.48439   1
  -4  -2  -4 68.5748 5.61694   1
  -4  -2  -4 56.0630 2.94780   1
  -4  -2  -4 58.2535 4.08273   1
  -4  -2   1 114.650 6.28856  -2
   4   2   4 114.650 6.28856   1
   5   2  -1 8.85865 2.46758  -2
  -5  -2  -4 8.85865 2.46758   1
   5   2  -1 4.61748 3.31830  -2
  -5  -2  -4 4.61748 3.31830   1
   5   2  -1 9.74165 2.64471  -2
  -5  -2  -4 9.74165 2.64471   1
   5   2  -1 10.1944 3.40911  -2
  -5  -2  -4 10.1944 3.40911   1
   5   2  -1 7.31335 2.05578  -2
  -5  -2  -4 7.31335 2.05578   1
   5   2  -1 6.00459 2.83260  -2
  -5  -2  -4 6.00459 2.83260   1
  -5  -2   1 9.00054 3.12848  -2
   5   2   4 9.00054 3.12848   1
  -5  -2   1 0.20189 2.22088  -2
   5   2   4 0.20189 2.22088   1
  -5  -2   1 7.18535 2.07931  -2
   5   2   4 7.18535 2.07931   1
  -5  -2   1 12.1071 3.33092  -2
   5   2   4 12.1071 3.33092   1
  -5  -2   1 7.34087 3.68249  -2
   5   2   4 7.34087 3.68249   1
  -5  -2   1 8.30512 2.81958  -2
   5   2   4 8.30512 2.81958   1
   6   2  -1 24.7289 3.86551  -2
  -6  -2  -4 24.7289 3.86551   1
  -6  -2   1 24.9646 4.19957  -2
   6   2   4 24.9646 4.19957   1
   6  -3  -4 28.9234 3.12249   1
   5  -3  -4 5.53027 2.59406   1
   5  -3  -4 10.4964 1.87025   1
   5  -3  -4 6.10385 2.50654   1
  -5   3   4 7.24788 1.28021   1
  -5   3   4 10.5733 1.22120   1
  -5   3   4 7.79527 1.47704   1
   4  -3  -4 34.4268 3.63629   1
   4  -3  -4 39.1394 3.56058   1
  -4   3   4 30.0657 2.04132   1
  -4   3   4 38.8732 5.25591   1
  -4   3   4 31.2053 2.55253   1
  -3   3  -2 28.2546 3.32732  -2
   3  -3  -4 28.2546 3.32732   1
  -3   3  -2 26.8868 3.98479  -2
   3  -3  -4 26.8868 3.98479   1
  -3   3  -2 24.1755 3.31676  -2
   3  -3  -4 24.1755 3.31676   1
  -3   3  -2 30.7909 4.03291  -2
   3  -3  -4 30.7909 4.03291   1
   3  -3   2 22.4085 1.88089  -2
  -3   3   4 22.4085 1.88089   1
   1  -3  -4 5.63331 2.22633   1
  -1   3   4 4.05950 2.17136   1
  -1   3   4 4.55054 1.13507   1
  -1   3   4 7.03217 2.30553   1
   0  -3  -4 49.6539 2.62815   1
   0  -3  -4 51.6383 3.71756   1
   0   3   4 49.6207 4.06594   1
   0   3   4 49.0606 3.28698   1
   0   3   4 55.8035 3.82952   1
   0   3   4 50.6630 2.50057   1
  -1  -3   1 128.341 6.68794  -2
   1   3   4 128.341 6.68794   1
  -1  -3   1 98.9831 4.83179  -2
   1   3   4 98.9831 4.83179   1
  -2  -3   1 20.0341 4.08064  -2
   2   3   4 20.0341 4.08064   1
  -2  -3   1 16.5341 3.91482  -2
   2   3   4 16.5341 3.91482   1
  -3  -3  -4 37.0089 2.73765   1
  -3  -3  -4 40.8242 3.63821   1
  -3  -3  -4 40.4170 3.90186   1
  -3  -3  -4 41.8185 2.14794   1
   3   3   4 34.4231 3.17547   1
   3   3   4 35.5263 3.82970   1
  -4  -3  -4 -1.1136 1.56384   1
  -4  -3  -4 -0.2856 1.85175   1
  -4  -3  -4 0.93861 2.02086   1
  -4  -3  -4 -0.0735 1.31755   1
  -4  -3  -4 0.95471 1.19917   1
   4   3   4 0.20894 1.35408   1
   4   3   4 0.04779 1.60517   1
   4   3   4 2.54645 2.51304   1
   4   3   4 -1.3443 2.19268   1
   4   3   4 -0.6180 1.25716   1
   5   3   0 4.19352 3.97510  -2
  -5  -3  -4 4.19352 3.97510   1
  -5  -3   0 0.24986 0.47036  -2
   5   3   4 0.24986 0.47036   1
  -5  -3   0 0.14348 2.88822  -2
   5   3   4 0.14348 2.88822   1
   6   3   0 4.08989 3.40913  -2
  -6  -3  -4 4.08989 3.40913   1
   6   3   0 1.26710 0.87994  -2
  -6  -3  -4 1.26710 0.87994   1
   6   3   0 2.20537 1.51297  -2
  -6  -3  -4 2.20537 1.51297   1
  -6  -3   0 9.06653 3.62101  -2
   6   3   4 9.06653 3.62101   1
  -6  -3   0 2.67640 2.24440  -2
   6   3   4 2.67640 2.24440   1
  -6  -3   0 4.92685 3.17777  -2
   6   3   4 4.92685 3.17777   1
  -6  -3   0 3.71106 2.64571  -2
   6   3   4 3.71106 2.64571   1
   5  -4  -4 1.17359 1.61774   1
   5  -4  -4 1.97509 2.06191   1
   5  -4  -4 -0.7142 1.47926   1
   4  -4  -4 32.8528 3.25691   1
   4  -4  -4 34.5582 3.50461   1
   4  -4  -4 34.8801 3.62174   1
   4  -4  -4 26.7553 2.70258   1
   4  -4  -4 25.3686 3.31320   1
  -4   4   4 35.0116 1.98354   1
  -4   4   4 32.9188 1.94211   1
  -4   4   4 33.3158 2.93735   1
   3  -4  -4 187.534 8.26403   1
   3  -4  -4 189.837 7.80766   1
  -3   4   4 191.120 10.9484   1
   2  -4   1 -1.2606 2.19031  -2
  -2   4   4 -1.2606 2.19031   1
   2  -4   1 2.86888 1.37457  -2
  -2   4   4 2.86888 1.37457   1
   2  -4   1 1.60103 2.97805  -2
  -2   4   4 1.60103 2.97805   1
   2  -4   1 3.22897 4.14047  -2
  -2   4   4 3.22897 4.14047   1
   1  -4  -4 8.98820 2.53053   1
  -1   4   4 12.2628 2.81136   1
  -1   4   4 13.7983 3.24637   1
  -1   4   4 12.0763 1.21386   1
  -1   4   4 10.9349 1.55777   1
   0  -4  -4 45.0842 4.24339   1
   0   4   4 47.4580 4.25606   1
   0   4   4 38.3781 2.60516   1
   0   4   4 40.1777 3.63588   1
   0   4   4 42.9432 4.31420   1
  -1  -4  -4 9.28244 2.76528   1
  -1  -4  -4 10.4097 2.50950   1
  -1  -4  -4 6.87983 1.61013   1
   1   4   4 8.16325 2.26317   1
   1   4   4 7.39234 2.24167   1
   1   4   4 7.36067 2.10251   1
   2   4   0 1094.33 28.7590  -2
  -2  -4  -4 1094.33 28.7590   1
   2   4   0 1131.86 36.2993  -2
  -2  -4  -4 1131.86 36.2993   1
   2   4   0 1117.11 32.3849  -2
  -2  -4  -4 1117.11 32.3849   1
   2   4   0 1091.30 31.1125  -2
  -2  -4  -4 1091.30 31.1125   1
   2   4   0 1112.54 38.2767  -2
  -2  -4  -4 1112.54 38.2767   1
  -2  -4   0 1076.64 38.2107  -2
   2   4   4 1076.64 38.2107   1
  -2  -4   0 1210.91 42.8393  -2
   2   4   4 1210.91 42.8393   1
  -2  -4   0 1127.08 35.1709  -2
   2   4   4 1127.08 35.1709   1
  -2  -4   0 1131.93 14.8472  -2
   2   4   4 1131.93 14.8472   1
   3   4   0 77.5844 5.41263  -2
  -3  -4  -4 77.5844 5.41263   1
   3   4   4 61.3779 3.85940   1
   3   4   4 62.6820 4.29210   1
   3   4   4 58.3991 5.08169   1
   3   4   4 61.9109 3.23017   1
  -4  -4  -4 18.1872 2.31794   1
  -4  -4  -4 18.0559 3.29469   1
  -4  -4  -4 15.2932 1.82312   1
  -4  -4  -4 17.6724 1.85383   1
  -4  -4  -4 16.9265 2.56137   1
  -4  -4  -4 19.8103 2.48109   1
   4   4   4 18.4007 2.12795   1
   4   4   4 15.1881 2.82017   1
   4   4   4 19.5273 2.65357   1
   4   4   4 13.1556 2.92841   1
   4   4   4 18.4352 2.57556   1
  -5  -4  -4 4.68559 1.49269   1
  -5  -4  -4 2.51100 1.38471   1
  -5  -4  -4 3.91107 1.96108   1
  -5  -4  -4 2.91423 2.02100   1
   5   4   4 6.24435 3.04274   1
   5   4   4 3.02478 1.84140   1
   5   4   4 5.20391 1.63733   1
   5   4   4 2.30206 1.79026   1
   6   4   1 2.11217 1.22181  -2
  -6  -4  -4 2.11217 1.22181   1
  -6  -4  -1 4.40503 2.61624  -2
   6   4   4 4.40503 2.61624   1
  -6  -4  -1 3.97763 1.95755  -2
   6   4   4 3.97763 1.95755   1
  -6  -4  -1 3.25127 1.56216  -2
   6   4   4 3.25127 1.56216   1
  -5   5  -1 11.5021 2.44993  -2
   5  -5  -4 11.5021 2.44993   1
   4  -5  -4 0.85908 2.17046   1
   4  -5  -4 1.50637 1.58224   1
   4  -5  -4 1.26491 2.05850   1
  -4   5   4 0.05368 1.37283   1
  -4   5   4 -1.1392 1.06753   1
  -4   5   4 -0.8569 1.55288   1
  -4   5   4 -0.2746 1.13872   1
   3  -5  -4 449.648 14.7758   1
   3  -5  -4 458.702 16.4359   1
   3  -5  -4 469.486 14.9397   1
  -3   5   4 477.955 13.6273   1
  -3   5   4 433.439 12.4962   1
  -3   5   4 434.690 20.7971   1
  -2   5   0 53.0615 4.61881  -2
   2  -5  -4 53.0615 4.61881   1
  -2   5   0 49.0050 3.57788  -2
   2  -5  -4 49.0050 3.57788   1
   2  -5   0 47.5544 3.88698  -2
  -2   5   4 47.5544 3.88698   1
   2  -5   0 48.0537 6.45243  -2
  -2   5   4 48.0537 6.45243   1
   1  -5   0 61.9618 7.21502  -2
  -1   5   4 61.9618 7.21502   1
   0  -5  -4 1.70093 2.15104   1
   0   5   4 1.39804 2.10143   1
   0   5   4 -1.6145 2.51752   1
  -1  -5  -4 47.6709 4.83429   1
   1   5   4 42.1315 4.31202   1
   1   5   4 41.1271 4.51723   1
   2   5   1 21.3728 1.74777  -2
  -2  -5  -4 21.3728 1.74777   1
   2   5   1 21.8586 1.76351  -2
  -2  -5  -4 21.8586 1.76351   1
   2   5   1 21.5607 2.98285  -2
  -2  -5  -4 21.5607 2.98285   1
  -2  -5  -1 25.2954 4.54379  -2
   2   5   4 25.2954 4.54379   1
  -2  -5  -1 19.3282 5.86312  -2
   2   5   4 19.3282 5.86312   1
   3   5   1 0.09739 1.74258  -2
  -3  -5  -4 0.09739 1.74258   1
   3   5   1 2.28556 1.96133  -2
  -3  -5  -4 2.28556 1.96133   1
   3   5   1 -2.6133 2.63494  -2
  -3  -5  -4 -2.6133 2.63494   1
   3   5   1 -1.6773 3.46214  -2
  -3  -5  -4 -1.6773 3.46214   1
  -3  -5  -1 -0.8716 3.62668  -2
   3   5   4 -0.8716 3.62668   1
  -3  -5  -1 0.57408 3.48525  -2
   3   5   4 0.57408 3.48525   1
  -4  -5  -4 1.93995 1.35728   1
  -4  -5  -4 2.87207 2.19924   1
  -4  -5  -4 1.05042 1.47696   1
  -4  -5  -4 -0.1183 1.86375   1
  -4  -5  -4 2.10406 2.74498   1
   4   5   4 2.91416 1.62557   1
   4   5   4 1.16478 1.68213   1
   4   5   4 1.52499 2.51421   1
   4   5   4 4.72609 2.03396   1
  -5  -5  -4 5.58966 1.44139   1
  -5  -5  -4 7.03689 1.56833   1
  -5  -5  -4 7.76454 1.16476   1
   5   5   4 6.22018 2.62662   1
   5   5   4 8.73713 2.04317   1
   6   5   2 0.26926 1.36512  -2
  -6  -5  -4 0.26926 1.36512   1
  -6  -5  -2 2.45248 1.42442  -2
   6   5   4 2.45248 1.42442   1
   4  -6  -4 0.47983 1.46746   1
   4  -6  -4 0.48736 1.80653   1
   3  -6  -4 472.624 16.7866   1
   3  -6  -4 479.641 15.4886   1
   3  -6  -4 468.219 15.4127   1
  -3   6   4 487.406 14.1176   1
  -3   6   4 499.878 16.8003   1
   2  -6  -4 25.3845 2.57514   1
  -2   6   4 23.3043 4.44680   1
  -1   6   1 5.27316 2.71485  -2
   1  -6  -4 5.27316 2.71485   1
   1  -6  -1 2.30153 4.82953  -2
  -1   6   4 2.30153 4.82953   1
   1  -6  -1 6.53160 4.68920  -2
  -1   6   4 6.53160 4.68920   1
   1  -6  -1 3.39182 3.29976  -2
  -1   6   4 3.39182 3.29976   1
   0   6   1 3.97561 3.94752  -2
   0  -6  -4 3.97561 3.94752   1
   0   6   4 -2.3158 1.98104   1
  -1  -6  -4 91.7307 5.86820   1
  -1  -6  -4 80.8958 4.93718   1
   1   6   4 76.4819 6.49107   1
   1   6   4 79.6833 4.39790   1
   2   6   4 288.844 14.4184   1
   2   6   4 275.846 10.4795   1
   3   6   2 32.8003 2.53249  -2
  -3  -6  -4 32.8003 2.53249   1
   3   6   2 33.3751 2.45279  -2
  -3  -6  -4 33.3751 2.45279   1
   3   6   2 39.2178 3.25152  -2
  -3  -6  -4 39.2178 3.25152   1
  -3  -6  -2 33.5507 4.10425  -2
   3   6   4 33.5507 4.10425   1
  -3  -6  -2 39.0309 3.23110  -2
   3   6   4 39.0309 3.23110   1
  -3  -6  -2 36.2189 4.12669  -2
   3   6   4 36.2189 4.12669   1
  -3  -6  -2 32.8934 4.02941  -2
   3   6   4 32.8934 4.02941   1
   4   6   2 0.67358 0.59632  -2
  -4  -6  -4 0.67358 0.59632   1
   4   6   4 1.91144 1.82387   1
   4   6   4 2.65312 1.91134   1
  -5  -6  -4 1.87631 1.23022   1
  -5  -6  -4 4.03966 1.18429   1
  -5  -6  -4 2.86461 0.82001   1
   5   6   4 3.44638 1.66317   1
   5   6   4 2.12356 1.57315   1
   3  -7  -4 6.40857 1.53933   1
   3  -7  -4 8.89936 1.75210   1
   3  -7  -4 4.65975 1.82321   1
  -1   7   2 16.2859 3.34834  -2
   1  -7  -4 16.2859 3.34834   1
   1  -7  -2 15.7615 2.70713  -2
  -1   7   4 15.7615 2.70713   1
   0   7   2 3.38635 2.96290  -2
   0  -7  -4 3.38635 2.96290   1
   0  -7  -2 3.32985 3.23337  -2
   0   7   4 3.32985 3.23337   1
  -1  -7  -4 19.1428 2.92232   1
  -1  -7  -4 13.1356 2.49673   1
   1   7   4 4.25291 4.23276   1
   1   7   4 23.6031 2.71640   1
  -2  -7  -4 5.18000 2.17215   1
   2   7   4 6.71385 2.11651   1
   3   7   3 12.9157 2.47761  -2
  -3  -7  -4 12.9157 2.47761   1
  -3  -7  -3 7.89770 2.31889  -2
   3   7   4 7.89770 2.31889   1
   4   7   3 3.68166 2.65481  -2
  -4  -7  -4 3.68166 2.65481   1
   4   7   3 -2.5540 1.72316  -2
  -4  -7  -4 -2.5540 1.72316   1
  -4  -7  -3 -0.8576 2.22995  -2
   4   7   4 -0.8576 2.22995   1
   2  -8  -4 32.7821 2.39942   1
   2  -8  -4 28.6097 2.28135   1
  -2   8   4 40.2845 3.23027   1
   0   8   3 13.1289 3.34047  -2
   0  -8  -4 13.1289 3.34047   1
   0   8   3 11.5514 2.03253  -2
   0  -8  -4 11.5514 2.03253   1
   0  -8  -3 7.74061 2.24855  -2
   0   8   4 7.74061 2.24855   1
   0  -8  -3 8.88199 1.91361  -2
   0   8   4 8.88199 1.91361   1
   1   8   3 138.152 6.38700  -2
  -1  -8  -4 138.152 6.38700   1
  -2  -8  -4 2.62461 1.62258   1
  -2  -8  -4 0.04749 2.16611   1
   2   8   4 1.54172 1.71500   1
  -3  -8  -4 -0.3463 2.06099   1
   2   6  -5 107.181 4.45601   1
   2   6  -5 116.420 4.56120   1
   2   6  -5 111.675 4.16496   1
   1   6  -5 -0.3466 1.03479   1
   1   6  -5 -0.8253 1.33838   1
  -1  -6   5 0.18472 1.43608   1
  -1  -6   5 0.02586 1.03435   1
  -1  -6   5 0.14163 0.66613   1
   0   6  -5 28.6210 2.35960   1
   0   6  -5 27.2167 1.83100   1
   0   6  -5 28.4366 2.14951   1
   0   6  -5 31.1680 2.85571   1
   0   6  -5 29.6582 3.06311   1
   0  -6   5 33.3937 2.63362   1
   0  -6   5 32.4184 3.18771   1
   1  -6 -10 17.4895 2.43757  -2
  -1   6  -5 17.4895 2.43757   1
   1  -6 -10 15.1182 1.50780  -2
  -1   6  -5 15.1182 1.50780   1
   1  -6 -10 13.2541 2.09476  -2
  -1   6  -5 13.2541 2.09476   1
  -1   6  10 13.5102 1.89037  -2
   1  -6   5 13.5102 1.89037   1
  -1   6  10 13.0923 2.35061  -2
   1  -6   5 13.0923 2.35061   1
  -2   6  -5 0.96310 0.89972   1
  -2   6  -5 1.60511 1.46893   1
   1   5  -5 0.91497 1.98250   1
   1   5  -5 -1.1870 1.50494   1
   1   5  -5 -0.0883 2.56225   1
   1   5  -5 1.70764 1.72373   1
   1   5  -5 -0.2935 1.60417   1
  -1  -5   5 1.40578 1.43504   1
  -1  -5   5 2.88359 1.29676   1
  -1  -5   5 1.20802 1.26608   1
  -1  -5   5 1.23685 1.05615   1
   0   5  -5 0.82322 1.79841   1
   0   5  -5 2.03115 1.72927   1
   0   5  -5 -0.3111 1.57982   1
   0   5  -5 1.65256 1.44801   1
   0   5  -5 4.42395 3.20877   1
   0   5  -5 0.18670 2.21777   1
   0  -5   5 0.16170 1.18895   1
   0  -5   5 0.84940 2.20039   1
  -2   5   9 25.5444 3.33536  -2
   2  -5   5 25.5444 3.33536   1
  -3   5  -5 20.6524 2.23382   1
  -3   5  -5 11.8492 2.18299   1
  -3   5  -5 17.2690 2.20405   1
   3  -5   5 13.2743 1.63032   1
   4   4  -5 9.03106 2.17788   1
   4   4  -5 7.22275 1.34147   1
   4   4  -5 10.6388 1.89907   1
   3   4  -5 97.8890 5.12643   1
  -3  -4   5 103.990 3.59813   1
  -3  -4   5 106.668 4.06526   1
  -2  -4  -9 45.1931 3.16416  -2
   2   4  -5 45.1931 3.16416   1
  -2  -4  -9 49.2845 4.35121  -2
   2   4  -5 49.2845 4.35121   1
  -2  -4  -9 52.0425 4.41112  -2
   2   4  -5 52.0425 4.41112   1
  -2  -4  -9 38.8132 4.58083  -2
   2   4  -5 38.8132 4.58083   1
  -2  -4  -9 46.7796 3.69983  -2
   2   4  -5 46.7796 3.69983   1
  -2  -4  -9 41.9973 4.06884  -2
   2   4  -5 41.9973 4.06884   1
   2   4   9 42.8366 2.82282  -2
  -2  -4   5 42.8366 2.82282   1
   2   4   9 47.4986 2.51115  -2
  -2  -4   5 47.4986 2.51115   1
   1   4  -5 1.40883 2.23670   1
   1   4  -5 1.26777 2.30999   1
   1   4  -5 -3.2635 2.14771   1
   1   4  -5 0.77038 2.50173   1
  -1  -4   5 0.17281 1.38635   1
  -1  -4   5 1.11188 1.19141   1
  -1  -4   5 -0.9602 1.30107   1
   0   4  -5 9.96243 2.28372   1
   0   4  -5 8.59863 2.43403   1
   0   4  -5 12.4420 2.91247   1
   0   4  -5 8.52259 2.29836   1
   0   4  -5 10.1969 2.62033   1
   0   4  -5 3.17793 2.80026   1
   0   4  -5 6.80098 1.90107   1
   0  -4   5 9.21120 1.28091   1
   0  -4   5 7.31452 1.47357   1
   0  -4   5 5.95241 2.36113   1
   0  -4   5 10.2194 1.62929   1
  -1   4  -5 0.84194 2.78217   1
  -1   4  -5 2.15953 2.81763   1
  -1   4  -5 2.79638 2.03277   1
   1  -4   5 -0.0495 2.25616   1
   1  -4   5 1.32131 1.33314   1
   1  -4   5 1.17073 2.72939   1
   2  -4  -8 328.299 11.2123  -2
  -2   4  -5 328.299 11.2123   1
   2  -4  -8 272.406 12.2983  -2
  -2   4  -5 272.406 12.2983   1
   2  -4  -8 325.132 13.7833  -2
  -2   4  -5 325.132 13.7833   1
   2  -4  -8 353.473 13.4205  -2
  -2   4  -5 353.473 13.4205   1
  -2   4   8 309.738 11.7336  -2
   2  -4   5 309.738 11.7336   1
  -2   4   8 337.781 12.8235  -2
   2  -4   5 337.781 12.8235   1
  -3   4   8 58.8318 3.63533  -2
   3  -4   5 58.8318 3.63533   1
  -4   4  -5 8.56232 1.77320   1
  -4   4  -5 7.31522 1.61104   1
  -4   4  -5 3.66590 1.74165   1
   4  -4   5 10.5698 1.94653   1
   4   3  -5 44.4262 4.00534   1
   4   3  -5 38.2969 3.28556   1
   4   3  -5 42.3180 3.72283   1
   4   3  -5 40.5583 3.18823   1
   3   3  -5 6.92273 2.56832   1
   3   3  -5 10.4371 2.34178   1
   3   3  -5 6.25953 2.08096   1
   3   3  -5 5.96148 2.42831   1
   3   3  -5 7.18618 2.17660   1
  -3  -3   5 7.04430 1.12433   1
   0   3  -5 9.06243 2.12086   1
   0   3  -5 1.84652 2.41364   1
   0   3  -5 4.16534 1.93440   1
   0   3  -5 6.69762 1.38374   1
   0   3  -5 4.07224 1.85301   1
   0   3  -5 3.28908 2.51416   1
   0   3  -5 7.22341 1.98487   1
   0  -3   5 3.96344 1.48840   1
   0  -3   5 3.35651 2.04888   1
   0  -3   5 6.82374 1.43177   1
   0  -3   5 5.68955 1.25269   1
  -1   3  -5 17.2510 2.88154   1
  -1   3  -5 14.9164 2.17654   1
  -1   3  -5 11.2801 2.66269   1
  -1   3  -5 14.8445 2.84693   1
  -1   3  -5 11.2397 3.31636   1
  -1   3  -5 10.3848 2.30800   1
   1  -3   5 12.6045 1.46191   1
   1  -3   5 12.9650 1.51030   1
   1  -3   5 11.1288 2.62513   1
   1  -3   5 15.2563 2.53077   1
  -2   3   7 235.492 10.9355  -2
   2  -3   5 235.492 10.9355   1
  -3   3   7 19.8876 4.91786  -2
   3  -3   5 19.8876 4.91786   1
  -3   3   7 23.8445 4.19823  -2
   3  -3   5 23.8445 4.19823   1
  -3   3   7 24.1815 3.59657  -2
   3  -3   5 24.1815 3.59657   1
  -4   3  -5 2.85027 2.50446   1
  -4   3  -5 1.29319 1.60861   1
  -4   3  -5 2.93122 1.87386   1
  -4   3   7 32.7487 3.93481  -2
   4  -3   5 32.7487 3.93481   1
  -5   3  -5 6.11723 1.38989   1
  -5   3  -5 10.8720 1.73548   1
  -5   3  -5 7.97862 1.51139   1
   5  -3   5 5.75609 1.36444   1
   5  -3   5 9.48441 1.36074   1
   4   2  -5 115.492 5.29595   1
   4   2  -5 105.850 5.51688   1
   4   2  -5 112.748 4.76935   1
   3   2  -5 852.906 28.2067   1
   3   2  -5 844.767 27.4979   1
   3   2  -5 863.218 28.3522   1
   3   2  -5 935.745 26.5085   1
   3   2  -5 885.499 25.1034   1
   2   2  -5 5.58742 1.84671   1
   2   2  -5 2.56565 2.25359   1
   2   2  -5 3.34490 2.01482   1
   2   2  -5 1.09423 2.00682   1
  -2  -2   5 0.21054 0.73654   1
  -1  -2  -7 3.12155 2.49366  -2
   1   2  -5 3.12155 2.49366   1
  -1  -2  -7 7.68689 2.69368  -2
   1   2  -5 7.68689 2.69368   1
   1   2   7 7.88864 3.28003  -2
  -1  -2   5 7.88864 3.28003   1
   1   2   7 6.50999 1.13140  -2
  -1  -2   5 6.50999 1.13140   1
   1   2   7 7.00725 0.89614  -2
  -1  -2   5 7.00725 0.89614   1
   0   2  -5 0.18569 1.03588   1
   0   2  -5 0.71290 2.26186   1
   0   2  -5 1.63087 2.24833   1
   0  -2   5 -0.7639 1.67138   1
   0  -2   5 -1.4035 2.09363   1
   0  -2   5 2.12334 0.91688   1
   0  -2   5 0.29510 1.11521   1
  -1   2  -5 -0.1266 2.23980   1
  -1   2  -5 0.79167 1.47409   1
  -1   2  -5 1.12257 0.53224   1
   1  -2   5 1.43365 1.24058   1
   1  -2   5 0.62925 0.94607   1
   1  -2   5 0.29354 1.62794   1
   1  -2   5 0.01326 2.00914   1
  -2   2  -5 482.030 17.8439   1
  -2   2  -5 473.083 18.2817   1
  -2   2  -5 473.915 15.7118   1
  -2   2  -5 498.848 18.1778   1
  -2   2  -5 459.430 16.4633   1
   2  -2   5 481.121 16.6111   1
   2  -2   5 519.135 18.7831   1
   2  -2   5 477.016 17.7315   1
   3  -2  -6 7.50888 3.80371  -2
  -3   2  -5 7.50888 3.80371   1
   3  -2  -6 2.30671 2.66726  -2
  -3   2  -5 2.30671 2.66726   1
   3  -2  -6 3.94280 2.49816  -2
  -3   2  -5 3.94280 2.49816   1
   3  -2  -6 4.71736 2.24200  -2
  -3   2  -5 4.71736 2.24200   1
  -3   2   6 7.08039 3.27277  -2
   3  -2   5 7.08039 3.27277   1
  -3   2   6 2.06653 2.59812  -2
   3  -2   5 2.06653 2.59812   1
  -3   2   6 3.51661 2.37140  -2
   3  -2   5 3.51661 2.37140   1
  -3   2   6 5.55949 2.89461  -2
   3  -2   5 5.55949 2.89461   1
  -4   2   6 101.406 5.65839  -2
   4  -2   5 101.406 5.65839   1
  -4   2   6 104.273 8.25603  -2
   4  -2   5 104.273 8.25603   1
  -5   2  -5 9.10157 2.03755   1
  -5   2  -5 19.3826 2.27477   1
  -5   2  -5 12.8194 2.43014   1
   5  -2   5 14.8742 1.82752   1
   5  -2   5 9.19038 1.74749   1
   5  -2   5 16.3539 1.98779   1
  -4  -1  -7 8.55014 4.00294  -2
   4   1  -5 8.55014 4.00294   1
  -4  -1  -7 11.4079 3.77559  -2
   4   1  -5 11.4079 3.77559   1
  -4  -1  -7 11.9441 3.40237  -2
   4   1  -5 11.9441 3.40237   1
   3   1  -5 26.3974 4.35792   1
   3   1  -5 26.9611 2.75221   1
   3   1  -5 17.8685 2.47737   1
   3   1  -5 24.2535 2.65383   1
   3   1  -5 27.6997 3.16202   1
   3   1  -5 22.9173 2.29080   1
   2   1  -5 -0.3904 1.46389   1
   2   1  -5 -1.4087 1.88471   1
   2   1  -5 -1.2047 1.75853   1
   2   1  -5 2.17579 1.94295   1
  -2  -1   5 -1.6326 2.02989   1
  -1  -1  -6 88.1480 6.41529  -2
   1   1  -5 88.1480 6.41529   1
  -1  -1  -6 87.0137 6.39778  -2
   1   1  -5 87.0137 6.39778   1
   0  -1  -6 1.60352 3.14719  -2
   0   1  -5 1.60352 3.14719   1
   0  -1  -6 0.36953 1.13361  -2
   0   1  -5 0.36953 1.13361   1
   0   1   6 4.37822 3.42123  -2
   0  -1   5 4.37822 3.42123   1
   0   1   6 2.79431 2.84743  -2
   0  -1   5 2.79431 2.84743   1
   0   1   6 1.61739 1.16144  -2
   0  -1   5 1.61739 1.16144   1
  -1   1  -5 66.3751 5.21642   1
  -1   1  -5 75.8744 4.45875   1
   1  -1   5 70.6024 2.71183   1
   1  -1   5 72.7254 5.19323   1
   1  -1   5 59.3604 5.40838   1
   1  -1   5 75.0765 4.77736   1
   1  -1   5 69.1593 3.93292   1
   1  -1   5 70.2950 3.25217   1
  -2   1  -5 1.36782 1.96318   1
  -2   1  -5 2.22681 1.32149   1
  -2   1  -5 1.02301 2.19120   1
   2  -1   5 2.70624 1.80371   1
   2  -1   5 -0.1476 2.15100   1
   2  -1   5 3.47961 2.14132   1
  -3   1   5 75.4704 6.57501  -2
   3  -1   5 75.4704 6.57501   1
  -3   1   5 73.0404 5.67598  -2
   3  -1   5 73.0404 5.67598   1
  -3   1   5 64.9041 4.66789  -2
   3  -1   5 64.9041 4.66789   1
   4  -1  -5 16.5485 3.54949  -2
  -4   1  -5 16.5485 3.54949   1
   4  -1  -5 9.02912 2.41561  -2
  -4   1  -5 9.02912 2.41561   1
   4  -1  -5 12.8129 3.38542  -2
  -4   1  -5 12.8129 3.38542   1
  -4   1   5 15.1023 4.32384  -2
   4  -1   5 15.1023 4.32384   1
  -4   1   5 19.0290 5.33241  -2
   4  -1   5 19.0290 5.33241   1
  -4   1   5 15.0279 2.85484  -2
   4  -1   5 15.0279 2.85484   1
  -5   1  -5 -0.1353 1.85054   1
  -5   1  -5 1.71787 1.77543   1
  -5   1   5 71.9196 5.84156  -2
   5  -1   5 71.9196 5.84156   1
  -6   1  -5 6.28589 1.35474   1
  -6   1  -5 11.4012 1.49694   1
   6  -1   5 10.9939 1.71356   1
  -5   0  -6 13.5845 6.59547  -2
   5   0  -5 13.5845 6.59547   1
  -5   0  -6 12.8733 3.61180  -2
   5   0  -5 12.8733 3.61180   1
  -4   0  -6 115.193 6.08827  -2
   4   0  -5 115.193 6.08827   1
  -4   0  -6 118.019 6.94805  -2
   4   0  -5 118.019 6.94805   1
  -4   0  -6 128.462 8.20516  -2
   4   0  -5 128.462 8.20516   1
  -4   0  -6 115.124 5.29061  -2
   4   0  -5 115.124 5.29061   1
  -3   0  -6 52.8106 5.60736  -2
   3   0  -5 52.8106 5.60736   1
  -3   0  -6 48.5197 5.16127  -2
   3   0  -5 48.5197 5.16127   1
   2   0  -5 80.8561 5.66129   1
   2   0  -5 83.1568 4.36699   1
   2   0  -5 90.0820 5.63951   1
  -2   0   5 84.4020 5.99801   1
   1   0  -5 16.4699 2.94691   1
   1   0  -5 11.4436 2.22601   1
  -1   0   5 11.9073 2.61780   1
  -1   0   5 11.6502 1.09660   1
  -1   0   5 13.4412 2.11360   1
   0   0  -5 420.558 15.1668  -2
   0   0  -5 420.558 15.1668   1
   0   0  -5 341.211 15.0093  -2
   0   0  -5 341.211 15.0093   1
   0   0  -5 409.130 14.3843  -2
   0   0  -5 409.130 14.3843   1
   0   0   5 399.076 14.5952  -2
   0   0   5 399.076 14.5952   1
   0   0   5 441.353 11.7197  -2
   0   0   5 441.353 11.7197   1
   0   0   5 396.840 14.7604  -2
   0   0   5 396.840 14.7604   1
   0   0   5 432.381 15.3226  -2
   0   0   5 432.381 15.3226   1
  -1   0  -5 790.104 22.9228   1
  -1   0  -5 820.207 26.4792   1
  -1   0  -5 771.285 26.5332   1
  -1   0  -5 793.083 25.7904   1
  -1   0  -5 752.125 20.0512   1
   1   0   5 787.868 26.8279   1
   1   0   5 754.593 21.6991   1
   1   0   5 760.940 26.5157   1
   1   0   5 789.417 27.1080   1
   1   0   5 769.808 31.1244   1
  -2   0  -5 0.23553 1.59354   1
  -2   0  -5 1.02276 1.95756   1
  -2   0  -5 -0.4155 1.29333   1
   2   0   5 1.24991 1.96161   1
   2   0   5 -0.6931 1.59279   1
   2   0   5 1.01427 1.83189   1
   2   0   5 -0.9004 1.39958   1
  -3   0  -5 35.1651 3.98032   1
  -3   0  -5 40.3664 4.06940   1
  -3   0  -5 27.8320 3.30071   1
   3   0   5 32.3996 3.63858   1
   4   0  -4 10.5035 3.90591  -2
  -4   0  -5 10.5035 3.90591   1
   4   0  -4 5.78882 2.71097  -2
  -4   0  -5 5.78882 2.71097   1
   4   0  -4 3.17145 1.30586  -2
  -4   0  -5 3.17145 1.30586   1
   4   0  -4 7.33263 1.69464  -2
  -4   0  -5 7.33263 1.69464   1
  -4   0   4 8.93118 2.59214  -2
   4   0   5 8.93118 2.59214   1
  -4   0   4 5.72187 3.81187  -2
   4   0   5 5.72187 3.81187   1
  -4   0   4 9.95809 3.07190  -2
   4   0   5 9.95809 3.07190   1
  -5   0  -5 9.51351 1.40657   1
  -5   0   4 102.012 7.48742  -2
   5   0   5 102.012 7.48742   1
  -5   0   4 104.965 5.27357  -2
   5   0   5 104.965 5.27357   1
  -5   0   4 107.559 6.10585  -2
   5   0   5 107.559 6.10585   1
  -5   0   4 105.590 5.61095  -2
   5   0   5 105.590 5.61095   1
  -6   0  -5 113.216 4.81520   1
  -6   0  -5 114.483 4.85564   1
  -6   0  -5 115.272 5.08356   1
   6   0   5 107.450 5.11851   1
   6   0   5 111.882 4.56496   1
  -5   1  -5 68.8256 7.08869  -2
   5  -1  -5 68.8256 7.08869   1
  -5   1  -5 86.2934 5.78458  -2
   5  -1  -5 86.2934 5.78458   1
  -4   1  -5 18.7906 5.17756  -2
   4  -1  -5 18.7906 5.17756   1
  -4   1  -5 15.2955 2.92036  -2
   4  -1  -5 15.2955 2.92036   1
  -4   1  -5 14.5028 3.04288  -2
   4  -1  -5 14.5028 3.04288   1
  -4   1  -5 13.2915 3.68177  -2
   4  -1  -5 13.2915 3.68177   1
  -4   1  -5 17.8539 3.54337  -2
   4  -1  -5 17.8539 3.54337   1
  -3   1  -5 72.7607 5.85811  -2
   3  -1  -5 72.7607 5.85811   1
  -3   1  -5 57.6194 4.26919  -2
   3  -1  -5 57.6194 4.26919   1
  -3   1  -5 63.3373 4.69056  -2
   3  -1  -5 63.3373 4.69056   1
  -3   1  -5 68.4286 4.99851  -2
   3  -1  -5 68.4286 4.99851   1
  -3   1  -5 64.2800 5.20127  -2
   3  -1  -5 64.2800 5.20127   1
  -3   1  -5 61.1898 5.31118  -2
   3  -1  -5 61.1898 5.31118   1
  -3   1   5 12.8213 4.08704   1
   2  -1  -5 34.5903 3.60700   1
   2  -1  -5 35.9233 4.05430   1
   2  -1  -5 31.0931 2.88951   1
  -2   1   5 26.3435 3.36880   1
  -2   1   5 31.0980 1.56601   1
   1  -1  -5 76.0451 4.94122   1
   1  -1  -5 68.8622 4.72542   1
  -1   1   5 69.1087 4.78259   1
  -1   1   5 72.1636 2.77954   1
   0  -1   4 92.2752 3.44994  -2
   0   1   5 92.2752 3.44994   1
  -1  -1   4 55.2124 4.14729  -2
   1   1   5 55.2124 4.14729   1
  -1  -1   4 51.2749 3.80477  -2
   1   1   5 51.2749 3.80477   1
  -1  -1   4 52.5173 2.86637  -2
   1   1   5 52.5173 2.86637   1
  -2  -1  -5 32.9110 3.22396   1
  -2  -1  -5 34.5369 3.02723   1
   2   1   5 34.7319 3.47451   1
   2   1   5 38.3780 3.56133   1
   2   1   5 38.7060 3.30118   1
  -3  -1  -5 18.9035 1.56982   1
  -3  -1  -5 21.4597 2.89684   1
  -3  -1  -5 24.5821 3.45852   1
   3   1   5 19.4018 2.96140   1
  -4  -1  -5 13.7282 1.54977   1
  -4  -1   3 16.6388 3.22346  -2
   4   1   5 16.6388 3.22346   1
  -4  -1   3 19.8673 4.20120  -2
   4   1   5 19.8673 4.20120   1
   5   1  -3 7.22428 4.24013  -2
  -5  -1  -5 7.22428 4.24013   1
   5   1  -3 2.84267 3.00776  -2
  -5  -1  -5 2.84267 3.00776   1
  -5  -1   3 7.80070 3.42252  -2
   5   1   5 7.80070 3.42252   1
  -5  -1   3 1.01133 4.51707  -2
   5   1   5 1.01133 4.51707   1
  -5  -1   3 2.08108 2.32075  -2
   5   1   5 2.08108 2.32075   1
  -5  -1   3 6.31664 3.10682  -2
   5   1   5 6.31664 3.10682   1
  -6  -1  -5 9.60573 1.59941   1
  -6  -1  -5 7.11017 0.97644   1
  -6  -1   3 60.8983 5.02440  -2
   6   1   5 60.8983 5.02440   1
   5  -2  -5 21.0385 2.30032   1
   5  -2  -5 15.7781 2.17999   1
   5  -2  -5 20.4802 3.55068   1
   5  -2  -5 17.2218 2.63028   1
  -5   2   5 17.4347 1.38389   1
  -4   2  -4 17.0140 4.93294  -2
   4  -2  -5 17.0140 4.93294   1
  -4   2  -4 20.3300 4.28138  -2
   4  -2  -5 20.3300 4.28138   1
  -3   2  -4 2.90472 3.43077  -2
   3  -2  -5 2.90472 3.43077   1
  -3   2  -4 5.90096 3.23200  -2
   3  -2  -5 5.90096 3.23200   1
  -3   2  -4 0.70030 2.63371  -2
   3  -2  -5 0.70030 2.63371   1
  -3   2  -4 7.64330 2.97452  -2
   3  -2  -5 7.64330 2.97452   1
  -3   2  -4 0.96401 3.60906  -2
   3  -2  -5 0.96401 3.60906   1
  -3   2  -4 3.42176 2.18923  -2
   3  -2  -5 3.42176 2.18923   1
  -3   2  -4 3.24751 2.84524  -2
   3  -2  -5 3.24751 2.84524   1
   3  -2   4 2.46270 1.48322  -2
  -3   2   5 2.46270 1.48322   1
   2  -2  -5 73.3794 4.14862   1
   2  -2  -5 76.3404 5.78909   1
   2  -2  -5 83.5250 5.10735   1
  -2   2   5 79.4129 5.69180   1
  -2   2   5 80.7840 3.08778   1
   1  -2  -5 66.9685 4.14959   1
   1  -2  -5 66.3606 4.96271   1
  -1   2   5 60.1247 2.64409   1
  -1   2   5 69.1191 4.93160   1
   0  -2  -5 45.1690 3.70607   1
   0  -2  -5 51.3590 3.17606   1
   0   2   5 48.9372 2.41669   1
   0   2   5 55.0843 4.27910   1
   1   2  -3 612.080 20.2436  -2
  -1  -2  -5 612.080 20.2436   1
   1   2  -3 598.343 17.1418  -2
  -1  -2  -5 598.343 17.1418   1
   1   2  -3 559.493 18.7459  -2
  -1  -2  -5 559.493 18.7459   1
  -1  -2   3 557.549 19.7244  -2
   1   2   5 557.549 19.7244   1
  -1  -2   3 526.800 19.0981  -2
   1   2   5 526.800 19.0981   1
  -1  -2   3 612.735 20.4476  -2
   1   2   5 612.735 20.4476   1
  -1  -2   3 496.738 15.8018  -2
   1   2   5 496.738 15.8018   1
  -2  -2  -5 14.0809 2.04221   1
  -2  -2  -5 13.9061 2.37425   1
   2   2   5 8.63487 2.03596   1
   2   2   5 10.5825 1.81510   1
   2   2   5 11.3410 2.28693   1
  -3  -2  -5 0.91313 1.56248   1
  -3  -2  -5 1.03094 1.61472   1
  -3  -2  -5 0.27173 1.70448   1
  -3  -2  -5 0.25743 0.82425   1
   3   2   5 0.42699 1.15413   1
   3   2   5 -0.1607 1.19072   1
  -4  -2  -5 258.995 7.99622   1
  -4  -2  -5 246.053 8.60998   1
  -4  -2  -5 254.497 9.86368   1
  -4  -2  -5 253.857 11.5132   1
  -4  -2  -5 241.430 7.43255   1
   4   2   5 249.127 9.84165   1
   4   2   5 254.322 9.07029   1
   5   2  -2 5.28548 1.90065  -2
  -5  -2  -5 5.28548 1.90065   1
   5   2  -2 8.08065 3.49530  -2
  -5  -2  -5 8.08065 3.49530   1
   5   2  -2 6.40324 1.57764  -2
  -5  -2  -5 6.40324 1.57764   1
   5   2  -2 5.66217 3.29284  -2
  -5  -2  -5 5.66217 3.29284   1
  -5  -2   2 8.81229 2.93431  -2
   5   2   5 8.81229 2.93431   1
  -5  -2   2 4.95396 4.13084  -2
   5   2   5 4.95396 4.13084   1
  -5  -2   2 6.37367 3.02942  -2
   5   2   5 6.37367 3.02942   1
  -5  -2   2 7.04092 1.70743  -2
   5   2   5 7.04092 1.70743   1
   6   2  -2 48.4110 3.55102  -2
  -6  -2  -5 48.4110 3.55102   1
  -6  -2   2 51.6827 3.99140  -2
   6   2   5 51.6827 3.99140   1
   5  -3  -5 2.01494 2.23233   1
   5  -3  -5 -0.6492 2.08017   1
   5  -3  -5 3.12148 1.90841   1
   5  -3  -5 2.60862 2.46787   1
  -5   3   5 2.21184 0.90558   1
   4  -3  -5 103.523 5.77992   1
   4  -3  -5 104.027 5.57602   1
   4  -3  -5 101.493 4.97124   1
  -4   3   5 101.945 4.32428   1
  -4   3   5 100.211 3.65847   1
  -3   3  -3 0.67927 3.82479  -2
   3  -3  -5 0.67927 3.82479   1
  -3   3  -3 4.51831 4.17879  -2
   3  -3  -5 4.51831 4.17879   1
  -3   3  -3 6.20744 3.06484  -2
   3  -3  -5 6.20744 3.06484   1
  -3   3  -3 4.28454 3.34158  -2
   3  -3  -5 4.28454 3.34158   1
  -3   3  -3 2.75643 2.18479  -2
   3  -3  -5 2.75643 2.18479   1
   3  -3   3 3.74326 1.45804  -2
  -3   3   5 3.74326 1.45804   1
   3  -3   3 2.29237 1.76043  -2
  -3   3   5 2.29237 1.76043   1
  -2   3  -3 67.1639 5.88746  -2
   2  -3  -5 67.1639 5.88746   1
  -2   3   5 14.9786 3.09337   1
   1  -3  -5 23.6006 3.48282   1
   1  -3  -5 23.3639 2.92647   1
   1  -3  -5 21.9436 2.13754   1
  -1   3   5 27.9734 2.11313   1
  -1   3   5 24.4270 1.60935   1
  -1   3   5 27.0552 2.95656   1
  -1   3   5 30.2165 3.53955   1
   0  -3  -5 69.8258 5.05566   1
   0  -3  -5 67.6942 4.58057   1
   0   3   5 69.4437 4.59349   1
   0   3   5 67.7571 3.06085   1
   0   3   5 79.7512 5.26503   1
   0   3   5 63.8688 3.61000   1
  -1  -3   2 1.95472 3.69860  -2
   1   3   5 1.95472 3.69860   1
  -2  -3   2 23.8581 4.58919  -2
   2   3   5 23.8581 4.58919   1
  -2  -3   2 17.6120 2.85583  -2
   2   3   5 17.6120 2.85583   1
  -3  -3  -5 0.88489 2.26914   1
  -3  -3  -5 1.56688 1.04463   1
  -3  -3  -5 2.14093 1.21981   1
  -3  -3  -5 1.19265 2.10615   1
  -3  -3  -5 -0.0431 1.82969   1
  -3  -3  -5 2.13758 0.92928   1
   3   3   5 2.00186 2.31643   1
   3   3   5 -0.7057 1.53288   1
   3   3   5 1.46325 1.52813   1
  -4  -3  -5 69.7972 3.26968   1
  -4  -3  -5 65.8542 4.57542   1
  -4  -3  -5 67.3171 5.95533   1
  -4  -3  -5 66.6508 3.11112   1
  -4  -3  -5 75.9471 4.09964   1
  -4  -3  -5 66.4626 5.15814   1
   4   3   5 66.9846 3.43707   1
   4   3   5 72.6569 4.95207   1
   4   3   5 50.8055 3.87733   1
   4   3   5 66.1505 4.34899   1
   5   3  -1 4.78919 3.91491  -2
  -5  -3  -5 4.78919 3.91491   1
  -5  -3   1 0.69155 2.50448  -2
   5   3   5 0.69155 2.50448   1
  -5  -3   1 3.81559 3.85414  -2
   5   3   5 3.81559 3.85414   1
   6   3  -1 0.90412 1.79022  -2
  -6  -3  -5 0.90412 1.79022   1
   6   3  -1 -0.9643 1.74043  -2
  -6  -3  -5 -0.9643 1.74043   1
  -6  -3   1 -1.7480 2.58130  -2
   6   3   5 -1.7480 2.58130   1
  -6  -3   1 -0.8463 2.96602  -2
   6   3   5 -0.8463 2.96602   1
  -5   4  -3 5.58973 4.44973  -2
   5  -4  -5 5.58973 4.44973   1
  -5   4   5 0.05874 0.62703   1
   4  -4  -5 32.5630 3.69997   1
   4  -4  -5 30.5870 3.34376   1
   4  -4  -5 25.9381 4.14476   1
   4  -4  -5 33.5626 3.75775   1
  -4   4   5 30.4494 2.76413   1
  -4   4   5 28.8362 1.84530   1
  -4   4   5 24.6295 3.96691   1
  -4   4   5 29.7741 1.87002   1
   3  -4  -5 1.22256 1.72007   1
   3  -4  -5 4.86418 2.38391   1
  -3   4   5 -0.0551 3.38194   1
  -2   4  -2 6.49814 2.72121  -2
   2  -4  -5 6.49814 2.72121   1
  -2   4  -2 6.74068 2.07483  -2
   2  -4  -5 6.74068 2.07483   1
  -2   4  -2 12.9383 3.01303  -2
   2  -4  -5 12.9383 3.01303   1
  -2   4  -2 9.85467 3.64612  -2
   2  -4  -5 9.85467 3.64612   1
  -2   4  -2 7.56883 3.36678  -2
   2  -4  -5 7.56883 3.36678   1
  -2   4  -2 7.21861 3.19236  -2
   2  -4  -5 7.21861 3.19236   1
  -2   4  -2 4.15220 3.66253  -2
   2  -4  -5 4.15220 3.66253   1
  -2   4  -2 8.09294 2.49267  -2
   2  -4  -5 8.09294 2.49267   1
   2  -4   2 7.65888 1.71365  -2
  -2   4   5 7.65888 1.71365   1
   2  -4   2 9.16956 2.22636  -2
  -2   4   5 9.16956 2.22636   1
   2  -4   2 3.09900 2.66422  -2
  -2   4   5 3.09900 2.66422   1
   2  -4   2 9.19707 1.58478  -2
  -2   4   5 9.19707 1.58478   1
   2  -4   2 11.7924 4.42959  -2
  -2   4   5 11.7924 4.42959   1
   1  -4  -5 554.438 21.8595   1
  -1   4   5 570.365 16.5212   1
  -1   4   5 551.674 21.4703   1
  -1   4   5 566.512 15.0508   1
  -1   4   5 594.939 23.4472   1
   0  -4  -5 1.05384 2.03456   1
   0   4   5 5.49585 2.34648   1
   0   4   5 4.85519 1.91267   1
   0   4   5 4.12159 0.90454   1
   0   4   5 5.88709 2.49559   1
   0   4   5 3.13686 1.19283   1
  -1  -4  -5 1.43060 1.97903   1
   1   4   5 -1.0630 1.89402   1
   1   4   5 -0.3008 2.00868   1
   1   4   5 -1.2663 1.58672   1
   2   4  -1 415.897 14.1173  -2
  -2  -4  -5 415.897 14.1173   1
   2   4  -1 409.006 16.3875  -2
  -2  -4  -5 409.006 16.3875   1
  -2  -4   1 467.028 18.4858  -2
   2   4   5 467.028 18.4858   1
  -2  -4   1 418.636 16.9151  -2
   2   4   5 418.636 16.9151   1
  -2  -4   1 397.488 14.8987  -2
   2   4   5 397.488 14.8987   1
   3   4  -1 15.3490 4.62775  -2
  -3  -4  -5 15.3490 4.62775   1
   3   4   5 17.3387 2.67696   1
   3   4   5 19.6813 2.18628   1
   3   4   5 14.0639 2.16243   1
  -4  -4  -5 186.572 8.09992   1
  -4  -4  -5 191.445 7.85835   1
  -4  -4  -5 181.707 7.03822   1
  -4  -4  -5 174.766 5.87126   1
  -4  -4  -5 188.177 6.27356   1
  -4  -4  -5 170.965 8.98616   1
   4   4   5 189.431 8.44991   1
   4   4   5 178.798 6.78297   1
   4   4   5 176.652 6.94437   1
   4   4   5 186.791 8.55966   1
  -5  -4  -5 -0.2985 0.94412   1
  -5  -4  -5 -1.3041 1.25853   1
  -5  -4  -5 -2.2425 1.78572   1
  -5  -4  -5 0.51419 1.52149   1
   5   4   5 0.72997 1.46772   1
   5   4   5 -1.7870 1.88162   1
   5   4   5 -0.0938 2.17659   1
   6   4   0 4.06661 1.83940  -2
  -6  -4  -5 4.06661 1.83940   1
   6   4   0 1.79221 1.11729  -2
  -6  -4  -5 1.79221 1.11729   1
   6   4   0 2.74366 2.17794  -2
  -6  -4  -5 2.74366 2.17794   1
  -6  -4   0 2.75816 1.67969  -2
   6   4   5 2.75816 1.67969   1
  -6  -4   0 1.02106 1.67511  -2
   6   4   5 1.02106 1.67511   1
   5  -5  -5 -0.4568 1.12512   1
   5  -5   2 4.38783 0.88609  -2
  -5   5   5 4.38783 0.88609   1
   4  -5  -5 1.34306 1.68013   1
   4  -5  -5 -0.3465 1.59049   1
  -4   5   5 -0.8057 1.09401   1
  -4   5   5 -1.0328 1.70439   1
  -4   5   5 2.64666 2.23105   1
  -4   5   5 -0.3559 1.11270   1
   3  -5  -5 -0.7517 1.40607   1
   3  -5  -5 -0.5483 2.42022   1
   3  -5  -5 0.43839 1.69634   1
  -3   5   5 1.79032 1.24045   1
  -3   5   5 -0.6624 1.61842   1
  -2   5  -1 8.79611 3.02880  -2
   2  -5  -5 8.79611 3.02880   1
  -2   5  -1 3.60471 2.83814  -2
   2  -5  -5 3.60471 2.83814   1
  -2   5  -1 10.6207 4.41687  -2
   2  -5  -5 10.6207 4.41687   1
  -2   5  -1 11.2635 4.14707  -2
   2  -5  -5 11.2635 4.14707   1
   2  -5   1 4.91354 1.31533  -2
  -2   5   5 4.91354 1.31533   1
   2  -5   1 5.88493 3.17427  -2
  -2   5   5 5.88493 3.17427   1
   2  -5   1 6.33561 3.87742  -2
  -2   5   5 6.33561 3.87742   1
  -1   5  -1 6.97379 4.43482  -2
   1  -5  -5 6.97379 4.43482   1
   1  -5   1 2.81480 2.49247  -2
  -1   5   5 2.81480 2.49247   1
   0  -5  -5 12.4024 2.74658   1
   0  -5  -5 18.0204 2.32941   1
   0   5   5 13.8916 3.13014   1
   0   5   5 12.4141 2.85861   1
   0   5   5 20.5954 3.49494   1
   0   5   5 16.3649 2.59626   1
   0   5   5 24.5333 3.81735   1
  -1  -5  -5 17.1646 2.40907   1
  -1  -5  -5 13.1638 2.74879   1
   1   5   5 18.0683 3.29737   1
   1   5   5 13.8182 2.42906   1
   1   5   5 17.6655 2.83860   1
   1   5   5 13.1099 2.91383   1
   2   5   0 43.7640 4.91080  -2
  -2  -5  -5 43.7640 4.91080   1
   2   5   0 47.4250 4.18037  -2
  -2  -5  -5 47.4250 4.18037   1
  -2  -5   0 48.8139 6.06401  -2
   2   5   5 48.8139 6.06401   1
  -2  -5   0 43.4683 3.96890  -2
   2   5   5 43.4683 3.96890   1
   3   5   0 3.96980 4.92290  -2
  -3  -5  -5 3.96980 4.92290   1
   3   5   0 4.20616 4.07927  -2
  -3  -5  -5 4.20616 4.07927   1
  -3  -5   0 1.46533 2.35379  -2
   3   5   5 1.46533 2.35379   1
  -3  -5   0 1.63619 2.95018  -2
   3   5   5 1.63619 2.95018   1
  -4  -5  -5 1.96004 2.47226   1
  -4  -5  -5 3.58865 2.41770   1
  -4  -5  -5 3.25358 1.43903   1
  -4  -5  -5 4.21649 1.43462   1
   4   5   5 3.63340 1.71247   1
   4   5   5 4.54680 1.82377   1
  -5  -5  -5 9.67093 1.46750   1
  -5  -5  -5 6.04683 1.53238   1
  -5  -5  -5 6.67993 1.35271   1
   5   5   5 6.06801 1.76849   1
  -6  -5  -1 0.98476 1.53543  -2
   6   5   5 0.98476 1.53543   1
   4  -6  -5 0.46633 1.40700   1
   4  -6  -5 -0.3524 1.68576   1
   4  -6   1 8.41308 2.32235  -2
  -4   6   5 8.41308 2.32235   1
   4  -6   1 4.66897 1.71951  -2
  -4   6   5 4.66897 1.71951   1
   3  -6  -5 15.4778 2.10761   1
   3  -6  -5 17.1365 2.26765   1
   3  -6  -5 18.2125 2.40671   1
  -3   6   5 12.9865 1.44733   1
  -3   6   5 16.9010 2.33622   1
  -2   6   0 408.911 13.8766  -2
   2  -6  -5 408.911 13.8766   1
  -1   6   0 16.7749 3.03565  -2
   1  -6  -5 16.7749 3.03565   1
   1  -6   0 13.5674 4.99914  -2
  -1   6   5 13.5674 4.99914   1
   1  -6   0 12.5956 5.00031  -2
  -1   6   5 12.5956 5.00031   1
   1  -6   0 14.7904 3.53851  -2
  -1   6   5 14.7904 3.53851   1
   1  -6   0 13.6789 1.98662  -2
  -1   6   5 13.6789 1.98662   1
   0  -6  -5 2.12741 1.97395   1
   0   6   5 1.89218 3.30583   1
   0   6   5 -0.0770 1.84500   1
  -1  -6  -5 2.91076 2.10608   1
  -1  -6  -5 2.23892 2.10620   1
   1   6   5 1.60403 1.81035   1
   1   6   5 2.69599 1.68525   1
   1   6   5 5.53396 3.44322   1
   2   6   1 95.3982 5.16361  -2
  -2  -6  -5 95.3982 5.16361   1
   3   6   1 977.821 30.8078  -2
  -3  -6  -5 977.821 30.8078   1
   3   6   1 1151.95 35.7331  -2
  -3  -6  -5 1151.95 35.7331   1
  -3  -6  -1 1152.34 33.6389  -2
   3   6   5 1152.34 33.6389   1
  -3  -6  -1 1100.35 35.4685  -2
   3   6   5 1100.35 35.4685   1
   4   6   1 8.47614 4.24404  -2
  -4  -6  -5 8.47614 4.24404   1
   4   6   5 1.33797 2.40341   1
  -5  -6  -5 0.04552 1.10534   1
  -5  -6  -5 1.41132 0.74550   1
   3  -7  -5 60.5532 3.28620   1
   3  -7  -5 56.0647 3.00530   1
  -2   7   1 92.7163 4.29982  -2
   2  -7  -5 92.7163 4.29982   1
  -1   7   1 27.3848 3.82816  -2
   1  -7  -5 27.3848 3.82816   1
   1  -7  -1 23.2025 3.91449  -2
  -1   7   5 23.2025 3.91449   1
   1  -7  -1 23.8565 4.51268  -2
  -1   7   5 23.8565 4.51268   1
   0  -7  -1 4.95637 2.76311  -2
   0   7   5 4.95637 2.76311   1
   0  -7  -1 5.47047 3.73463  -2
   0   7   5 5.47047 3.73463   1
  -1  -7  -5 2.54006 2.36248   1
  -1  -7  -5 0.65562 1.61923   1
   1   7   5 0.42920 1.95852   1
  -2  -7  -5 0.89916 2.47515   1
   2   7   5 0.53743 1.38587   1
   3   7   2 20.1841 3.79448  -2
  -3  -7  -5 20.1841 3.79448   1
  -3  -7  -2 21.5224 3.36968  -2
   3   7   5 21.5224 3.36968   1
  -3  -7  -2 14.0632 2.43952  -2
   3   7   5 14.0632 2.43952   1
   4   7   2 -0.0424 1.85482  -2
  -4  -7  -5 -0.0424 1.85482   1
  -4  -7  -2 -0.1961 1.24344  -2
   4   7   5 -0.1961 1.24344   1
   2  -8  -5 33.3046 2.40899   1
   2  -8  -5 35.7703 2.35938   1
  -2   8   5 36.7613 2.66410   1
   0   8   2 5.84807 3.26109  -2
   0  -8  -5 5.84807 3.26109   1
   0  -8  -2 6.70814 2.94938  -2
   0   8   5 6.70814 2.94938   1
   0  -8  -2 5.91810 2.17166  -2
   0   8   5 5.91810 2.17166   1
   1   8   2 14.4855 2.93539  -2
  -1  -8  -5 14.4855 2.93539   1
  -2  -8  -5 29.4900 2.70045   1
   2   8   5 29.5013 2.43091   1
  -1  -9  -3 9.70179 1.56006  -2
   1   9   5 9.70179 1.56006   1
   0   6  -6 1.30401 1.06085   1
   1   5  -6 6.70338 1.54470   1
   1   5  -6 3.36629 2.08815   1
   1   5  -6 5.48082 1.69128   1
   1   5  -6 9.28796 1.90078   1
  -1  -5   6 6.74936 0.96076   1
  -1  -5   6 3.96602 1.66334   1
  -1  -5   6 5.86448 1.25626   1
   0   5  -6 13.6364 1.90009   1
   0   5  -6 9.11804 2.66175   1
   0   5  -6 12.2415 1.41991   1
   0   5  -6 7.49953 2.39206   1
   0   5  -6 11.4236 1.68524   1
   0   5  -6 8.95311 2.87177   1
   0  -5   6 8.90824 1.90502   1
   0  -5   6 12.6375 1.25861   1
   0  -5   6 13.6214 1.95608   1
  -2   5  10 5.39084 1.38842  -2
   2  -5   6 5.39084 1.38842   1
  -3   5  -6 9.60414 1.26198   1
  -3   5  -6 17.9216 3.12011   1
   4   4  -6 6.74519 1.12703   1
   3   4  -6 1.00802 1.39372   1
   3   4  -6 2.06883 1.35016   1
  -3  -4   6 1.61606 0.65205   1
  -2  -4 -10 76.6374 4.28350  -2
   2   4  -6 76.6374 4.28350   1
  -2  -4 -10 73.0330 4.24431  -2
   2   4  -6 73.0330 4.24431   1
  -2  -4 -10 80.9098 4.94528  -2
   2   4  -6 80.9098 4.94528   1
  -2  -4 -10 74.6625 3.76426  -2
   2   4  -6 74.6625 3.76426   1
  -2  -4 -10 75.3521 4.48267  -2
   2   4  -6 75.3521 4.48267   1
   2   4  10 74.6770 3.27354  -2
  -2  -4   6 74.6770 3.27354   1
   2   4  10 77.3028 3.12016  -2
  -2  -4   6 77.3028 3.12016   1
   2   4  10 77.2273 3.46828  -2
  -2  -4   6 77.2273 3.46828   1
   1   4  -6 45.3652 3.85327   1
   1   4  -6 42.5726 4.03578   1
   1   4  -6 40.3948 3.37337   1
   1   4  -6 43.8808 4.09097   1
  -1  -4   6 44.1403 2.78943   1
  -1  -4   6 42.9591 2.61908   1
  -1  -4   6 42.9658 2.38110   1
   0   4  -6 0.09323 1.63396   1
   0   4  -6 -1.2346 2.62949   1
   0   4  -6 -1.1260 2.77314   1
   0   4  -6 -2.5442 3.13873   1
   0   4  -6 0.77070 1.89627   1
   0   4  -6 -1.3274 2.22814   1
   0   4  -6 0.47191 2.20769   1
   0  -4   6 -0.6560 1.25156   1
   0  -4   6 -0.1576 1.44804   1
   0  -4   6 3.50603 2.29442   1
   0  -4   6 0.43591 0.88061   1
  -1   4  -6 15.6754 2.29502   1
  -1   4  -6 20.7232 3.45990   1
  -1   4  -6 15.8770 2.54911   1
  -1   4  -6 26.2779 2.46240   1
   1  -4   6 19.0851 3.38110   1
   1  -4   6 16.7418 1.71013   1
   1  -4   6 19.9082 2.50151   1
   2  -4  -9 60.3579 3.35881  -2
  -2   4  -6 60.3579 3.35881   1
   2  -4  -9 67.1098 4.46238  -2
  -2   4  -6 67.1098 4.46238   1
   2  -4  -9 55.7267 4.04034  -2
  -2   4  -6 55.7267 4.04034   1
   2  -4  -9 74.1943 4.00607  -2
  -2   4  -6 74.1943 4.00607   1
  -2   4   9 76.3782 5.00073  -2
   2  -4   6 76.3782 5.00073   1
  -2   4   9 74.2471 4.35743  -2
   2  -4   6 74.2471 4.35743   1
   3  -4   6 29.4465 2.62138   1
  -4   4  -6 28.3473 2.25192   1
   4  -4   6 31.2003 2.65728   1
   4  -4   6 26.1043 1.94235   1
   4   3  -6 20.1590 2.00823   1
   4   3  -6 20.4864 2.13778   1
   4   3  -6 16.5014 1.93748   1
   4   3  -6 24.1625 2.39435   1
   3   3  -6 -0.3109 1.84160   1
   3   3  -6 -1.5005 1.55792   1
   3   3  -6 -1.4210 2.56489   1
   3   3  -6 0.33528 1.96992   1
   3   3  -6 0.81228 1.66093   1
  -3  -3   6 -0.4583 0.83700   1
   0   3  -6 2.53631 2.31600   1
   0   3  -6 2.02699 2.06830   1
   0   3  -6 0.28070 1.92206   1
   0   3  -6 0.36903 2.05581   1
   0   3  -6 0.88166 1.99356   1
   0   3  -6 0.09143 1.56039   1
   0   3  -6 1.73547 2.00868   1
   0   3  -6 1.36081 2.70411   1
   0  -3   6 0.73106 1.26898   1
   0  -3   6 1.95765 1.44543   1
   0  -3   6 0.65593 1.49011   1
   0  -3   6 1.58738 1.53817   1
  -1   3  -6 6.24971 2.04447   1
  -1   3  -6 5.51035 2.09811   1
  -1   3  -6 4.04139 2.56723   1
  -1   3  -6 3.03692 2.45205   1
  -1   3  -6 5.23138 2.07009   1
  -1   3  -6 1.74343 1.97788   1
  -1   3  -6 5.53618 2.09816   1
   1  -3   6 3.84329 1.22497   1
   1  -3   6 3.90361 1.73830   1
   1  -3   6 3.88908 1.33109   1
   1  -3   6 4.03323 2.76027   1
  -2   3   8 12.1289 4.62995  -2
   2  -3   6 12.1289 4.62995   1
  -3   3   8 56.1838 5.62133  -2
   3  -3   6 56.1838 5.62133   1
  -3   3   8 58.2589 4.09634  -2
   3  -3   6 58.2589 4.09634   1
  -3   3   8 63.8045 4.83717  -2
   3  -3   6 63.8045 4.83717   1
  -4   3  -6 11.1574 2.03212   1
  -4   3  -6 21.2882 2.06120   1
  -4   3  -6 15.0484 1.98394   1
   4  -3   6 18.3889 2.07578   1
   4  -3   6 16.8870 1.96209   1
   4   2  -6 10.3094 2.41746   1
   4   2  -6 9.20793 2.44396   1
   4   2  -6 6.37948 1.31629   1
   4   2  -6 4.98250 2.08705   1
   4   2  -6 14.0173 2.35895   1
   3   2  -6 381.008 13.3198   1
   3   2  -6 378.347 13.5672   1
   3   2  -6 371.923 13.1396   1
   3   2  -6 369.252 11.7473   1
   3   2  -6 381.117 12.9345   1
  -3  -2   6 375.953 10.9783   1
   2   2  -6 55.1377 3.95785   1
   2   2  -6 54.1091 3.91693   1
   2   2  -6 50.4763 3.56932   1
   2   2  -6 49.7395 4.55362   1
  -2  -2   6 57.5472 2.90204   1
  -2  -2   6 50.8922 2.25225   1
  -1  -2  -8 40.3386 3.54521  -2
   1   2  -6 40.3386 3.54521   1
  -1  -2  -8 44.8968 4.13867  -2
   1   2  -6 44.8968 4.13867   1
  -1  -2  -8 37.4002 4.52248  -2
   1   2  -6 37.4002 4.52248   1
  -1  -2  -8 46.5846 3.60930  -2
   1   2  -6 46.5846 3.60930   1
  -1  -2  -8 43.7929 3.96950  -2
   1   2  -6 43.7929 3.96950   1
  -1  -2  -8 44.0562 3.86402  -2
   1   2  -6 44.0562 3.86402   1
   1   2   8 46.7753 2.23829  -2
  -1  -2   6 46.7753 2.23829   1
   1   2   8 44.6607 2.74760  -2
  -1  -2   6 44.6607 2.74760   1
   0   2  -6 4.43740 1.86023   1
   0   2  -6 5.51332 1.97418   1
   0   2  -6 5.41426 2.50096   1
   0   2  -6 4.32650 1.92613   1
   0   2  -6 3.43852 2.50401   1
   0   2  -6 8.78844 3.21109   1
   0   2  -6 2.12143 2.34147   1
   0   2  -6 6.63817 1.59822   1
   0   2  -6 7.45455 2.46508   1
   0  -2   6 6.94842 1.42958   1
   0  -2   6 4.08487 1.49916   1
   0  -2   6 5.40661 1.78794   1
   0  -2   6 7.38994 2.10879   1
   0  -2   6 5.10911 1.21848   1
  -1   2  -6 1.12561 1.51398   1
  -1   2  -6 1.56516 2.05756   1
  -1   2  -6 0.88157 2.29920   1
  -1   2  -6 0.67785 1.90474   1
  -1   2  -6 1.36902 2.54278   1
  -1   2  -6 0.36505 1.77561   1
  -1   2  -6 1.64062 1.57889   1
   1  -2   6 1.41409 1.60852   1
   1  -2   6 0.31310 2.30059   1
   1  -2   6 0.60776 1.36431   1
   1  -2   6 0.79127 1.96151   1
   1  -2   6 1.23100 0.80740   1
   1  -2   6 0.56490 1.11629   1
  -2   2  -6 860.977 31.9826   1
  -2   2  -6 900.796 27.5404   1
  -2   2  -6 870.569 30.6386   1
  -2   2  -6 868.877 31.4385   1
   2  -2   6 876.400 29.1053   1
   2  -2   6 920.533 31.7358   1
   2  -2   6 872.385 30.8680   1
   3  -2  -7 377.646 15.0970  -2
  -3   2  -6 377.646 15.0970   1
   3  -2  -7 345.633 13.4858  -2
  -3   2  -6 345.633 13.4858   1
   3  -2  -7 378.769 12.9915  -2
  -3   2  -6 378.769 12.9915   1
   3  -2  -7 386.485 15.7415  -2
  -3   2  -6 386.485 15.7415   1
  -3   2   7 385.677 13.5777  -2
   3  -2   6 385.677 13.5777   1
  -3   2   7 425.885 16.1747  -2
   3  -2   6 425.885 16.1747   1
  -3   2   7 382.184 12.9378  -2
   3  -2   6 382.184 12.9378   1
  -3   2   7 406.750 14.7010  -2
   3  -2   6 406.750 14.7010   1
  -4   2   7 -4.5440 4.78163  -2
   4  -2   6 -4.5440 4.78163   1
  -4   2   7 2.27635 3.54774  -2
   4  -2   6 2.27635 3.54774   1
  -5   2  -6 -0.0471 1.36126   1
  -5   2  -6 2.40293 1.38435   1
  -5   2  -6 1.94570 1.21624   1
   5  -2   6 1.00673 1.12467   1
   5  -2   6 1.61273 1.53301   1
   5  -2   6 -0.4174 1.02415   1
  -4  -1  -8 80.9035 4.97612  -2
   4   1  -6 80.9035 4.97612   1
   3   1  -6 126.719 6.25367   1
   3   1  -6 121.727 6.07185   1
   3   1  -6 127.842 6.10002   1
   3   1  -6 122.675 5.31424   1
   3   1  -6 131.023 6.39865   1
   2   1  -6 18.7719 2.80196   1
   2   1  -6 16.6672 2.62253   1
   2   1  -6 24.9544 4.62464   1
   2   1  -6 22.6951 2.25258   1
   2   1  -6 20.4276 2.38138   1
   2   1  -6 19.8486 3.43896   1
   2   1  -6 24.0717 2.49127   1
  -2  -1   6 17.4982 1.56066   1
  -1  -1  -7 14.3723 4.28087  -2
   1   1  -6 14.3723 4.28087   1
  -1  -1  -7 14.7202 3.23202  -2
   1   1  -6 14.7202 3.23202   1
  -1  -1  -7 13.2583 3.66471  -2
   1   1  -6 13.2583 3.66471   1
   0  -1  -7 22.2041 3.16520  -2
   0   1  -6 22.2041 3.16520   1
   0   1   7 41.7844 4.90597  -2
   0  -1   6 41.7844 4.90597   1
  -1   1  -6 19.9288 3.31023   1
  -1   1  -6 9.69693 2.79457   1
   1  -1   6 14.5488 1.79851   1
   1  -1   6 10.8912 2.26258   1
   1  -1   6 10.6370 2.74833   1
   1  -1   6 14.4040 1.41220   1
   1  -1   6 12.7607 2.78610   1
  -2   1  -6 17.2773 3.42398   1
  -2   1  -6 30.5910 3.03148   1
  -2   1  -6 32.2423 3.24213   1
  -2   1  -6 29.8321 2.89556   1
  -2   1  -6 28.7745 2.58526   1
  -2   1  -6 34.5648 3.71698   1
   2  -1   6 32.4252 3.02447   1
   2  -1   6 33.4932 3.53161   1
   2  -1   6 33.8398 4.08461   1
  -3   1   6 98.3966 6.41709  -2
   3  -1   6 98.3966 6.41709   1
  -3   1   6 111.314 8.08525  -2
   3  -1   6 111.314 8.08525   1
   4  -1  -6 24.7711 3.04356  -2
  -4   1  -6 24.7711 3.04356   1
   4  -1  -6 37.2143 3.42783  -2
  -4   1  -6 37.2143 3.42783   1
  -4   1   6 22.0811 1.99406  -2
   4  -1   6 22.0811 1.99406   1
  -4   1   6 41.6487 5.66805  -2
   4  -1   6 41.6487 5.66805   1
  -5   1  -6 2.47228 1.57995   1
  -5   1  -6 0.22204 1.59430   1
  -5   1  -6 -0.0889 1.57671   1
   5  -1   6 -0.4664 1.64574   1
   5  -1   6 0.39067 1.76060   1
   5  -1   6 0.77297 1.56904   1
  -4   0  -7 69.9395 5.30782  -2
   4   0  -6 69.9395 5.30782   1
  -4   0  -7 65.5869 4.65060  -2
   4   0  -6 65.5869 4.65060   1
  -4   0  -7 80.3991 6.10140  -2
   4   0  -6 80.3991 6.10140   1
  -4   0  -7 82.9313 6.67204  -2
   4   0  -6 82.9313 6.67204   1
  -4   0  -7 65.6353 4.95206  -2
   4   0  -6 65.6353 4.95206   1
  -3   0  -7 957.612 34.9613  -2
   3   0  -6 957.612 34.9613   1
   2   0  -6 6.62784 2.15986   1
   2   0  -6 8.73966 2.03152   1
   2   0  -6 6.93057 2.76188   1
   2   0  -6 4.84615 2.10512   1
   2   0  -6 8.03068 2.22230   1
   2   0  -6 7.07318 2.81843   1
  -2   0   6 6.13403 1.02605   1
  -2   0   6 7.47920 2.43338   1
  -1   0  -6 101.642 5.55915  -2
   1   0  -6 101.642 5.55915   1
  -1   0   6 0.97910 1.07195   1
  -1   0   6 1.53442 1.33424   1
  -1   0   6 0.58290 0.67365   1
  -1   0   6 3.26600 2.22062   1
   0   0  -6 136.919 7.59068  -2
   0   0  -6 136.919 7.59068   1
   0   0  -6 122.246 5.24575  -2
   0   0  -6 122.246 5.24575   1
   0   0  -6 149.035 7.06927  -2
   0   0  -6 149.035 7.06927   1
   0   0   6 143.696 6.61926  -2
   0   0   6 143.696 6.61926   1
   0   0   6 141.772 7.26720  -2
   0   0   6 141.772 7.26720   1
   0   0   6 142.386 4.34346  -2
   0   0   6 142.386 4.34346   1
   0   0   6 153.789 5.06328  -2
   0   0   6 153.789 5.06328   1
  -1   0  -6 199.951 9.41050   1
  -1   0  -6 203.957 8.70501   1
   1   0   6 190.791 5.80548   1
   1   0   6 205.570 8.73605   1
   1   0   6 176.709 9.02341   1
   1   0   6 196.717 6.66006   1
  -2   0  -6 61.5411 4.50386   1
  -2   0  -6 69.7947 4.61768   1
  -2   0  -6 64.9317 5.16568   1
   2   0   6 63.3001 4.33807   1
   2   0   6 71.3972 5.34919   1
  -3   0  -6 15.1437 2.42090   1
  -3   0  -6 21.3335 3.37690   1
  -3   0  -6 17.5453 2.85969   1
  -3   0  -6 18.9811 2.70070   1
  -3   0  -6 18.2738 2.08505   1
   3   0   6 17.5713 3.52485   1
   3   0   6 15.5297 2.60905   1
   3   0   6 16.6156 2.50471   1
   3   0   6 17.7007 2.33658   1
   4   0  -5 99.3307 5.37056  -2
  -4   0  -6 99.3307 5.37056   1
   4   0  -5 116.578 7.22405  -2
  -4   0  -6 116.578 7.22405   1
   4   0  -5 89.4221 5.48065  -2
  -4   0  -6 89.4221 5.48065   1
  -4   0   5 107.464 6.38662  -2
   4   0   6 107.464 6.38662   1
  -4   0   5 108.950 7.34300  -2
   4   0   6 108.950 7.34300   1
  -4   0   5 123.800 5.41360  -2
   4   0   6 123.800 5.41360   1
  -5   0   5 8.60927 4.73315  -2
   5   0   6 8.60927 4.73315   1
  -6   0  -6 53.6794 2.77592   1
  -6   0  -6 57.5612 2.99134   1
  -6   0  -6 55.0220 2.78489   1
   6   0   6 53.0778 3.01512   1
  -5   1  -6 16.5885 3.79294  -2
   5  -1  -6 16.5885 3.79294   1
  -4   1  -6 37.9901 3.38558  -2
   4  -1  -6 37.9901 3.38558   1
  -4   1  -6 46.4644 5.20782  -2
   4  -1  -6 46.4644 5.20782   1
  -4   1  -6 46.4161 5.57554  -2
   4  -1  -6 46.4161 5.57554   1
  -4   1  -6 40.0996 3.80651  -2
   4  -1  -6 40.0996 3.80651   1
  -4   1  -6 47.2922 7.12200  -2
   4  -1  -6 47.2922 7.12200   1
  -4   1  -6 47.4000 4.23119  -2
   4  -1  -6 47.4000 4.23119   1
  -3   1  -6 91.6595 6.88925  -2
   3  -1  -6 91.6595 6.88925   1
  -3   1  -6 85.4479 5.84459  -2
   3  -1  -6 85.4479 5.84459   1
  -3   1  -6 80.9520 5.27172  -2
   3  -1  -6 80.9520 5.27172   1
  -3   1  -6 95.1366 5.98127  -2
   3  -1  -6 95.1366 5.98127   1
  -3   1  -6 94.7134 7.79625  -2
   3  -1  -6 94.7134 7.79625   1
   3  -1   6 81.3912 3.37561  -2
  -3   1   6 81.3912 3.37561   1
   2  -1  -6 -0.3977 1.78950   1
   2  -1  -6 -0.0936 1.78245   1
   2  -1  -6 -1.1168 1.73353   1
   2  -1  -6 4.40268 2.67024   1
   2  -1  -6 -0.4299 2.04097   1
   2  -1  -6 0.22540 2.42142   1
  -2   1   6 -0.4924 0.82756   1
  -2   1   6 0.31080 2.14270   1
  -2   1   6 -0.5075 1.85532   1
   1  -1  -6 22.7947 3.15168   1
   1  -1  -6 27.7785 2.41623   1
   1  -1  -6 24.1415 3.71643   1
  -1   1   6 21.4724 3.02892   1
  -1   1   6 25.9366 1.86491   1
  -1   1   6 24.3110 1.51920   1
  -1   1   6 27.7740 3.58738   1
   0  -1  -6 -0.5313 1.93094   1
   0  -1   5 1.30193 0.88535  -2
   0   1   6 1.30193 0.88535   1
  -1  -1   5 92.3567 3.93361  -2
   1   1   6 92.3567 3.93361   1
  -1  -1   5 94.3716 3.33017  -2
   1   1   6 94.3716 3.33017   1
  -2  -1  -6 3.60788 1.46229   1
  -2  -1  -6 1.23656 1.85917   1
  -2  -1  -6 4.64052 2.21379   1
  -2  -1  -6 3.24113 0.57197   1
   2   1   6 1.50265 1.76700   1
   2   1   6 4.35397 1.78824   1
   2   1   6 4.94199 2.31161   1
  -3  -1  -6 8.58932 2.17995   1
  -3  -1  -6 12.8571 2.14971   1
  -3  -1  -6 11.8117 2.46720   1
  -3  -1  -6 13.5501 2.02855   1
  -3  -1  -6 15.8521 3.41663   1
   3   1   6 11.6242 2.36091   1
   3   1   6 12.0839 2.33739   1
   3   1   6 10.5391 2.82010   1
   3   1   6 12.0439 2.20994   1
  -4  -1  -6 0.55354 1.04451   1
  -4  -1   4 -0.3208 4.42110  -2
   4   1   6 -0.3208 4.42110   1
  -4  -1   4 -4.6789 4.53956  -2
   4   1   6 -4.6789 4.53956   1
   5   1  -4 44.2891 4.59104  -2
  -5  -1  -6 44.2891 4.59104   1
   5   1  -4 35.9993 3.15550  -2
  -5  -1  -6 35.9993 3.15550   1
  -5  -1   4 44.2775 5.04334  -2
   5   1   6 44.2775 5.04334   1
  -5  -1   4 44.8890 3.12212  -2
   5   1   6 44.8890 3.12212   1
  -6  -1  -6 22.3802 2.24763   1
  -6  -1  -6 22.5940 2.25272   1
   6   1   6 15.0443 2.36820   1
   5  -2  -6 0.97207 1.36766   1
   5  -2  -6 1.72390 3.77124   1
   5  -2  -6 2.08487 2.12363   1
   5  -2  -6 4.30234 2.56052   1
  -4   2  -5 114.298 5.98346  -2
   4  -2  -6 114.298 5.98346   1
  -4   2  -5 129.346 9.53316  -2
   4  -2  -6 129.346 9.53316   1
  -4   2  -5 109.926 5.77742  -2
   4  -2  -6 109.926 5.77742   1
  -4   2  -5 119.924 7.04142  -2
   4  -2  -6 119.924 7.04142   1
   4  -2   5 120.376 4.78427  -2
  -4   2   6 120.376 4.78427   1
  -3   2  -5 2.61162 3.25875  -2
   3  -2  -6 2.61162 3.25875   1
  -3   2  -5 2.50458 3.09425  -2
   3  -2  -6 2.50458 3.09425   1
  -3   2  -5 0.75482 4.29910  -2
   3  -2  -6 0.75482 4.29910   1
  -3   2  -5 2.39075 3.57272  -2
   3  -2  -6 2.39075 3.57272   1
  -3   2  -5 9.43170 4.73879  -2
   3  -2  -6 9.43170 4.73879   1
  -3   2  -5 5.97394 3.94694  -2
   3  -2  -6 5.97394 3.94694   1
   3  -2   5 4.52412 1.54270  -2
  -3   2   6 4.52412 1.54270   1
  -2   2  -5 415.931 16.7206  -2
   2  -2  -6 415.931 16.7206   1
  -2   2   6 11.1109 2.82201   1
  -2   2   6 8.02579 1.19339   1
  -2   2   6 9.09184 1.06740   1
   1  -2  -6 18.0312 2.99861   1
   1  -2  -6 13.1553 3.02844   1
   1  -2  -6 14.8685 2.05505   1
  -1   2   6 15.8547 2.94879   1
  -1   2   6 15.8739 1.51801   1
  -1   2   6 15.7337 1.32205   1
   0  -2  -6 2.26144 1.57833   1
   0  -2  -6 0.17007 1.43041   1
   0   2   6 0.79561 0.81832   1
   0   2   6 1.59035 1.06627   1
   0   2   6 1.30215 1.60122   1
   0   2   6 -2.0026 1.68807   1
   1   2  -4 826.373 28.3337  -2
  -1  -2  -6 826.373 28.3337   1
   1   2  -4 830.722 23.9629  -2
  -1  -2  -6 830.722 23.9629   1
   1   2  -4 816.776 26.6159  -2
  -1  -2  -6 816.776 26.6159   1
  -1  -2   4 734.709 20.7159  -2
   1   2   6 734.709 20.7159   1
  -1  -2   4 859.003 28.4822  -2
   1   2   6 859.003 28.4822   1
  -1  -2   4 758.643 22.4811  -2
   1   2   6 758.643 22.4811   1
  -1  -2   4 829.094 28.0056  -2
   1   2   6 829.094 28.0056   1
  -2  -2  -6 50.5869 4.14213   1
  -2  -2  -6 45.6994 3.87973   1
   2   2   6 57.9391 4.37371   1
   2   2   6 50.9913 3.89217   1
   2   2   6 55.5647 4.93172   1
  -3  -2  -6 9.89558 2.06423   1
  -3  -2  -6 10.4560 1.21219   1
  -3  -2  -6 12.5712 2.41625   1
  -3  -2  -6 11.7629 2.59217   1
  -3  -2  -6 9.54390 2.28097   1
   3   2   6 10.3263 2.56874   1
   3   2   6 10.1987 2.30580   1
   3   2   6 11.6916 2.16692   1
   3   2   6 12.9128 1.97287   1
  -4  -2  -6 32.6308 3.32593   1
  -4  -2  -6 28.6295 2.21949   1
  -4  -2  -6 22.3635 3.90135   1
  -4  -2  -6 35.2800 4.08201   1
  -4  -2   3 51.1972 5.73462  -2
   4   2   6 51.1972 5.73462   1
   5   2  -3 45.4947 4.14816  -2
  -5  -2  -6 45.4947 4.14816   1
   5   2  -3 34.5642 3.75049  -2
  -5  -2  -6 34.5642 3.75049   1
   5   2  -3 33.9625 2.22202  -2
  -5  -2  -6 33.9625 2.22202   1
   5   2  -3 42.6458 4.63282  -2
  -5  -2  -6 42.6458 4.63282   1
  -5  -2   3 38.0818 3.15809  -2
   5   2   6 38.0818 3.15809   1
  -5  -2   3 32.2883 2.91838  -2
   5   2   6 32.2883 2.91838   1
  -5  -2   3 44.7994 4.81814  -2
   5   2   6 44.7994 4.81814   1
   6   2  -3 25.4821 2.80743  -2
  -6  -2  -6 25.4821 2.80743   1
  -6  -2   3 30.4407 3.18610  -2
   6   2   6 30.4407 3.18610   1
  -6  -2   3 28.6277 2.34024  -2
   6   2   6 28.6277 2.34024   1
   5  -3  -6 3.80620 1.46325   1
   5  -3  -6 5.86904 1.92943   1
   5  -3  -6 2.61197 2.08397   1
   5  -3  -6 1.66402 1.21114   1
  -4   3  -4 28.0225 6.04380  -2
   4  -3  -6 28.0225 6.04380   1
  -4   3   6 22.3204 2.22567   1
  -4   3   6 23.0528 1.83790   1
  -3   3  -4 18.4464 4.04283  -2
   3  -3  -6 18.4464 4.04283   1
  -3   3  -4 15.9019 4.23077  -2
   3  -3  -6 15.9019 4.23077   1
  -3   3  -4 10.0089 3.79234  -2
   3  -3  -6 10.0089 3.79234   1
  -3   3  -4 19.6715 5.04740  -2
   3  -3  -6 19.6715 5.04740   1
  -3   3  -4 17.9514 3.66351  -2
   3  -3  -6 17.9514 3.66351   1
   3  -3   4 10.4161 2.20470  -2
  -3   3   6 10.4161 2.20470   1
   3  -3   4 13.6285 1.74034  -2
  -3   3   6 13.6285 1.74034   1
  -2   3  -4 22.2595 3.00781  -2
   2  -3  -6 22.2595 3.00781   1
  -2   3  -4 27.0415 4.74999  -2
   2  -3  -6 27.0415 4.74999   1
  -2   3  -4 26.6663 4.27002  -2
   2  -3  -6 26.6663 4.27002   1
  -2   3  -4 19.8324 4.53334  -2
   2  -3  -6 19.8324 4.53334   1
  -2   3  -4 20.0860 5.98368  -2
   2  -3  -6 20.0860 5.98368   1
   2  -3   4 21.8646 2.01118  -2
  -2   3   6 21.8646 2.01118   1
   2  -3   4 19.9646 2.51010  -2
  -2   3   6 19.9646 2.51010   1
   1  -3  -6 50.9163 3.59034   1
   1  -3  -6 49.0724 4.56252   1
   1  -3  -6 50.7000 5.05285   1
  -1   3   6 56.1009 2.99027   1
  -1   3   6 55.7578 5.10734   1
  -1   3   6 50.9740 2.31617   1
   0  -3  -6 33.6210 4.09248   1
   0  -3  -6 37.1361 3.55244   1
   0   3   6 30.3198 2.37106   1
   0   3   6 33.4457 1.90957   1
   0   3   6 31.2009 3.73941   1
  -1  -3   3 43.1426 4.76952  -2
   1   3   6 43.1426 4.76952   1
  -1  -3   3 37.2972 3.53383  -2
   1   3   6 37.2972 3.53383   1
  -2  -3   3 19.9077 3.55607  -2
   2   3   6 19.9077 3.55607   1
  -3  -3  -6 10.9596 1.96909   1
  -3  -3  -6 5.21508 2.70218   1
  -3  -3  -6 12.8765 2.39537   1
  -3  -3  -6 9.59624 2.04837   1
  -3  -3  -6 10.1853 1.28791   1
   3   3   6 10.2896 1.94300   1
   3   3   6 12.3086 2.42761   1
   3   3   6 9.55463 2.35117   1
  -4  -3  -6 3.24175 2.85525   1
  -4  -3  -6 4.11395 2.18509   1
  -4  -3  -6 9.61138 2.67343   1
  -4  -3  -6 10.2907 2.96839   1
  -4  -3  -6 6.12549 1.34386   1
   4   3   6 6.63655 2.66789   1
   4   3   6 7.85549 1.98844   1
   4   3   6 7.76934 2.04454   1
  -5  -3   2 20.2565 3.10421  -2
   5   3   6 20.2565 3.10421   1
  -5  -3   2 17.6843 4.90130  -2
   5   3   6 17.6843 4.90130   1
   6   3  -2 21.0265 2.27412  -2
  -6  -3  -6 21.0265 2.27412   1
  -6  -3   2 20.0577 2.73354  -2
   6   3   6 20.0577 2.73354   1
  -5   4  -4 1.41042 3.17965  -2
   5  -4  -6 1.41042 3.17965   1
  -5   4   6 -1.0405 0.57310   1
   4  -4  -6 1.66483 2.14427   1
   4  -4  -6 5.17062 2.94471   1
   4  -4  -6 0.58277 2.60556   1
   4  -4  -6 0.29735 2.39694   1
  -4   4   6 0.99095 1.04388   1
  -4   4   6 0.87651 1.36086   1
  -4   4   6 0.58325 1.08611   1
  -3   4  -3 16.6379 4.20402  -2
   3  -4  -6 16.6379 4.20402   1
  -3   4  -3 16.9884 4.52821  -2
   3  -4  -6 16.9884 4.52821   1
  -3   4  -3 17.8499 4.40824  -2
   3  -4  -6 17.8499 4.40824   1
  -2   4  -3 29.8382 4.90430  -2
   2  -4  -6 29.8382 4.90430   1
  -2   4  -3 30.4668 3.11965  -2
   2  -4  -6 30.4668 3.11965   1
  -2   4  -3 25.8072 2.53566  -2
   2  -4  -6 25.8072 2.53566   1
  -2   4  -3 28.1395 4.11822  -2
   2  -4  -6 28.1395 4.11822   1
  -2   4  -3 27.4207 4.50650  -2
   2  -4  -6 27.4207 4.50650   1
  -2   4  -3 28.3000 3.54708  -2
   2  -4  -6 28.3000 3.54708   1
   2  -4   3 28.4962 2.77095  -2
  -2   4   6 28.4962 2.77095   1
   2  -4   3 33.6680 2.28139  -2
  -2   4   6 33.6680 2.28139   1
   2  -4   3 24.8701 1.76755  -2
  -2   4   6 24.8701 1.76755   1
   2  -4   3 27.0962 2.71542  -2
  -2   4   6 27.0962 2.71542   1
   2  -4   3 27.0026 5.00677  -2
  -2   4   6 27.0026 5.00677   1
  -1   4  -3 254.119 11.8572  -2
   1  -4  -6 254.119 11.8572   1
  -1   4  -3 244.937 10.3510  -2
   1  -4  -6 244.937 10.3510   1
  -1   4  -3 246.836 9.90517  -2
   1  -4  -6 246.836 9.90517   1
  -1   4   6 184.321 6.32006   1
  -1   4   6 186.316 10.1229   1
  -1   4   6 204.121 5.94941   1
  -1   4   6 209.804 6.98427   1
   0  -4  -6 136.505 8.08976   1
   0   4   6 140.088 7.93253   1
   0   4   6 129.891 7.57050   1
   0   4   6 133.748 5.11997   1
   0   4   6 129.653 4.27461   1
  -1  -4  -6 10.3325 2.71611   1
   1   4   6 14.7350 2.83749   1
   1   4   6 11.3505 2.92569   1
   2   4  -2 93.3196 4.94603  -2
  -2  -4  -6 93.3196 4.94603   1
   2   4  -2 95.6724 5.53452  -2
  -2  -4  -6 95.6724 5.53452   1
   2   4  -2 83.1914 5.15769  -2
  -2  -4  -6 83.1914 5.15769   1
   2   4  -2 79.5958 5.64348  -2
  -2  -4  -6 79.5958 5.64348   1
  -2  -4   2 89.2770 5.05926  -2
   2   4   6 89.2770 5.05926   1
  -2  -4   2 86.3488 4.35239  -2
   2   4   6 86.3488 4.35239   1
  -2  -4   2 91.2098 6.48986  -2
   2   4   6 91.2098 6.48986   1
  -3  -4  -6 0.76164 2.12984   1
  -3  -4  -6 0.68720 1.01244   1
   3   4   6 1.13053 1.63264   1
  -4  -4  -6 67.5767 4.91602   1
  -4  -4  -6 58.3421 3.00141   1
  -4  -4  -6 62.9081 4.42713   1
   4   4   6 64.4052 5.10392   1
   4   4   6 66.6125 3.97265   1
   4   4   6 65.7061 4.98972   1
  -5  -4  -6 84.0227 3.38589   1
  -5  -4  -6 78.5682 4.37704   1
  -5  -4   1 18.4441 2.38054  -2
   5   4   6 18.4441 2.38054   1
  -5  -4   1 17.4909 1.54701  -2
   5   4   6 17.4909 1.54701   1
   6   4  -1 8.52767 2.22766  -2
  -6  -4  -6 8.52767 2.22766   1
   6   4  -1 5.98437 1.82439  -2
  -6  -4  -6 5.98437 1.82439   1
  -6  -4   1 3.37800 1.44723  -2
   6   4   6 3.37800 1.44723   1
  -4   5  -3 12.7396 3.20587  -2
   4  -5  -6 12.7396 3.20587   1
  -4   5   6 7.86657 2.43824   1
  -4   5   6 6.70492 0.98794   1
  -4   5   6 5.13641 1.19341   1
  -3   5  -2 4.88735 4.94533  -2
   3  -5  -6 4.88735 4.94533   1
  -3   5   6 -1.6528 2.01408   1
  -3   5   6 0.14449 1.60642   1
  -2   5  -2 28.4764 3.93578  -2
   2  -5  -6 28.4764 3.93578   1
  -2   5  -2 29.2439 3.38968  -2
   2  -5  -6 29.2439 3.38968   1
  -2   5  -2 29.8765 4.76999  -2
   2  -5  -6 29.8765 4.76999   1
  -2   5  -2 31.0166 5.24508  -2
   2  -5  -6 31.0166 5.24508   1
   2  -5   2 29.3065 2.35859  -2
  -2   5   6 29.3065 2.35859   1
   2  -5   2 23.0063 3.91529  -2
  -2   5   6 23.0063 3.91529   1
   2  -5   2 22.6230 2.24365  -2
  -2   5   6 22.6230 2.24365   1
   2  -5   2 25.8418 3.73517  -2
  -2   5   6 25.8418 3.73517   1
  -1   5  -2 32.3212 3.88502  -2
   1  -5  -6 32.3212 3.88502   1
  -1   5  -2 38.7554 5.72805  -2
   1  -5  -6 38.7554 5.72805   1
  -1   5  -2 33.3226 4.46769  -2
   1  -5  -6 33.3226 4.46769   1
  -1   5  -2 39.8079 3.88746  -2
   1  -5  -6 39.8079 3.88746   1
   0  -5  -6 1.05028 2.31198   1
   0  -5  -6 2.08520 1.71596   1
   0  -5  -6 3.52181 1.82157   1
   0   5   6 0.72593 2.82534   1
   0   5   6 1.57832 1.55825   1
   0   5   6 -0.6564 1.00738   1
   0   5   6 -2.4933 2.15572   1
  -1  -5  -6 2.18733 1.39899   1
  -1  -5  -6 -1.1744 1.79340   1
  -1  -5  -6 1.27704 1.68895   1
   1   5   6 -0.0573 2.15275   1
   1   5   6 1.23970 1.32652   1
   1   5   6 1.04501 2.04957   1
   2   5  -1 40.9457 4.55951  -2
  -2  -5  -6 40.9457 4.55951   1
   2   5  -1 38.4503 5.08718  -2
  -2  -5  -6 38.4503 5.08718   1
  -2  -5   1 38.1957 3.65704  -2
   2   5   6 38.1957 3.65704   1
  -2  -5   1 37.9609 4.13482  -2
   2   5   6 37.9609 4.13482   1
   3   5  -1 0.77891 3.56808  -2
  -3  -5  -6 0.77891 3.56808   1
   3   5  -1 1.14896 4.10865  -2
  -3  -5  -6 1.14896 4.10865   1
  -3  -5   1 0.19682 1.94109  -2
   3   5   6 0.19682 1.94109   1
  -3  -5   1 2.91600 3.27794  -2
   3   5   6 2.91600 3.27794   1
  -3  -5   1 5.21259 2.80519  -2
   3   5   6 5.21259 2.80519   1
  -4  -5  -6 11.1621 1.43571   1
  -4  -5  -6 16.6466 2.38871   1
  -4  -5  -6 11.7489 2.77921   1
   4   5   6 9.60694 2.04999   1
   4   5   6 11.5142 1.90857   1
  -5  -5  -6 2.89997 1.10880   1
  -5  -5  -6 3.11140 1.59620   1
  -5  -5  -6 2.64287 2.13727   1
   5   5   6 3.88441 1.32985   1
   5   5   6 2.25476 1.35721   1
   4  -6  -6 -0.1095 1.18930   1
   4  -6  -6 2.34758 1.35541   1
   4  -6   2 -0.1084 2.60594  -2
  -4   6   6 -0.1084 2.60594   1
   4  -6   2 -0.7065 1.68884  -2
  -4   6   6 -0.7065 1.68884   1
   3  -6  -6 6.66996 1.73202   1
   3  -6  -6 10.6339 2.13328   1
   3  -6  -6 7.31803 2.51581   1
  -3   6   6 12.3008 2.01536   1
  -3   6   6 11.0715 1.16247   1
  -3   6   6 6.42341 1.24333   1
  -2   6  -1 31.4746 3.27735  -2
   2  -6  -6 31.4746 3.27735   1
  -2   6  -1 32.5092 4.95106  -2
   2  -6  -6 32.5092 4.95106   1
   2  -6   1 22.7818 3.53818  -2
  -2   6   6 22.7818 3.53818   1
  -1   6  -1 16.0136 3.14608  -2
   1  -6  -6 16.0136 3.14608   1
  -1   6  -1 13.4092 4.10566  -2
   1  -6  -6 13.4092 4.10566   1
  -1   6  -1 22.2893 3.42210  -2
   1  -6  -6 22.2893 3.42210   1
   1  -6   1 13.4792 3.69151  -2
  -1   6   6 13.4792 3.69151   1
   1  -6   1 16.0797 4.06714  -2
  -1   6   6 16.0797 4.06714   1
   1  -6   1 13.3623 3.61275  -2
  -1   6   6 13.3623 3.61275   1
   1  -6   1 15.1823 1.81526  -2
  -1   6   6 15.1823 1.81526   1
   0   6  -1 7.79100 5.71690  -2
   0  -6  -6 7.79100 5.71690   1
   0   6   6 4.65916 3.44678   1
  -1  -6  -6 11.8606 2.04905   1
  -1  -6  -6 11.9913 2.62093   1
  -1  -6  -6 9.09446 2.39357   1
   1   6   6 9.94166 1.85534   1
   1   6   6 8.35637 2.59651   1
   1   6   6 11.3680 3.25942   1
   2   6   0 281.514 11.3307  -2
  -2  -6  -6 281.514 11.3307   1
   2   6   6 13.2731 3.90609   1
   2   6   6 16.0850 2.07932   1
   3   6   0 100.648 5.06698  -2
  -3  -6  -6 100.648 5.06698   1
  -3  -6   0 96.5471 4.97557  -2
   3   6   6 96.5471 4.97557   1
  -3  -6   0 98.4512 4.68036  -2
   3   6   6 98.4512 4.68036   1
   4   6   0 21.3614 3.48099  -2
  -4  -6  -6 21.3614 3.48099   1
  -5  -6  -6 9.70425 1.55693   1
   3  -7  -6 1.86503 1.32713   1
   3  -7  -6 0.27446 1.10997   1
   3  -7   1 0.65842 2.42445  -2
  -3   7   6 0.65842 2.42445   1
   2  -7  -6 195.107 7.38792   1
   2  -7  -6 193.226 7.78322   1
  -1   7   0 29.0763 3.99843  -2
   1  -7  -6 29.0763 3.99843   1
   1  -7   0 20.6972 4.60788  -2
  -1   7   6 20.6972 4.60788   1
   1  -7   0 18.8766 3.02196  -2
  -1   7   6 18.8766 3.02196   1
   0   7   0 20.6903 2.87626  -2
   0  -7  -6 20.6903 2.87626   1
   0  -7   0 25.0330 4.34497  -2
   0   7   6 25.0330 4.34497   1
  -1  -7  -6 2.09414 1.65393   1
  -1  -7  -6 1.71311 1.64370   1
   1   7   6 2.42240 1.56679   1
  -2  -7  -6 7.81394 2.01437   1
   2   7   6 5.01343 2.08077   1
   3   7   1 19.5057 3.04919  -2
  -3  -7  -6 19.5057 3.04919   1
  -3  -7  -1 23.3805 3.36760  -2
   3   7   6 23.3805 3.36760   1
  -3  -7  -1 18.7042 2.46235  -2
   3   7   6 18.7042 2.46235   1
   4   7   1 2.13455 2.25972  -2
  -4  -7  -6 2.13455 2.25972   1
  -4  -7  -1 1.43390 1.50121  -2
   4   7   6 1.43390 1.50121   1
  -4  -7  -1 -1.5731 1.83325  -2
   4   7   6 -1.5731 1.83325   1
   2  -8  -6 257.106 8.29020   1
   2  -8  -6 253.175 8.29120   1
   1  -8  -1 43.4174 3.62339  -2
  -1   8   6 43.4174 3.62339   1
   1  -8  -1 54.9086 4.08487  -2
  -1   8   6 54.9086 4.08487   1
   0   8   1 7.17308 2.26258  -2
   0  -8  -6 7.17308 2.26258   1
   0  -8  -1 1.73326 2.70245  -2
   0   8   6 1.73326 2.70245   1
   0  -8  -1 2.68908 1.93812  -2
   0   8   6 2.68908 1.93812   1
  -1  -8  -6 -0.0912 1.25857   1
  -2  -8  -6 12.8830 1.72334   1
   2   8   6 7.79797 1.50120   1
   3   8   2 201.640 7.49661  -2
  -3  -8  -6 201.640 7.49661   1
   1   5  -7 1.14456 1.15428   1
   1   5  -7 2.09661 1.87349   1
   1   5  -7 1.56676 1.68035   1
  -1  -5   7 0.05063 0.53789   1
  -1  -5   7 -0.5338 1.21500   1
   0   5  -7 4.60706 1.31430   1
   0   5  -7 4.78451 1.35196   1
   0  -5   7 6.13830 1.53193   1
   0  -5   7 3.84741 1.55568   1
   3   4  -7 2.96748 1.33262   1
   3   4  -7 1.76046 1.07565   1
   3   4  -7 1.33293 1.26237   1
   3   4  -7 3.93158 1.34395   1
  -2  -4 -11 2.43715 1.96894  -2
   2   4  -7 2.43715 1.96894   1
  -2  -4 -11 6.98542 1.55147  -2
   2   4  -7 6.98542 1.55147   1
  -2  -4 -11 4.42660 2.30332  -2
   2   4  -7 4.42660 2.30332   1
  -2  -4 -11 6.15458 2.01551  -2
   2   4  -7 6.15458 2.01551   1
  -2  -4 -11 7.26468 2.12456  -2
   2   4  -7 7.26468 2.12456   1
   2   4  11 7.45508 1.46696  -2
  -2  -4   7 7.45508 1.46696   1
   1   4  -7 122.792 5.61692   1
   1   4  -7 121.417 4.96519   1
   1   4  -7 128.104 5.59737   1
   1   4  -7 120.449 5.62776   1
   1   4  -7 110.044 4.96913   1
   1   4  -7 118.560 5.93864   1
  -1  -4   7 121.844 6.21124   1
  -1  -4   7 120.584 4.36699   1
  -1  -4   7 123.434 4.26143   1
   0   4  -7 0.55793 2.69102   1
   0   4  -7 2.47361 1.88305   1
   0   4  -7 0.89198 1.83068   1
   0   4  -7 0.87850 1.55619   1
   0  -4   7 2.26007 2.00295   1
   0  -4   7 0.28614 1.73546   1
   0  -4   7 1.97501 1.12166   1
   0  -4   7 0.11224 1.13266   1
  -1   4  -7 60.9936 3.04600   1
  -1   4  -7 54.0132 4.76324   1
  -1   4  -7 63.0305 3.91470   1
   1  -4   7 50.6115 3.52369   1
   1  -4   7 56.5428 4.44128   1
   2  -4 -10 3.36675 2.26773  -2
  -2   4  -7 3.36675 2.26773   1
   2  -4 -10 5.75129 1.98358  -2
  -2   4  -7 5.75129 1.98358   1
   2  -4 -10 6.61681 1.48124  -2
  -2   4  -7 6.61681 1.48124   1
  -2   4  10 6.82993 2.14928  -2
   2  -4   7 6.82993 2.14928   1
  -2   4  10 7.99359 2.53243  -2
   2  -4   7 7.99359 2.53243   1
  -3   4  -7 10.1686 1.67467   1
  -3   4  -7 9.87911 1.38364   1
  -3   4  -7 8.34750 1.42321   1
   3  -4   7 7.66052 1.29929   1
   3  -4   7 11.1275 1.63704   1
   4   3  -7 12.6727 1.46334   1
   3   3  -7 0.78383 1.45454   1
   3   3  -7 0.94854 1.30363   1
   3   3  -7 2.03472 1.81562   1
   3   3  -7 0.02729 1.70618   1
   3   3  -7 -0.2347 1.41886   1
  -3  -3   7 0.84048 0.77728   1
   0   3  -7 1.00671 1.46586   1
   0   3  -7 0.59864 2.11399   1
   0   3  -7 0.03845 1.47241   1
   0   3  -7 0.17687 2.28303   1
   0   3  -7 0.43502 1.57204   1
   0   3  -7 0.90473 3.00711   1
   0  -3   7 0.90424 1.27048   1
   0  -3   7 0.03665 1.90218   1
   0  -3   7 -0.4431 1.28084   1
   0  -3   7 2.11884 2.18713   1
   0  -3   7 2.02062 1.18380   1
  -1   3  -7 2.55331 2.03231   1
  -1   3  -7 -0.9158 2.93769   1
  -1   3  -7 1.00953 1.99844   1
  -1   3  -7 1.03254 1.99771   1
  -1   3  -7 -0.1811 1.78968   1
   1  -3   7 -1.9336 2.82973   1
   1  -3   7 -1.0321 1.03662   1
   1  -3   7 -1.9488 2.20593   1
  -3   3   9 3.14347 2.34340  -2
   3  -3   7 3.14347 2.34340   1
  -3   3   9 1.36024 2.84470  -2
   3  -3   7 1.36024 2.84470   1
  -4   3  -7 17.1012 2.11320   1
  -4   3  -7 12.8941 1.57122   1
   4  -3   7 17.3900 1.84191   1
   4  -3   7 20.1701 1.85553   1
   4   2  -7 1.97950 1.02830   1
   4   2  -7 4.17019 1.44369   1
   4   2  -7 2.00154 1.27107   1
   3   2  -7 27.4365 3.28157   1
   3   2  -7 32.5602 3.27835   1
   3   2  -7 38.4253 3.41540   1
   3   2  -7 38.3313 3.71267   1
   3   2  -7 33.0333 3.07278   1
  -3  -2   7 29.9691 1.97661   1
   2   2  -7 76.4617 4.47081   1
   2   2  -7 75.9875 5.02876   1
   2   2  -7 82.1139 5.72253   1
   2   2  -7 78.6279 5.14616   1
   2   2  -7 84.4177 4.72424   1
  -2  -2   7 77.9583 3.68351   1
  -2  -2   7 83.1931 3.17669   1
  -1  -2  -9 93.2185 4.64801  -2
   1   2  -7 93.2185 4.64801   1
  -1  -2  -9 93.0344 6.31081  -2
   1   2  -7 93.0344 6.31081   1
  -1  -2  -9 88.5395 4.73473  -2
   1   2  -7 88.5395 4.73473   1
  -1  -2  -9 94.5923 5.23031  -2
   1   2  -7 94.5923 5.23031   1
  -1  -2  -9 99.2729 5.84811  -2
   1   2  -7 99.2729 5.84811   1
  -1  -2  -9 95.8034 5.01334  -2
   1   2  -7 95.8034 5.01334   1
   1   2   9 86.9635 3.74607  -2
  -1  -2   7 86.9635 3.74607   1
   1   2   9 93.4121 3.56976  -2
  -1  -2   7 93.4121 3.56976   1
   1   2   9 91.7737 4.25178  -2
  -1  -2   7 91.7737 4.25178   1
   0   2  -7 0.54754 1.45101   1
   0   2  -7 2.59111 2.76639   1
   0   2  -7 1.68707 2.02829   1
   0   2  -7 -0.4103 1.98117   1
   0   2  -7 -0.5344 2.47645   1
   0  -2   7 1.52523 1.22125   1
   0  -2   7 2.88214 1.57925   1
   0  -2   7 1.93009 2.40253   1
   0  -2   7 0.86524 1.22432   1
   0  -2   7 0.33080 2.07155   1
  -1   2  -7 7.07455 2.08552   1
  -1   2  -7 7.18080 1.96924   1
  -1   2  -7 2.45576 2.08780   1
  -1   2  -7 6.59600 3.03267   1
  -1   2  -7 8.24447 2.32485   1
  -1   2  -7 7.11929 2.11246   1
   1  -2   7 9.10838 1.52137   1
   1  -2   7 6.48987 2.82129   1
   1  -2   7 5.18717 2.67090   1
   1  -2   7 6.97805 1.37593   1
   1  -2   7 7.56170 1.94684   1
  -2   2  -7 46.6015 3.91430   1
  -2   2  -7 45.2705 3.85125   1
  -2   2  -7 45.0271 4.65102   1
   2  -2   7 47.2564 3.69329   1
   2  -2   7 47.0314 4.32366   1
   2  -2   7 50.6165 4.87771   1
   3  -2  -8 109.206 5.74239  -2
  -3   2  -7 109.206 5.74239   1
   3  -2  -8 124.695 5.59448  -2
  -3   2  -7 124.695 5.59448   1
  -3   2   8 113.526 5.36592  -2
   3  -2   7 113.526 5.36592   1
  -3   2   8 121.629 7.39216  -2
   3  -2   7 121.629 7.39216   1
  -3   2   8 117.700 5.72009  -2
   3  -2   7 117.700 5.72009   1
  -3   2   8 124.538 6.50183  -2
   3  -2   7 124.538 6.50183   1
  -4   2  -7 91.0310 4.68175   1
  -4   2  -7 72.9619 3.89180   1
   4  -2   7 84.1616 4.05101   1
  -5   2  -7 4.72973 1.19768   1
   3   1  -7 9.58546 2.67973   1
   3   1  -7 8.79255 2.64875   1
   3   1  -7 6.91930 2.58832   1
   3   1  -7 12.6082 1.84266   1
   3   1  -7 11.3014 2.10044   1
  -3  -1   7 11.1651 1.31903   1
   2   1  -7 2.08545 2.42283   1
   2   1  -7 2.87192 2.44232   1
   2   1  -7 4.11694 1.77167   1
   2   1  -7 2.23188 3.01541   1
   2   1  -7 3.28580 1.72573   1
   2   1  -7 2.33848 2.48899   1
  -2  -1   7 3.37243 0.92372   1
  -2  -1   7 3.36095 1.16938   1
   0  -1  -8 37.0013 3.42724  -2
   0   1  -7 37.0013 3.42724   1
  -1   1  -7 0.10797 1.54704   1
  -1   1  -7 -0.6140 2.10576   1
  -1   1  -7 -2.2791 2.35065   1
  -1   1  -7 1.63412 1.54455   1
  -1   1  -7 2.28481 2.67964   1
  -1   1  -7 4.18735 2.54983   1
   1  -1   7 3.37642 2.60690   1
   1  -1   7 -0.3460 1.37057   1
   1  -1   7 -0.7276 1.10296   1
   1  -1   7 1.43938 2.21200   1
   1  -1   7 1.57208 2.06621   1
   1  -1   7 0.96844 1.12872   1
  -2   1  -7 0.52644 2.64673   1
  -2   1  -7 0.07524 1.76448   1
  -2   1  -7 1.53850 2.41624   1
  -2   1  -7 1.85744 2.26897   1
  -2   1  -7 1.91206 1.29869   1
   2  -1   7 1.29253 2.99124   1
   2  -1   7 -0.6370 1.71368   1
   2  -1   7 2.99186 2.29144   1
  -3   1   7 91.3042 6.00486  -2
   3  -1   7 91.3042 6.00486   1
  -3   1   7 92.7689 7.48116  -2
   3  -1   7 92.7689 7.48116   1
   4  -1  -7 5.68630 1.99152  -2
  -4   1  -7 5.68630 1.99152   1
  -4   1   7 11.4513 4.30583  -2
   4  -1   7 11.4513 4.30583   1
  -4   1   7 7.19933 3.65499  -2
   4  -1   7 7.19933 3.65499   1
  -5   1  -7 -0.5859 1.17701   1
  -5   1  -7 1.20271 1.74252   1
  -5   1  -7 2.63051 1.35096   1
   5  -1   7 2.16640 1.16598   1
   5  -1   7 3.78980 1.39974   1
  -4   0  -8 203.005 10.2075  -2
   4   0  -7 203.005 10.2075   1
  -4   0  -8 204.382 7.99459  -2
   4   0  -7 204.382 7.99459   1
  -4   0  -8 196.402 8.05308  -2
   4   0  -7 196.402 8.05308   1
  -4   0  -8 201.417 8.90843  -2
   4   0  -7 201.417 8.90843   1
  -4   0  -8 180.740 7.89112  -2
   4   0  -7 180.740 7.89112   1
   3   0  -7 55.6023 3.69007   1
   3   0  -7 60.2684 3.90748   1
   3   0  -7 58.4110 3.95659   1
   3   0  -7 59.9497 5.58072   1
   3   0  -7 63.6535 4.16073   1
  -3   0   7 60.8695 2.61865   1
  -3   0   7 57.3326 4.43455   1
   2   0  -7 1343.79 49.3275   1
   2   0  -7 1378.09 42.8868   1
   2   0  -7 1381.93 41.4640   1
   2   0  -7 1303.96 48.0639   1
   2   0  -7 1317.00 37.6653   1
   2   0  -7 1363.05 39.1194   1
  -2   0   7 1373.59 36.9478   1
  -2   0   7 1337.37 46.3611   1
   1   0  -7 -0.4699 1.37580   1
   1   0  -7 0.47982 2.04280   1
   1   0  -7 -0.0443 1.41500   1
   1   0  -7 0.32345 2.21778   1
   1   0  -7 0.38951 1.97403   1
   1   0  -7 0.54298 1.31324   1
  -1   0   7 0.46223 1.17084   1
  -1   0   7 0.36499 0.87844   1
  -1   0   7 1.18501 1.54451   1
   0   0  -7 38.8024 3.66339  -2
   0   0  -7 38.8024 3.66339   1
   0   0  -7 40.8403 3.69668  -2
   0   0  -7 40.8403 3.69668   1
   0   0  -7 30.8673 4.17394  -2
   0   0  -7 30.8673 4.17394   1
   0   0  -7 41.8658 2.79168  -2
   0   0  -7 41.8658 2.79168   1
   0   0  -7 34.0191 3.70271  -2
   0   0  -7 34.0191 3.70271   1
   0   0  -7 33.7200 3.39106  -2
   0   0  -7 33.7200 3.39106   1
   0   0  -7 36.0846 2.75442  -2
   0   0  -7 36.0846 2.75442   1
   0   0  -7 39.0215 4.55572  -2
   0   0  -7 39.0215 4.55572   1
   0   0   7 39.2935 2.71927  -2
   0   0   7 39.2935 2.71927   1
   0   0   7 39.7801 4.60638  -2
   0   0   7 39.7801 4.60638   1
   0   0   7 43.6513 4.26911  -2
   0   0   7 43.6513 4.26911   1
   0   0   7 39.4793 2.13818  -2
   0   0   7 39.4793 2.13818   1
   0   0   7 34.9416 2.10933  -2
   0   0   7 34.9416 2.10933   1
  -1   0  -7 -1.0733 1.59467   1
  -1   0  -7 -0.3581 1.95773   1
  -1   0  -7 -0.4274 1.24842   1
  -1   0  -7 -2.4051 2.24782   1
  -1   0  -7 1.32515 1.44182   1
  -1   0  -7 1.34709 2.34166   1
  -1   0  -7 -0.7333 2.24805   1
  -1   0  -7 -0.8300 2.01763   1
   1   0   7 -0.2695 0.95943   1
   1   0   7 -0.5681 1.96474   1
   1   0   7 -0.9919 2.41123   1
   1   0   7 1.00718 2.06896   1
   1   0   7 1.43903 1.37015   1
   1   0   7 2.25264 1.93276   1
   1   0   7 0.61315 1.10768   1
  -2   0  -7 4.43681 1.88128   1
  -2   0  -7 1.98551 1.83354   1
  -2   0  -7 2.05230 1.91326   1
  -2   0  -7 4.06028 2.56578   1
  -2   0  -7 2.74570 1.51236   1
   2   0   7 3.30496 1.75995   1
   2   0   7 5.34851 3.05843   1
   2   0   7 3.63976 2.18296   1
  -3   0  -7 870.192 27.1833   1
  -3   0  -7 863.508 30.4807   1
  -3   0  -7 847.978 26.7506   1
  -3   0  -7 838.009 29.6770   1
  -3   0  -7 833.738 28.1645   1
   3   0   7 842.466 28.2603   1
   3   0   7 852.625 26.7294   1
   3   0   7 861.253 30.1131   1
   3   0   7 874.990 31.0640   1
   4   0  -6 49.9608 3.67753  -2
  -4   0  -7 49.9608 3.67753   1
   4   0  -6 59.8443 3.94235  -2
  -4   0  -7 59.8443 3.94235   1
  -4   0   6 62.1099 4.37560  -2
   4   0   7 62.1099 4.37560   1
  -4   0   6 70.1565 5.86599  -2
   4   0   7 70.1565 5.86599   1
  -4   0   6 68.1470 4.18435  -2
   4   0   7 68.1470 4.18435   1
  -5   0   6 1.57299 3.44020  -2
   5   0   7 1.57299 3.44020   1
   5  -1  -7 0.48831 1.70407   1
  -4   1  -7 8.48268 4.68415  -2
   4  -1  -7 8.48268 4.68415   1
  -4   1  -7 7.82350 4.07024  -2
   4  -1  -7 7.82350 4.07024   1
  -4   1  -7 7.01193 2.52554  -2
   4  -1  -7 7.01193 2.52554   1
  -4   1  -7 9.15531 4.88428  -2
   4  -1  -7 9.15531 4.88428   1
  -4   1  -7 3.82072 4.65357  -2
   4  -1  -7 3.82072 4.65357   1
  -3   1  -7 76.0000 5.64839  -2
   3  -1  -7 76.0000 5.64839   1
  -3   1  -7 72.3584 5.10151  -2
   3  -1  -7 72.3584 5.10151   1
   2  -1  -7 0.52846 2.71634   1
   2  -1  -7 -0.2505 1.87858   1
   2  -1  -7 -2.4874 2.08344   1
   2  -1  -7 -0.1274 2.12292   1
   2  -1  -7 0.68783 2.29865   1
   2  -1  -7 0.36721 1.91319   1
   2  -1  -7 0.14423 2.01569   1
  -2   1   7 0.48750 0.94371   1
  -2   1   7 0.98754 0.76082   1
   1  -1  -7 6.88600 2.05657   1
   1  -1  -7 4.12538 2.07090   1
   1  -1  -7 3.32119 2.88287   1
   1  -1  -7 4.13950 2.22022   1
   1  -1  -7 4.89257 1.53323   1
   1  -1  -7 5.48658 2.00452   1
   1  -1  -7 5.08284 2.19890   1
   1  -1  -7 4.52348 1.85260   1
  -1   1   7 4.72530 1.31924   1
  -1   1   7 4.91344 1.01650   1
  -1   1   7 5.59268 2.45927   1
  -1   1   7 4.99669 2.44789   1
   0   1   7 0.80163 1.79742   1
  -1  -1   6 12.1826 1.60406  -2
   1   1   7 12.1826 1.60406   1
  -2  -1  -7 3.76079 3.28201   1
  -2  -1  -7 20.0585 2.37247   1
  -2  -1  -7 15.3416 2.78369   1
  -2  -1  -7 21.7817 2.44700   1
  -2  -1  -7 17.3952 1.95859   1
  -2  -1  -7 21.7427 2.99136   1
  -2  -1  -7 20.9617 2.38440   1
   2   1   7 17.0823 2.65320   1
   2   1   7 20.9820 3.39555   1
   2   1   7 15.0353 2.76257   1
   2   1   7 17.4205 2.48911   1
  -3  -1  -7 11.5753 2.58006   1
  -3  -1  -7 11.3174 2.42500   1
  -3  -1  -7 8.95466 3.03060   1
  -3  -1  -7 9.53771 2.30507   1
  -3  -1  -7 9.63545 2.29298   1
  -3  -1  -7 13.0308 2.43792   1
   3   1   7 11.0376 2.35040   1
   3   1   7 11.3127 3.23294   1
   3   1   7 10.2501 2.59927   1
   3   1   7 10.0117 2.49498   1
  -4  -1   5 18.5265 3.97364  -2
   4   1   7 18.5265 3.97364   1
  -4  -1   5 21.0150 5.08986  -2
   4   1   7 21.0150 5.08986   1
   5   1  -5 21.9875 3.49378  -2
  -5  -1  -7 21.9875 3.49378   1
  -5  -1   5 19.7828 3.09073  -2
   5   1   7 19.7828 3.09073   1
  -5  -1   5 20.9868 3.05430  -2
   5   1   7 20.9868 3.05430   1
  -6  -1  -7 -0.0633 0.90361   1
  -6  -1  -7 0.77000 1.11057   1
   6   1   7 1.22343 1.19995   1
   5  -2  -7 0.17540 1.71418   1
   5  -2  -7 -0.9128 1.69854   1
   5  -2  -7 0.61796 1.94611   1
  -4   2  -6 0.66804 3.81680  -2
   4  -2  -7 0.66804 3.81680   1
  -4   2  -6 -2.0742 4.65482  -2
   4  -2  -7 -2.0742 4.65482   1
  -4   2  -6 0.66285 5.59765  -2
   4  -2  -7 0.66285 5.59765   1
  -4   2  -6 -3.9817 4.01639  -2
   4  -2  -7 -3.9817 4.01639   1
   4  -2   6 2.20156 2.15957  -2
  -4   2   7 2.20156 2.15957   1
  -3   2  -6 380.032 14.5090  -2
   3  -2  -7 380.032 14.5090   1
  -3   2  -6 388.562 14.0865  -2
   3  -2  -7 388.562 14.0865   1
  -3   2  -6 383.023 17.0999  -2
   3  -2  -7 383.023 17.0999   1
  -3   2  -6 410.935 13.9257  -2
   3  -2  -7 410.935 13.9257   1
  -3   2  -6 387.553 16.0640  -2
   3  -2  -7 387.553 16.0640   1
  -3   2  -6 395.127 13.5457  -2
   3  -2  -7 395.127 13.5457   1
   3  -2   6 408.580 11.7975  -2
  -3   2   7 408.580 11.7975   1
   3  -2   6 378.656 10.5879  -2
  -3   2   7 378.656 10.5879   1
  -2   2  -6 750.175 28.1740  -2
   2  -2  -7 750.175 28.1740   1
  -2   2   7 0.91511 1.09986   1
  -2   2   7 1.19464 0.98306   1
   1  -2  -7 116.629 5.41111   1
   1  -2  -7 94.2081 8.46572   1
   1  -2  -7 122.023 7.06372   1
   1  -2  -7 117.417 5.17941   1
   1  -2  -7 119.141 5.44947   1
   1  -2  -7 119.333 6.84716   1
   1  -2  -7 116.265 5.99707   1
   1  -2  -7 113.961 5.31432   1
   1  -2  -7 123.985 5.43128   1
   1  -2  -7 126.054 7.11340   1
  -1   2   7 108.287 7.07547   1
  -1   2   7 127.418 4.01752   1
  -1   2   7 122.977 7.49049   1
  -1   2   7 134.894 4.78746   1
   0  -2  -7 0.11958 2.52454   1
   0  -2  -7 3.32977 1.53356   1
   0  -2  -7 0.31194 2.08121   1
   0   2   7 5.19499 2.26271   1
   0   2   7 0.70693 1.26975   1
   0   2   7 1.01914 1.87294   1
   0   2   7 3.49953 1.01622   1
   0   2   7 2.98671 1.36964   1
   1   2  -5 7.34896 1.77468  -2
  -1  -2  -7 7.34896 1.77468   1
   1   2  -5 5.70743 2.38687  -2
  -1  -2  -7 5.70743 2.38687   1
  -1  -2   5 6.99097 1.09995  -2
   1   2   7 6.99097 1.09995   1
  -1  -2   5 13.1532 3.22740  -2
   1   2   7 13.1532 3.22740   1
  -1  -2   5 5.82154 1.42830  -2
   1   2   7 5.82154 1.42830   1
  -1  -2   5 6.24494 2.92556  -2
   1   2   7 6.24494 2.92556   1
  -2  -2  -7 311.542 10.9135   1
  -2  -2  -7 306.116 11.2993   1
  -2  -2  -7 303.160 11.4185   1
  -2  -2  -7 310.268 12.4371   1
  -2  -2  -7 321.472 11.0840   1
   2   2   7 338.878 13.1516   1
   2   2   7 310.720 11.6044   1
  -3  -2  -7 6.26584 2.22322   1
  -3  -2  -7 6.78219 2.39030   1
  -3  -2  -7 5.89535 1.65121   1
  -3  -2  -7 7.33624 2.32299   1
  -3  -2  -7 5.45065 2.10264   1
   3   2   7 5.54287 1.74973   1
   3   2   7 7.68194 1.77360   1
   3   2   7 6.38751 2.10181   1
   3   2   7 4.75582 2.24508   1
  -4  -2  -7 1.68159 2.23160   1
  -4  -2  -7 4.32199 2.68617   1
  -4  -2  -7 1.48053 2.47834   1
  -4  -2  -7 2.87096 2.33422   1
  -4  -2   4 48.5274 4.76888  -2
   4   2   7 48.5274 4.76888   1
   5   2  -4 93.0764 5.04163  -2
  -5  -2  -7 93.0764 5.04163   1
   5   2  -4 90.3508 4.82583  -2
  -5  -2  -7 90.3508 4.82583   1
   5   2  -4 89.1251 4.79117  -2
  -5  -2  -7 89.1251 4.79117   1
  -5  -2   4 101.882 5.97083  -2
   5   2   7 101.882 5.97083   1
  -5  -2   4 102.224 4.76178  -2
   5   2   7 102.224 4.76178   1
  -6  -2   4 9.55739 2.12382  -2
   6   2   7 9.55739 2.12382   1
   5  -3  -7 -1.1640 1.68978   1
   5  -3  -7 1.54259 1.64896   1
   5  -3  -7 -0.6438 1.66461   1
  -4   3  -5 40.2691 6.03808  -2
   4  -3  -7 40.2691 6.03808   1
  -4   3  -5 38.9447 6.28305  -2
   4  -3  -7 38.9447 6.28305   1
  -4   3   7 40.6087 2.09813   1
  -3   3  -5 18.2640 4.36500  -2
   3  -3  -7 18.2640 4.36500   1
  -3   3  -5 21.2582 6.40818  -2
   3  -3  -7 21.2582 6.40818   1
  -3   3  -5 23.7428 5.26550  -2
   3  -3  -7 23.7428 5.26550   1
  -3   3  -5 25.8984 4.31570  -2
   3  -3  -7 25.8984 4.31570   1
  -3   3  -5 27.3577 4.89003  -2
   3  -3  -7 27.3577 4.89003   1
   3  -3   5 27.4307 2.72960  -2
  -3   3   7 27.4307 2.72960   1
  -2   3  -5 204.762 11.3093  -2
   2  -3  -7 204.762 11.3093   1
  -2   3  -5 223.680 9.26967  -2
   2  -3  -7 223.680 9.26967   1
   2  -3   5 223.343 6.60737  -2
  -2   3   7 223.343 6.60737   1
   1  -3  -7 34.6824 3.77537   1
   1  -3  -7 34.8044 4.26141   1
   1  -3  -7 46.9297 4.32345   1
   1  -3  -7 32.0065 3.22235   1
   1  -3  -7 33.8794 3.23199   1
   1  -3  -7 29.4760 2.99156   1
   1  -3  -7 30.4120 2.90487   1
   1  -3  -7 31.8669 2.71911   1
  -1   3   7 33.3040 3.36706   1
  -1   3   7 33.4634 2.66174   1
  -1   3   7 31.0197 2.13920   1
  -1   3   7 34.4508 2.09362   1
   0  -3  -7 5.80126 2.22077   1
   0  -3  -7 7.92888 2.10029   1
   0  -3  -7 6.09843 1.66002   1
   0  -3  -7 9.08413 2.73574   1
   0  -3  -7 6.02025 2.53273   1
   0   3   7 8.50017 2.06035   1
   0   3   7 6.11325 1.76218   1
   0   3   7 8.37790 1.23970   1
   0   3   7 5.97687 1.53099   1
   0   3   7 8.92990 1.44620   1
   0   3   7 5.84487 2.43771   1
  -1  -3   4 51.9775 4.24435  -2
   1   3   7 51.9775 4.24435   1
  -1  -3   4 50.4060 4.91212  -2
   1   3   7 50.4060 4.91212   1
   2   3  -4 2.13406 2.98436  -2
  -2  -3  -7 2.13406 2.98436   1
   2   3  -4 1.51612 2.42993  -2
  -2  -3  -7 1.51612 2.42993   1
  -2  -3   4 -1.0263 3.82563  -2
   2   3   7 -1.0263 3.82563   1
  -2  -3   4 -1.1863 2.80339  -2
   2   3   7 -1.1863 2.80339   1
  -2  -3   4 -2.1312 3.20521  -2
   2   3   7 -2.1312 3.20521   1
  -3  -3  -7 25.4101 3.02142   1
  -3  -3  -7 22.8438 2.51495   1
  -3  -3  -7 21.0297 3.07213   1
  -3  -3  -7 20.6337 3.15319   1
   3   3   7 21.4637 2.90470   1
   3   3   7 21.4178 2.29185   1
  -4  -3  -7 -0.3044 2.20729   1
  -4  -3  -7 -0.5212 1.98330   1
  -4  -3  -7 3.58185 2.54966   1
   4   3   7 2.25764 2.60383   1
   4   3   7 -2.8733 1.89286   1
  -5  -3   3 16.1700 3.53997  -2
   5   3   7 16.1700 3.53997   1
  -5  -3   3 12.5414 2.47997  -2
   5   3   7 12.5414 2.47997   1
   6   3  -3 16.6694 2.38508  -2
  -6  -3  -7 16.6694 2.38508   1
   4  -4  -7 7.67550 2.10575   1
   4  -4  -7 14.9920 2.65664   1
   4  -4  -7 3.82408 1.71074   1
   4  -4  -7 13.9436 2.99786   1
   4  -4  -7 10.5493 2.88966   1
  -4   4   7 9.20786 1.22591   1
  -4   4   7 6.88079 1.20886   1
  -3   4  -4 67.7297 6.01799  -2
   3  -4  -7 67.7297 6.01799   1
  -3   4  -4 49.5676 5.41546  -2
   3  -4  -7 49.5676 5.41546   1
  -3   4  -4 53.9875 7.13288  -2
   3  -4  -7 53.9875 7.13288   1
  -3   4  -4 68.2708 6.39387  -2
   3  -4  -7 68.2708 6.39387   1
   3  -4   4 52.2609 3.41332  -2
  -3   4   7 52.2609 3.41332   1
   3  -4   4 61.7947 4.04733  -2
  -3   4   7 61.7947 4.04733   1
   3  -4   4 56.1605 3.60911  -2
  -3   4   7 56.1605 3.60911   1
  -2   4  -4 116.886 6.52743  -2
   2  -4  -7 116.886 6.52743   1
  -2   4  -4 136.715 5.91208  -2
   2  -4  -7 136.715 5.91208   1
  -2   4  -4 150.051 8.50532  -2
   2  -4  -7 150.051 8.50532   1
  -2   4  -4 138.537 7.37892  -2
   2  -4  -7 138.537 7.37892   1
  -2   4  -4 139.023 6.68066  -2
   2  -4  -7 139.023 6.68066   1
   2  -4   4 141.646 4.73936  -2
  -2   4   7 141.646 4.73936   1
   2  -4   4 141.333 5.67633  -2
  -2   4   7 141.333 5.67633   1
   2  -4   4 128.473 4.79773  -2
  -2   4   7 128.473 4.79773   1
   2  -4   4 124.858 6.19665  -2
  -2   4   7 124.858 6.19665   1
  -1   4  -4 1056.74 33.2521  -2
   1  -4  -7 1056.74 33.2521   1
  -1   4  -4 1003.38 32.0402  -2
   1  -4  -7 1003.38 32.0402   1
  -1   4   7 60.8964 4.36233   1
  -1   4   7 59.5542 4.13222   1
  -1   4   7 66.3062 2.91123   1
  -1   4   7 65.7086 3.41540   1
  -1   4   7 66.1802 3.03700   1
   0  -4  -7 1.29276 1.98628   1
   0  -4  -7 -0.5152 1.71410   1
   0  -4  -7 -3.1466 2.12991   1
   0  -4  -7 -0.9706 1.61442   1
   0  -4  -7 0.68205 2.63788   1
   0   4   7 -0.2849 0.91469   1
   0   4   7 -1.0760 1.07428   1
   0   4   7 -0.0176 1.30544   1
   0   4   7 -0.9829 2.08823   1
   0   4   7 -0.1912 1.40105   1
   0   4   7 -0.2540 2.28171   1
  -1  -4  -7 0.41855 1.88934   1
  -1  -4  -7 2.06845 1.66979   1
  -1  -4   3 7.61291 4.25437  -2
   1   4   7 7.61291 4.25437   1
  -1  -4   3 12.6407 4.14620  -2
   1   4   7 12.6407 4.14620   1
   2   4  -3 20.8918 2.39071  -2
  -2  -4  -7 20.8918 2.39071   1
   2   4  -3 24.0492 4.24870  -2
  -2  -4  -7 24.0492 4.24870   1
   2   4  -3 22.9182 3.42769  -2
  -2  -4  -7 22.9182 3.42769   1
   2   4  -3 27.4435 3.32303  -2
  -2  -4  -7 27.4435 3.32303   1
  -2  -4   3 23.1856 2.74010  -2
   2   4   7 23.1856 2.74010   1
  -2  -4   3 24.3536 3.71096  -2
   2   4   7 24.3536 3.71096   1
  -2  -4   3 19.3300 2.25943  -2
   2   4   7 19.3300 2.25943   1
  -3  -4  -7 2.48618 2.35802   1
  -3  -4   3 1.03085 3.67196  -2
   3   4   7 1.03085 3.67196   1
  -4  -4  -7 3.08778 2.11956   1
  -4  -4  -7 1.63537 2.52506   1
   4   4   7 0.40332 1.79984   1
   4   4   7 2.01685 1.96053   1
  -5  -4  -7 28.6138 2.89980   1
  -5  -4   2 2.91461 2.71123  -2
   5   4   7 2.91461 2.71123   1
   4  -5  -7 5.12580 1.73349   1
   4  -5  -7 1.82561 1.73359   1
   4  -5  -7 4.75646 1.70693   1
   4  -5  -7 1.31475 1.49759   1
  -4   5   7 3.82850 2.82329   1
  -4   5   7 2.28327 1.01479   1
  -3   5  -3 51.7567 5.45154  -2
   3  -5  -7 51.7567 5.45154   1
  -3   5  -3 54.8587 6.23857  -2
   3  -5  -7 54.8587 6.23857   1
   3  -5   3 44.9153 2.55291  -2
  -3   5   7 44.9153 2.55291   1
  -2   5  -3 5.03558 3.20100  -2
   2  -5  -7 5.03558 3.20100   1
  -2   5  -3 0.12324 3.10507  -2
   2  -5  -7 0.12324 3.10507   1
  -2   5  -3 7.88071 4.01063  -2
   2  -5  -7 7.88071 4.01063   1
  -2   5  -3 1.04995 2.68534  -2
   2  -5  -7 1.04995 2.68534   1
   2  -5   3 5.89178 3.82559  -2
  -2   5   7 5.89178 3.82559   1
   2  -5   3 9.67552 2.96810  -2
  -2   5   7 9.67552 2.96810   1
   2  -5   3 7.69498 2.22797  -2
  -2   5   7 7.69498 2.22797   1
   2  -5   3 5.43610 2.16663  -2
  -2   5   7 5.43610 2.16663   1
  -1   5  -3 230.709 10.4297  -2
   1  -5  -7 230.709 10.4297   1
  -1   5  -3 228.316 9.29761  -2
   1  -5  -7 228.316 9.29761   1
   1  -5   3 241.294 7.88040  -2
  -1   5   7 241.294 7.88040   1
   1  -5   3 231.485 9.68015  -2
  -1   5   7 231.485 9.68015   1
   1  -5   3 229.974 7.34437  -2
  -1   5   7 229.974 7.34437   1
   0  -5  -7 34.6831 2.86430   1
   0  -5  -7 33.7762 3.08646   1
   0  -5  -7 31.0686 2.84885   1
   0   5   7 31.2372 2.21329   1
   0   5   7 30.7729 3.27024   1
   0   5   7 32.7714 3.71909   1
  -1  -5  -7 16.5141 2.44184   1
  -1  -5  -7 16.2780 2.15015   1
  -1  -5  -7 10.4496 2.25612   1
   1   5   7 9.50409 3.36183   1
   1   5   7 16.0412 2.80854   1
   2   5  -2 15.6783 4.84844  -2
  -2  -5  -7 15.6783 4.84844   1
   2   5  -2 14.9614 4.08300  -2
  -2  -5  -7 14.9614 4.08300   1
  -2  -5   2 20.1922 4.31234  -2
   2   5   7 20.1922 4.31234   1
  -2  -5   2 16.3009 2.85753  -2
   2   5   7 16.3009 2.85753   1
  -2  -5   2 18.2858 3.91468  -2
   2   5   7 18.2858 3.91468   1
   3   5  -2 6.34880 3.78975  -2
  -3  -5  -7 6.34880 3.78975   1
  -3  -5   2 5.03335 3.66058  -2
   3   5   7 5.03335 3.66058   1
  -3  -5   2 5.36893 3.21865  -2
   3   5   7 5.36893 3.21865   1
  -4  -5  -7 8.13786 2.00668   1
  -4  -5  -7 6.54754 2.07493   1
  -4  -5   2 1.95709 2.24333  -2
   4   5   7 1.95709 2.24333   1
  -5  -5  -7 14.6838 1.89144   1
  -5  -5  -7 15.2263 1.98938   1
  -5  -5   1 13.5046 2.00624  -2
   5   5   7 13.5046 2.00624   1
  -5  -5   1 12.8540 3.61145  -2
   5   5   7 12.8540 3.61145   1
   3  -6  -7 23.4237 2.30583   1
   3  -6  -7 24.0251 2.31701   1
   3  -6  -7 26.2978 2.85639   1
   3  -6   2 48.7891 3.93416  -2
  -3   6   7 48.7891 3.93416   1
  -2   6  -2 6.73144 4.65484  -2
   2  -6  -7 6.73144 4.65484   1
  -2   6  -2 7.60190 3.06121  -2
   2  -6  -7 7.60190 3.06121   1
   2  -6   2 8.22377 2.23444  -2
  -2   6   7 8.22377 2.23444   1
   2  -6   2 8.19370 5.30954  -2
  -2   6   7 8.19370 5.30954   1
   2  -6   2 8.93185 4.17208  -2
  -2   6   7 8.93185 4.17208   1
  -1   6  -2 19.0741 3.37799  -2
   1  -6  -7 19.0741 3.37799   1
  -1   6  -2 18.2194 4.51236  -2
   1  -6  -7 18.2194 4.51236   1
   1  -6   2 22.1762 3.74906  -2
  -1   6   7 22.1762 3.74906   1
   1  -6   2 19.2365 3.75985  -2
  -1   6   7 19.2365 3.75985   1
   1  -6   2 18.3807 1.87629  -2
  -1   6   7 18.3807 1.87629   1
   0   6  -2 886.435 29.0812  -2
   0  -6  -7 886.435 29.0812   1
   0   6   7 281.085 14.0755   1
  -1  -6  -7 12.1126 2.92924   1
  -1  -6  -7 20.0864 2.44272   1
  -1  -6  -7 18.6080 2.26016   1
   1   6   7 16.6074 4.04961   1
   1   6   7 14.0274 2.82120   1
   1   6   7 19.8925 2.69009   1
   1   6   7 15.9836 2.57061   1
   2   6  -1 27.3594 3.65257  -2
  -2  -6  -7 27.3594 3.65257   1
   2   6  -1 28.1800 5.19973  -2
  -2  -6  -7 28.1800 5.19973   1
  -2  -6   1 28.0122 4.08069  -2
   2   6   7 28.0122 4.08069   1
  -2  -6   1 29.5346 4.28079  -2
   2   6   7 29.5346 4.28079   1
   3   6  -1 36.7687 4.03051  -2
  -3  -6  -7 36.7687 4.03051   1
   3   6  -1 46.7639 4.39009  -2
  -3  -6  -7 46.7639 4.39009   1
  -3  -6   1 37.2404 2.95900  -2
   3   6   7 37.2404 2.95900   1
  -3  -6   1 36.2831 3.77783  -2
   3   6   7 36.2831 3.77783   1
   4   6  -1 -2.5922 3.24551  -2
  -4  -6  -7 -2.5922 3.24551   1
  -4  -6   1 2.96563 2.33453  -2
   4   6   7 2.96563 2.33453   1
  -4  -6   1 5.17297 2.58227  -2
   4   6   7 5.17297 2.58227   1
  -5  -6  -7 77.3760 3.40837   1
   5   6   7 74.6694 3.56882   1
   3  -7  -7 1.75891 1.60176   1
   3  -7  -7 0.94232 1.27628   1
  -3   7   7 2.70310 1.12432   1
  -3   7   7 4.85614 1.65277   1
   2  -7  -7 8.50770 2.16420   1
   2  -7  -7 6.36739 1.78116   1
   2  -7  -7 8.88705 1.93934   1
   2  -7   1 8.74423 3.87943  -2
  -2   7   7 8.74423 3.87943   1
   2  -7   1 9.32385 4.00610  -2
  -2   7   7 9.32385 4.00610   1
  -1   7  -1 0.83322 2.75795  -2
   1  -7  -7 0.83322 2.75795   1
  -1   7  -1 5.99591 3.39601  -2
   1  -7  -7 5.99591 3.39601   1
   1  -7   1 0.88024 2.49162  -2
  -1   7   7 0.88024 2.49162   1
   1  -7   1 0.81802 4.05364  -2
  -1   7   7 0.81802 4.05364   1
   0   7  -1 115.176 5.53160  -2
   0  -7  -7 115.176 5.53160   1
   0  -7   1 102.990 5.83076  -2
   0   7   7 102.990 5.83076   1
  -1  -7  -7 2.55751 1.75855   1
  -1  -7  -7 1.76839 1.53066   1
   1   7   7 2.70987 1.53055   1
   1   7   7 1.07229 1.69595   1
  -2  -7  -7 7.07400 2.30849   1
   2   7   7 10.1565 2.26289   1
   3   7   0 5.82850 2.55953  -2
  -3  -7  -7 5.82850 2.55953   1
  -3  -7   0 1.06109 2.11370  -2
   3   7   7 1.06109 2.11370   1
  -3  -7   0 3.58349 2.96143  -2
   3   7   7 3.58349 2.96143   1
   4   7   0 3.27992 1.91918  -2
  -4  -7  -7 3.27992 1.91918   1
  -4  -7   0 2.12252 1.37912  -2
   4   7   7 2.12252 1.37912   1
  -4  -7   0 3.10538 1.56729  -2
   4   7   7 3.10538 1.56729   1
  -4  -7   0 2.85674 1.45691  -2
   4   7   7 2.85674 1.45691   1
  -1   8   0 173.055 6.69820  -2
   1  -8  -7 173.055 6.69820   1
   1  -8   0 170.503 6.66526  -2
  -1   8   7 170.503 6.66526   1
   1  -8   0 169.531 7.71619  -2
  -1   8   7 169.531 7.71619   1
   0   8   0 4.11106 2.79787  -2
   0  -8  -7 4.11106 2.79787   1
   0   8   0 -0.1796 1.88529  -2
   0  -8  -7 -0.1796 1.88529   1
   0  -8   0 0.97506 1.86631  -2
   0   8   7 0.97506 1.86631   1
   1   8   0 177.417 7.06948  -2
  -1  -8  -7 177.417 7.06948   1
  -1  -8   0 164.406 6.93774  -2
   1   8   7 164.406 6.93774   1
  -2  -8  -7 2.82410 1.61764   1
   2   8   7 2.86024 1.26138   1
   3   8   1 60.2199 3.77860  -2
  -3  -8  -7 60.2199 3.77860   1
  -3  -8  -1 51.9318 3.01919  -2
   3   8   7 51.9318 3.01919   1
   1   4  -8 7.44016 1.43761   1
   1   4  -8 6.88240 1.46223   1
   1   4  -8 9.25015 1.59400   1
   1   4  -8 6.37794 1.48879   1
  -1  -4   8 6.67263 1.26206   1
  -1  -4   8 11.0080 1.10539   1
   0   4  -8 -1.0583 1.37262   1
   0   4  -8 0.28095 1.16883   1
   0  -4   8 -0.4476 0.97145   1
   0  -4   8 1.29287 1.27562   1
   0  -4   8 0.58738 0.78721   1
  -1   4  -8 23.0110 1.91821   1
  -1   4  -8 25.5786 1.60714   1
   1  -4   8 24.4603 2.31378   1
   1  -4   8 26.5778 2.38833   1
   2  -4 -11 3.28529 2.29678  -2
  -2   4  -8 3.28529 2.29678   1
   2  -4 -11 3.32739 0.88602  -2
  -2   4  -8 3.32739 0.88602   1
  -2   4  11 4.34452 1.51518  -2
   2  -4   8 4.34452 1.51518   1
  -2   4  11 4.24664 1.29674  -2
   2  -4   8 4.24664 1.29674   1
   3   3  -8 3.39414 1.15311   1
   3   3  -8 7.15156 1.35218   1
   3   3  -8 6.16901 1.33856   1
   3   3  -8 6.24143 1.19484   1
   0   3  -8 10.4096 2.95890   1
   0   3  -8 11.3610 1.92072   1
   0   3  -8 4.49021 2.04057   1
   0   3  -8 10.9753 2.38829   1
   0  -3   8 9.50291 1.41831   1
   0  -3   8 8.75991 1.74650   1
   0  -3   8 10.8907 1.38138   1
   0  -3   8 7.07182 2.51865   1
  -1   3  -8 8.77775 2.30175   1
  -1   3  -8 6.75023 1.87464   1
  -1   3  -8 6.68433 2.10103   1
  -1   3  -8 5.59429 1.79314   1
   1  -3   8 6.08814 0.99600   1
   1  -3   8 9.75568 2.08765   1
   1  -3   8 6.52032 2.32681   1
   3   2  -8 64.1633 4.17273   1
   3   2  -8 70.3160 3.30149   1
   3   2  -8 69.0234 3.68882   1
   3   2  -8 73.8912 3.69194   1
   3   2  -8 68.0250 3.68202   1
  -3  -2   8 63.4325 2.52988   1
   2   2  -8 -0.8454 2.01759   1
   2   2  -8 -0.2409 2.65069   1
   2   2  -8 -2.0201 1.48567   1
   2   2  -8 0.44145 1.58502   1
   2   2  -8 -0.8989 2.06864   1
  -2  -2   8 0.84429 1.03431   1
  -2  -2   8 -1.3997 1.09794   1
  -1  -2 -10 83.6551 4.44158  -2
   1   2  -8 83.6551 4.44158   1
  -1  -2 -10 99.7599 5.82404  -2
   1   2  -8 99.7599 5.82404   1
  -1  -2 -10 103.392 4.54861  -2
   1   2  -8 103.392 4.54861   1
  -1  -2 -10 97.2812 5.28845  -2
   1   2  -8 97.2812 5.28845   1
  -1  -2 -10 93.6281 4.70223  -2
   1   2  -8 93.6281 4.70223   1
   1   2  10 85.2919 4.71814  -2
  -1  -2   8 85.2919 4.71814   1
   1   2  10 98.8875 3.67091  -2
  -1  -2   8 98.8875 3.67091   1
   1   2  10 100.707 4.42666  -2
  -1  -2   8 100.707 4.42666   1
   1   2  10 95.0332 3.73459  -2
  -1  -2   8 95.0332 3.73459   1
   0   2  -8 94.9094 4.24332   1
   0   2  -8 103.313 4.81492   1
   0   2  -8 102.586 6.22264   1
   0   2  -8 96.4824 6.51677   1
   0  -2   8 99.2541 5.84131   1
   0  -2   8 105.064 4.01089   1
   0  -2   8 102.413 4.45606   1
   0  -2   8 101.335 5.43362   1
   0  -2   8 103.691 3.97596   1
  -1   2  -8 1.65453 2.12877   1
  -1   2  -8 -0.4060 1.95435   1
  -1   2  -8 -1.6080 1.82516   1
  -1   2  -8 0.72516 1.94161   1
   1  -2   8 1.10372 2.36533   1
   1  -2   8 0.35104 0.80891   1
   1  -2   8 -0.7609 1.77348   1
   1  -2   8 0.01101 1.68754   1
  -2   2  -8 5.06225 1.69119   1
  -2   2  -8 2.60026 2.75369   1
  -2   2  -8 3.30705 1.96206   1
   2  -2   8 1.03063 2.45750   1
   2  -2   8 1.74719 1.68952   1
   2  -2   8 4.90328 1.97478   1
   3  -2  -9 22.4027 3.08807  -2
  -3   2  -8 22.4027 3.08807   1
   3  -2  -9 27.4526 2.93785  -2
  -3   2  -8 27.4526 2.93785   1
  -3   2   9 27.0937 3.14901  -2
   3  -2   8 27.0937 3.14901   1
  -3   2   9 25.3171 2.78591  -2
   3  -2   8 25.3171 2.78591   1
  -4   2  -8 5.73449 1.51525   1
  -4   2  -8 7.83310 1.75467   1
   4  -2   8 6.03409 1.52498   1
   4  -2   8 7.70016 1.44164   1
   3   1  -8 11.2471 2.10199   1
   3   1  -8 11.6922 2.75647   1
   3   1  -8 15.8527 2.52841   1
   3   1  -8 19.3301 2.31347   1
   2   1  -8 -0.8480 2.42174   1
   2   1  -8 -1.0726 2.15962   1
   2   1  -8 -0.9428 1.55218   1
   2   1  -8 1.50275 2.25789   1
   2   1  -8 0.44819 2.33800   1
   2   1  -8 -0.7393 1.83708   1
  -2  -1   8 -0.8854 0.89525   1
  -2  -1   8 -0.1100 1.09823   1
  -1   1  -8 -1.3869 2.66096   1
  -1   1  -8 0.09262 1.98401   1
  -1   1  -8 0.25925 1.76368   1
  -1   1  -8 -0.1375 2.53888   1
  -1   1  -8 1.19620 1.82540   1
  -1   1  -8 0.95043 2.55506   1
   1  -1   8 -1.5985 2.16727   1
   1  -1   8 -0.4097 1.13498   1
   1  -1   8 2.79791 2.39741   1
   1  -1   8 1.80327 2.87498   1
   1  -1   8 0.34088 1.23543   1
  -2   1  -8 6.32713 1.94715   1
  -2   1  -8 7.63145 2.78711   1
  -2   1  -8 5.77615 1.72523   1
  -2   1  -8 6.45144 2.66543   1
   2  -1   8 5.35569 1.96220   1
   2  -1   8 4.82438 2.75138   1
   2  -1   8 7.56485 3.03672   1
  -3   1   8 16.9805 4.10131  -2
   3  -1   8 16.9805 4.10131   1
  -4   1   8 19.8499 3.14931  -2
   4  -1   8 19.8499 3.14931   1
   5  -1   8 10.6514 1.15818   1
  -4   0  -9 10.5076 2.16593  -2
   4   0  -8 10.5076 2.16593   1
  -4   0  -9 10.0736 2.56390  -2
   4   0  -8 10.0736 2.56390   1
  -4   0  -9 9.99401 2.67605  -2
   4   0  -8 9.99401 2.67605   1
   3   0  -8 28.8208 2.79488   1
   3   0  -8 19.1616 2.97467   1
   3   0  -8 27.4740 2.24615   1
   3   0  -8 28.5882 4.51518   1
   3   0  -8 16.3509 2.63198   1
  -3   0   8 19.3641 1.71124   1
   2   0  -8 72.6010 4.31533   1
   2   0  -8 76.1546 7.08691   1
   2   0  -8 77.5466 4.40182   1
   2   0  -8 78.2923 4.92383   1
   2   0  -8 75.0081 5.23198   1
   2   0  -8 71.7279 4.30735   1
  -2   0   8 75.9815 2.93230   1
  -2   0   8 73.2076 5.86578   1
  -2   0   8 72.4639 3.44148   1
   1   0  -8 58.4299 4.48102   1
   1   0  -8 58.7214 4.24508   1
   1   0  -8 63.0075 4.59476   1
   1   0  -8 66.3078 4.22181   1
   1   0  -8 59.5709 4.30069   1
   1   0  -8 56.4857 4.49165   1
  -1   0   8 60.5010 5.49664   1
  -1   0   8 62.5336 3.46002   1
  -1   0   8 65.6323 2.85870   1
   0   0  -8 44.5325 3.96927  -2
   0   0  -8 44.5325 3.96927   1
   0   0  -8 46.5663 3.09772  -2
   0   0  -8 46.5663 3.09772   1
   0   0  -8 43.7326 3.07145  -2
   0   0  -8 43.7326 3.07145   1
   0   0  -8 47.8392 4.34433  -2
   0   0  -8 47.8392 4.34433   1
   0   0  -8 50.7287 4.09428  -2
   0   0  -8 50.7287 4.09428   1
   0   0  -8 52.8793 3.32939  -2
   0   0  -8 52.8793 3.32939   1
   0   0  -8 45.0467 4.15950  -2
   0   0  -8 45.0467 4.15950   1
   0   0  -8 47.0931 6.15626  -2
   0   0  -8 47.0931 6.15626   1
   0   0   8 50.9481 5.07439  -2
   0   0   8 50.9481 5.07439   1
   0   0   8 40.4188 3.58386  -2
   0   0   8 40.4188 3.58386   1
   0   0   8 53.1081 2.63342  -2
   0   0   8 53.1081 2.63342   1
   0   0   8 50.8296 3.19478  -2
   0   0   8 50.8296 3.19478   1
   0   0   8 45.6243 2.53025  -2
   0   0   8 45.6243 2.53025   1
  -1   0  -8 0.85944 1.73183   1
  -1   0  -8 -1.5456 2.49343   1
  -1   0  -8 0.61735 1.88946   1
  -1   0  -8 0.95151 2.58393   1
  -1   0  -8 -0.5165 2.26093   1
   1   0   8 -0.1705 2.03846   1
   1   0   8 1.07822 1.14274   1
   1   0   8 0.69690 2.09688   1
   1   0   8 1.44160 2.15296   1
   1   0   8 0.20073 1.22814   1
  -2   0  -8 3.71490 1.88922   1
  -2   0  -8 1.65500 1.39878   1
  -2   0  -8 2.83540 2.58353   1
  -2   0  -8 1.34579 1.39363   1
   2   0   8 1.95745 2.46343   1
   2   0   8 2.77406 1.71082   1
   2   0   8 0.44810 2.15063   1
  -3   0  -8 283.228 11.7459   1
  -3   0  -8 265.630 9.98950   1
  -3   0  -8 281.720 10.0327   1
   3   0   8 275.787 12.4715   1
   3   0   8 276.050 10.6770   1
   3   0   8 277.098 10.2100   1
   3   0   8 287.816 11.5150   1
   4   0  -7 228.869 8.77267  -2
  -4   0  -8 228.869 8.77267   1
  -4   0   7 253.041 8.97800  -2
   4   0   8 253.041 8.97800   1
  -5   0  -8 3.80397 1.64627   1
   5   0   8 5.31076 1.13282   1
  -4   1  -8 20.7416 2.58936  -2
   4  -1  -8 20.7416 2.58936   1
  -4   1  -8 23.9263 2.82776  -2
   4  -1  -8 23.9263 2.82776   1
  -4   1  -8 21.6659 3.39310  -2
   4  -1  -8 21.6659 3.39310   1
  -3   1  -8 18.5225 3.61298  -2
   3  -1  -8 18.5225 3.61298   1
  -3   1   8 3.01373 0.80376   1
   2  -1  -8 193.342 10.9166   1
   2  -1  -8 174.977 6.85707   1
   2  -1  -8 184.555 7.70288   1
   2  -1  -8 184.569 7.38482   1
   2  -1  -8 177.527 9.35528   1
   2  -1  -8 194.327 8.07714   1
  -2   1   8 186.453 6.47711   1
  -2   1   8 175.983 5.53428   1
  -2   1   8 179.978 8.91930   1
   1  -1  -8 20.8067 2.64376   1
   1  -1  -8 16.4712 3.14239   1
   1  -1  -8 24.0992 4.23210   1
   1  -1  -8 21.3537 2.32257   1
   1  -1  -8 19.0165 2.39736   1
   1  -1  -8 13.6656 2.04349   1
   1  -1  -8 25.6240 3.78607   1
   1  -1  -8 20.1922 2.75764   1
  -1   1   8 17.6403 3.50992   1
  -1   1   8 19.9255 1.67797   1
  -1   1   8 17.3908 2.00706   1
   0   1  -7 50.4182 5.70701  -2
   0  -1  -8 50.4182 5.70701   1
   1   1  -7 0.87420 2.94636  -2
  -1  -1  -8 0.87420 2.94636   1
   1   1  -7 1.68241 2.65614  -2
  -1  -1  -8 1.68241 2.65614   1
  -1  -1   7 -0.6273 2.78476  -2
   1   1   8 -0.6273 2.78476   1
  -2  -1  -8 8.75553 2.72135   1
  -2  -1  -8 16.4684 2.38694   1
  -2  -1  -8 15.4434 2.40926   1
  -2  -1  -8 13.4818 2.82045   1
   2   1   8 19.1532 2.47081   1
   2   1   8 20.4705 3.31016   1
   2   1   8 12.5157 2.45955   1
  -3  -1  -8 20.3810 2.32835   1
  -3  -1  -8 20.5925 3.57418   1
  -3  -1  -8 22.3765 2.46569   1
  -3  -1  -8 21.0528 2.77099   1
  -3  -1  -8 23.4464 2.53145   1
   3   1   8 25.3146 2.77701   1
   3   1   8 18.4334 3.68453   1
   3   1   8 22.1986 2.48580   1
   3   1   8 26.0151 2.74452   1
  -4  -1   6 102.108 7.05780  -2
   4   1   8 102.108 7.05780   1
  -4  -1   6 106.692 6.34809  -2
   4   1   8 106.692 6.34809   1
   5   1  -6 2.21924 2.11617  -2
  -5  -1  -8 2.21924 2.11617   1
  -5  -1   6 5.66573 2.02187  -2
   5   1   8 5.66573 2.02187   1
  -5  -1   6 1.68053 2.14974  -2
   5   1   8 1.68053 2.14974   1
  -4   2  -7 16.8241 3.18379  -2
   4  -2  -8 16.8241 3.18379   1
  -3   2  -7 104.679 7.09078  -2
   3  -2  -8 104.679 7.09078   1
  -3   2  -7 98.7495 7.82473  -2
   3  -2  -8 98.7495 7.82473   1
  -3   2  -7 116.865 6.04114  -2
   3  -2  -8 116.865 6.04114   1
  -3   2  -7 112.413 6.09240  -2
   3  -2  -8 112.413 6.09240   1
   3  -2   7 110.218 3.70807  -2
  -3   2   8 110.218 3.70807   1
   3  -2   7 102.270 4.32351  -2
  -3   2   8 102.270 4.32351   1
   2  -2  -8 393.180 13.4695   1
   2  -2  -8 361.708 14.1486   1
   2  -2  -8 383.633 16.7425   1
   2  -2  -8 382.487 15.4954   1
   2  -2  -8 397.234 12.9028   1
   2  -2  -8 389.472 13.9252   1
  -2   2   8 386.647 11.7945   1
  -2   2   8 383.029 10.5919   1
   1  -2  -8 195.728 7.46370   1
   1  -2  -8 190.386 6.86495   1
   1  -2  -8 204.341 8.21973   1
   1  -2  -8 196.713 9.71097   1
   1  -2  -8 188.806 8.33205   1
   1  -2  -8 207.770 10.9834   1
   1  -2  -8 188.476 7.90992   1
   1  -2  -8 189.503 7.71369   1
  -1   2   8 201.050 6.06481   1
  -1   2   8 210.426 9.84252   1
  -1   2   8 187.588 6.42264   1
  -1   2   8 205.362 7.02608   1
   0  -2  -8 0.73838 1.14421   1
   0  -2  -8 -0.3891 1.99880   1
   0  -2  -8 0.52435 1.47974   1
   0  -2  -8 -0.6685 2.27728   1
   0  -2  -8 0.72933 1.38520   1
   0  -2  -8 2.00842 3.22381   1
   0   2   8 0.65189 1.43504   1
   0   2   8 0.20835 1.10189   1
   0   2   8 0.30561 1.22645   1
   0   2   8 1.36657 1.44511   1
   0   2   8 0.63068 1.77957   1
   1   2  -6 49.6982 3.56348  -2
  -1  -2  -8 49.6982 3.56348   1
   1   2  -6 41.6601 3.13535  -2
  -1  -2  -8 41.6601 3.13535   1
   1   2  -6 32.7831 3.10296  -2
  -1  -2  -8 32.7831 3.10296   1
   1   2  -6 35.8846 3.92527  -2
  -1  -2  -8 35.8846 3.92527   1
   1   2  -6 40.6600 3.83896  -2
  -1  -2  -8 40.6600 3.83896   1
  -1  -2   6 43.9881 3.99412  -2
   1   2   8 43.9881 3.99412   1
  -1  -2   6 44.4013 2.45901  -2
   1   2   8 44.4013 2.45901   1
  -1  -2   6 40.1584 3.82206  -2
   1   2   8 40.1584 3.82206   1
  -1  -2   6 38.4628 2.25788  -2
   1   2   8 38.4628 2.25788   1
  -2  -2  -8 33.4313 3.30947   1
  -2  -2  -8 34.9203 3.32697   1
  -2  -2  -8 34.2054 3.06574   1
  -2  -2  -8 27.5989 2.84556   1
  -2  -2   6 75.5573 5.23709  -2
   2   2   8 75.5573 5.23709   1
  -3  -2  -8 49.2769 4.46791   1
  -3  -2  -8 59.7715 4.23621   1
  -3  -2  -8 59.5765 4.05803   1
  -3  -2  -8 58.8439 3.84524   1
  -3  -2  -8 58.7200 4.27750   1
   3   2   8 53.5586 5.12026   1
   3   2   8 57.3593 4.12122   1
   3   2   8 59.3777 4.48257   1
   3   2   8 53.8264 3.93598   1
  -4  -2  -8 23.8162 2.58248   1
  -4  -2  -8 20.9487 2.31076   1
  -4  -2  -8 16.9223 2.84344   1
   4   2   8 21.0104 2.73172   1
   4   2   8 15.7787 3.10811   1
   5   2  -5 8.59433 2.97378  -2
  -5  -2  -8 8.59433 2.97378   1
   5   2  -5 8.74600 2.38952  -2
  -5  -2  -8 8.74600 2.38952   1
   5   2  -5 9.44369 2.39625  -2
  -5  -2  -8 9.44369 2.39625   1
  -5  -2   5 9.51208 2.40151  -2
   5   2   8 9.51208 2.40151   1
  -5  -2   5 12.0725 1.90735  -2
   5   2   8 12.0725 1.90735   1
   4  -3  -8 19.4779 2.12965   1
   4  -3  -8 26.7809 3.09269   1
   4  -3  -8 18.2366 2.75380   1
  -4   3   8 23.1308 1.37192   1
  -3   3  -6 68.2425 6.09635  -2
   3  -3  -8 68.2425 6.09635   1
  -3   3  -6 65.7804 6.38818  -2
   3  -3  -8 65.7804 6.38818   1
  -3   3  -6 66.1595 4.42402  -2
   3  -3  -8 66.1595 4.42402   1
  -3   3  -6 69.0654 5.13038  -2
   3  -3  -8 69.0654 5.13038   1
  -3   3  -6 45.3915 3.97961  -2
   3  -3  -8 45.3915 3.97961   1
   3  -3   6 64.5092 2.84909  -2
  -3   3   8 64.5092 2.84909   1
   3  -3   6 62.3749 3.49617  -2
  -3   3   8 62.3749 3.49617   1
  -2   3  -6 16.6902 3.93114  -2
   2  -3  -8 16.6902 3.93114   1
  -2   3  -6 12.0340 5.48994  -2
   2  -3  -8 12.0340 5.48994   1
  -2   3  -6 11.1973 3.60589  -2
   2  -3  -8 11.1973 3.60589   1
   2  -3   6 15.1523 3.07387  -2
  -2   3   8 15.1523 3.07387   1
   2  -3   6 11.6406 1.51025  -2
  -2   3   8 11.6406 1.51025   1
   1  -3  -8 9.77925 3.80670   1
   1  -3  -8 13.1462 2.56684   1
   1  -3  -8 7.16935 2.24839   1
   1  -3  -8 6.61334 1.64759   1
   1  -3  -8 8.66983 1.95534   1
   1  -3  -8 9.69456 2.51777   1
   1  -3  -8 5.31275 3.04248   1
   1  -3  -8 8.87351 2.58771   1
   1  -3  -8 6.55579 2.46310   1
  -1   3   8 8.45352 1.38422   1
  -1   3   8 8.03329 1.37594   1
  -1   3   8 4.95489 2.96047   1
  -1   3   8 6.82635 2.33807   1
  -1   3   8 6.83943 1.81285   1
   0  -3  -8 14.7563 2.92969   1
   0  -3  -8 17.1613 1.98807   1
   0  -3  -8 15.0486 2.58314   1
   0  -3  -8 13.9599 2.13128   1
   0  -3  -8 16.4494 3.49139   1
   0  -3  -8 12.2638 1.82116   1
   0  -3  -8 15.8763 3.92130   1
   0   3   8 17.6020 1.92017   1
   0   3   8 17.9631 1.71109   1
   0   3   8 17.7162 3.33928   1
   0   3   8 14.8783 1.59101   1
   0   3   8 20.2830 2.78223   1
   1   3  -5 11.9109 2.53953  -2
  -1  -3  -8 11.9109 2.53953   1
   1   3  -5 10.8066 2.73164  -2
  -1  -3  -8 10.8066 2.73164   1
  -1  -3   5 18.4337 3.68083  -2
   1   3   8 18.4337 3.68083   1
  -1  -3   5 14.1944 3.62434  -2
   1   3   8 14.1944 3.62434   1
  -1  -3   5 16.1051 2.09402  -2
   1   3   8 16.1051 2.09402   1
   2   3  -5 30.3986 3.54287  -2
  -2  -3  -8 30.3986 3.54287   1
  -2  -3   5 33.1296 4.27521  -2
   2   3   8 33.1296 4.27521   1
  -2  -3   5 29.5579 4.76749  -2
   2   3   8 29.5579 4.76749   1
  -2  -3   5 36.2602 4.38361  -2
   2   3   8 36.2602 4.38361   1
  -3  -3  -8 6.01800 2.11910   1
  -3  -3  -8 11.7775 2.25285   1
  -3  -3  -8 5.11213 2.26131   1
  -3  -3  -8 6.56706 2.23471   1
   3   3   8 11.4651 1.91148   1
   3   3   8 10.7578 2.65429   1
   3   3   8 9.94831 2.71603   1
  -4  -3  -8 7.35485 2.46107   1
  -4  -3  -8 5.94607 2.15021   1
  -4  -3  -8 2.76613 1.79045   1
   4   3   8 5.33293 1.95122   1
   4   3   8 6.80454 1.73068   1
  -5  -3   4 6.86787 2.63416  -2
   5   3   8 6.86787 2.63416   1
  -5  -3   4 10.2025 2.12452  -2
   5   3   8 10.2025 2.12452   1
   4  -4  -8 6.46375 1.90408   1
   4  -4  -8 8.59554 1.85933   1
   4  -4  -8 6.12875 1.86478   1
  -4   4   8 6.92596 1.06032   1
  -3   4  -5 105.869 6.47549  -2
   3  -4  -8 105.869 6.47549   1
  -3   4  -5 126.747 5.91194  -2
   3  -4  -8 126.747 5.91194   1
  -3   4  -5 112.269 9.59632  -2
   3  -4  -8 112.269 9.59632   1
  -3   4  -5 127.384 7.76839  -2
   3  -4  -8 127.384 7.76839   1
   3  -4   5 119.060 5.30007  -2
  -3   4   8 119.060 5.30007   1
   3  -4   5 115.701 4.38346  -2
  -3   4   8 115.701 4.38346   1
   3  -4   5 120.758 4.54853  -2
  -3   4   8 120.758 4.54853   1
  -2   4  -5 304.119 12.0549  -2
   2  -4  -8 304.119 12.0549   1
  -2   4  -5 309.295 11.2114  -2
   2  -4  -8 309.295 11.2114   1
  -2   4  -5 301.690 12.8291  -2
   2  -4  -8 301.690 12.8291   1
  -2   4  -5 308.374 13.9599  -2
   2  -4  -8 308.374 13.9599   1
  -2   4  -5 309.971 10.7724  -2
   2  -4  -8 309.971 10.7724   1
   2  -4   5 287.868 9.30098  -2
  -2   4   8 287.868 9.30098   1
   2  -4   5 295.672 9.94424  -2
  -2   4   8 295.672 9.94424   1
   2  -4   5 299.347 8.74568  -2
  -2   4   8 299.347 8.74568   1
   1  -4  -8 41.9637 4.13590   1
   1  -4  -8 50.2519 4.79357   1
   1  -4  -8 39.7928 3.65323   1
   1  -4  -8 40.3546 3.27136   1
   1  -4  -8 43.3455 4.53446   1
   1  -4  -8 46.2264 4.02695   1
  -1   4   8 38.1984 3.65570   1
  -1   4   8 46.6959 2.57031   1
  -1   4   8 43.7194 2.67490   1
  -1   4   8 45.9895 3.95482   1
  -1   4   8 40.1721 3.36607   1
   0  -4  -8 1.83033 1.42915   1
   0  -4  -8 0.54642 1.73524   1
   0  -4  -8 2.31219 3.18093   1
   0  -4  -8 0.90136 1.60902   1
   0  -4  -8 1.16265 1.95069   1
   0   4   8 2.14698 2.58121   1
   0   4   8 1.52497 1.15313   1
   0   4   8 3.02423 1.26957   1
   0   4   8 1.21572 2.34182   1
   0   4   8 1.08409 2.29558   1
  -1  -4  -8 0.26865 1.67801   1
  -1  -4  -8 0.68654 1.74684   1
  -1  -4   4 4.63294 4.60218  -2
   1   4   8 4.63294 4.60218   1
  -1  -4   4 -2.3548 2.12322  -2
   1   4   8 -2.3548 2.12322   1
  -1  -4   4 5.93154 4.56219  -2
   1   4   8 5.93154 4.56219   1
   2   4  -4 276.436 10.5865  -2
  -2  -4  -8 276.436 10.5865   1
   2   4  -4 306.860 10.8111  -2
  -2  -4  -8 306.860 10.8111   1
   2   4  -4 273.893 10.3787  -2
  -2  -4  -8 273.893 10.3787   1
   2   4  -4 332.032 11.6184  -2
  -2  -4  -8 332.032 11.6184   1
  -2  -4   4 258.080 10.2273  -2
   2   4   8 258.080 10.2273   1
  -2  -4   4 291.780 11.0439  -2
   2   4   8 291.780 11.0439   1
  -2  -4   4 294.949 11.1542  -2
   2   4   8 294.949 11.1542   1
  -3  -4  -8 57.3699 3.74159   1
  -3  -4  -8 49.8038 3.99268   1
  -3  -4   4 76.6564 5.20472  -2
   3   4   8 76.6564 5.20472   1
  -4  -4  -8 2.77072 2.30597   1
  -4  -4  -8 6.34753 2.04111   1
   4   4   8 4.20804 1.57167   1
   4   4   8 2.87074 2.30159   1
  -5  -4  -8 7.04181 1.62382   1
  -5  -4  -8 14.2177 1.86773   1
  -5  -4   3 23.3541 2.75318  -2
   5   4   8 23.3541 2.75318   1
   4  -5  -8 4.46946 1.48086   1
   4  -5  -8 5.42228 1.41106   1
  -4   5   8 3.87306 0.82908   1
   3  -5  -8 72.5350 4.23546   1
   3  -5  -8 68.3897 3.99059   1
  -3   5   8 69.7713 2.96537   1
  -3   5   8 74.0542 3.17348   1
  -2   5  -4 13.2504 4.08438  -2
   2  -5  -8 13.2504 4.08438   1
  -2   5  -4 6.73107 3.09040  -2
   2  -5  -8 6.73107 3.09040   1
  -2   5  -4 17.3588 3.21597  -2
   2  -5  -8 17.3588 3.21597   1
   2  -5   4 14.7985 2.27664  -2
  -2   5   8 14.7985 2.27664   1
   2  -5   4 16.6503 3.83657  -2
  -2   5   8 16.6503 3.83657   1
   2  -5   4 20.2615 2.62012  -2
  -2   5   8 20.2615 2.62012   1
   2  -5   4 18.0455 2.31379  -2
  -2   5   8 18.0455 2.31379   1
  -1   5  -4 0.44945 3.18556  -2
   1  -5  -8 0.44945 3.18556   1
  -1   5  -4 3.38565 2.93285  -2
   1  -5  -8 3.38565 2.93285   1
   1  -5   4 5.69734 2.57688  -2
  -1   5   8 5.69734 2.57688   1
   1  -5   4 5.20734 2.32302  -2
  -1   5   8 5.20734 2.32302   1
   1  -5   4 2.47433 3.17246  -2
  -1   5   8 2.47433 3.17246   1
   1  -5   4 2.18982 4.22918  -2
  -1   5   8 2.18982 4.22918   1
   0  -5  -8 1.72074 1.93431   1
   0  -5  -8 0.35003 2.17938   1
   0  -5  -8 1.45275 1.70055   1
   0  -5  -8 -0.0590 2.73756   1
   0   5   8 -0.2607 2.38045   1
   0   5   8 1.93291 1.79440   1
   0   5   8 1.73477 1.23900   1
  -1  -5  -8 26.7964 2.94184   1
  -1  -5  -8 27.3642 2.73712   1
   1   5   8 31.0622 3.69012   1
   1   5   8 22.3643 3.09999   1
   2   5  -3 -2.0433 3.47801  -2
  -2  -5  -8 -2.0433 3.47801   1
   2   5  -3 2.79786 3.44161  -2
  -2  -5  -8 2.79786 3.44161   1
  -2  -5   3 4.42473 4.05579  -2
   2   5   8 4.42473 4.05579   1
  -2  -5   3 -1.0705 4.01186  -2
   2   5   8 -1.0705 4.01186   1
  -2  -5   3 -0.5348 3.74452  -2
   2   5   8 -0.5348 3.74452   1
  -3  -5   3 11.6051 3.50162  -2
   3   5   8 11.6051 3.50162   1
  -3  -5   3 12.2981 3.72005  -2
   3   5   8 12.2981 3.72005   1
  -4  -5  -8 0.26582 2.34649   1
  -4  -5  -8 3.22786 2.28444   1
   4   5   8 -1.0601 1.50706   1
   4   5   8 0.82844 1.83421   1
  -5  -5  -8 7.70611 1.44462   1
  -5  -5  -8 6.71995 1.34368   1
   5   5   8 2.61939 1.24811   1
   5   5   8 4.92713 1.00108   1
   5   5   8 6.71586 1.05550   1
   3  -6  -8 18.1457 1.89540   1
   3  -6  -8 15.5762 2.06754   1
  -3   6   8 12.0581 1.24674   1
  -3   6   8 9.55425 1.69999   1
  -2   6  -3 15.0094 3.72940  -2
   2  -6  -8 15.0094 3.72940   1
   2  -6   3 14.7899 5.65352  -2
  -2   6   8 14.7899 5.65352   1
   2  -6   3 15.0314 3.10129  -2
  -2   6   8 15.0314 3.10129   1
   2  -6   3 15.4279 2.49506  -2
  -2   6   8 15.4279 2.49506   1
  -1   6  -3 360.524 13.2334  -2
   1  -6  -8 360.524 13.2334   1
  -1   6  -3 378.734 12.3926  -2
   1  -6  -8 378.734 12.3926   1
   1  -6   3 372.058 15.6444  -2
  -1   6   8 372.058 15.6444   1
   1  -6   3 348.744 13.1288  -2
  -1   6   8 348.744 13.1288   1
   1  -6   3 346.919 10.7095  -2
  -1   6   8 346.919 10.7095   1
   0   6  -3 84.0481 5.92217  -2
   0  -6  -8 84.0481 5.92217   1
   0  -6   3 79.5234 5.94207  -2
   0   6   8 79.5234 5.94207   1
   0  -6   3 81.3988 5.12221  -2
   0   6   8 81.3988 5.12221   1
  -1  -6  -8 32.6723 3.19830   1
  -1  -6  -8 35.5335 3.67169   1
   1   6   8 22.4247 3.21740   1
   1   6   8 35.8642 3.31472   1
   2   6  -2 1.76959 3.33657  -2
  -2  -6  -8 1.76959 3.33657   1
  -2  -6   2 7.51984 4.10739  -2
   2   6   8 7.51984 4.10739   1
  -2  -6   2 -4.0536 4.35843  -2
   2   6   8 -4.0536 4.35843   1
  -2  -6   2 2.18777 3.41485  -2
   2   6   8 2.18777 3.41485   1
   3   6  -2 47.7462 3.60879  -2
  -3  -6  -8 47.7462 3.60879   1
   3   6  -2 47.1693 3.26609  -2
  -3  -6  -8 47.1693 3.26609   1
  -3  -6   2 43.2977 3.17080  -2
   3   6   8 43.2977 3.17080   1
  -3  -6   2 50.6951 3.80338  -2
   3   6   8 50.6951 3.80338   1
  -4  -6   2 13.7365 3.17238  -2
   4   6   8 13.7365 3.17238   1
   2  -7  -8 5.33631 1.66430   1
   2  -7  -8 10.9327 1.33713   1
   2  -7   2 20.3185 3.53973  -2
  -2   7   8 20.3185 3.53973   1
  -1   7  -2 7.68921 2.72939  -2
   1  -7  -8 7.68921 2.72939   1
  -1   7  -2 10.5122 2.18778  -2
   1  -7  -8 10.5122 2.18778   1
   1  -7   2 12.4949 2.55725  -2
  -1   7   8 12.4949 2.55725   1
   1  -7   2 13.0302 3.90192  -2
  -1   7   8 13.0302 3.90192   1
   0   7  -2 62.1463 4.28350  -2
   0  -7  -8 62.1463 4.28350   1
   0   7  -2 56.1766 3.89591  -2
   0  -7  -8 56.1766 3.89591   1
   0  -7   2 54.4363 4.79701  -2
   0   7   8 54.4363 4.79701   1
   0  -7   2 52.9495 3.77123  -2
   0   7   8 52.9495 3.77123   1
  -1  -7  -8 2.31336 1.69368   1
  -1  -7  -8 1.73534 1.68152   1
   1   7   8 2.18795 1.52390   1
   1   7   8 -0.2143 2.40245   1
   1   7   8 1.20444 1.60918   1
  -2  -7  -8 3.15441 1.68822   1
  -2  -7  -8 2.32557 1.29509   1
  -2  -7  -8 3.48167 2.11240   1
  -2  -7   1 0.38671 2.77634  -2
   2   7   8 0.38671 2.77634   1
  -2  -7   1 0.86995 3.09711  -2
   2   7   8 0.86995 3.09711   1
   3   7  -1 3.83404 2.02747  -2
  -3  -7  -8 3.83404 2.02747   1
  -3  -7   1 3.22149 1.97844  -2
   3   7   8 3.22149 1.97844   1
  -3  -7   1 4.75071 2.23352  -2
   3   7   8 4.75071 2.23352   1
   1  -8   1 3.75616 1.94735  -2
  -1   8   8 3.75616 1.94735   1
   0   8  -1 229.610 7.71292  -2
   0  -8  -8 229.610 7.71292   1
   0  -8   1 195.298 7.72746  -2
   0   8   8 195.298 7.72746   1
  -1  -8  -8 28.8651 2.53169   1
  -1  -8   1 155.502 6.14506  -2
   1   8   8 155.502 6.14506   1
  -2  -8  -8 2.50398 1.85452   1
  -2  -8   0 -1.0584 2.05765  -2
   2   8   8 -1.0584 2.05765   1
   0   3  -9 -0.5423 1.61324   1
   0  -3   9 -1.9062 0.94195   1
   0  -3   9 0.41146 1.46121   1
   0  -3   9 -1.0095 0.79799   1
  -1   3  -9 11.8867 1.91708   1
  -1   3  -9 14.2767 1.56459   1
   1  -3   9 8.98601 1.38795   1
  -2   3  -9 34.5483 1.77435   1
   3   2  -9 9.44498 1.41025   1
   2   2  -9 1.85321 1.39983   1
   2   2  -9 1.98648 1.38898   1
   2   2  -9 4.45477 1.48778   1
   2   2  -9 5.96731 1.50669   1
  -2  -2   9 2.46293 0.74629   1
  -2  -2   9 3.55593 0.99269   1
  -1  -2 -11 94.1360 4.40864  -2
   1   2  -9 94.1360 4.40864   1
  -1  -2 -11 93.7088 4.14463  -2
   1   2  -9 93.7088 4.14463   1
  -1  -2 -11 91.1548 4.74928  -2
   1   2  -9 91.1548 4.74928   1
  -1  -2 -11 91.9849 4.70193  -2
   1   2  -9 91.9849 4.70193   1
   1   2  11 103.553 3.63597  -2
  -1  -2   9 103.553 3.63597   1
   1   2  11 107.158 3.72488  -2
  -1  -2   9 107.158 3.72488   1
   0   2  -9 43.2283 3.44597   1
   0   2  -9 41.0714 3.93101   1
   0   2  -9 38.5163 3.27035   1
   0   2  -9 41.9860 3.62954   1
   0   2  -9 43.3639 3.46899   1
   0  -2   9 41.3183 2.11827   1
   0  -2   9 42.3534 2.38386   1
   0  -2   9 43.8299 2.96186   1
   0  -2   9 42.1996 3.06435   1
  -1   2  -9 0.88068 1.73545   1
  -1   2  -9 3.69617 1.20940   1
  -1   2  -9 1.43481 1.93544   1
  -1   2  -9 2.49601 2.85007   1
   1  -2   9 3.28679 0.91841   1
   1  -2   9 2.36201 1.52503   1
   1  -2   9 1.40261 1.55057   1
  -2   2  -9 14.1327 2.05062   1
  -2   2  -9 22.2254 2.70198   1
  -2   2  -9 22.4661 2.63935   1
   2  -2   9 19.6923 2.61409   1
   3  -2 -10 16.9526 1.93822  -2
  -3   2  -9 16.9526 1.93822   1
  -3   2  10 16.7011 1.96011  -2
   3  -2   9 16.7011 1.96011   1
  -3   2  10 22.3182 2.34344  -2
   3  -2   9 22.3182 2.34344   1
   3   1  -9 28.7748 2.42669   1
   3   1  -9 30.8909 2.58679   1
   2   1  -9 0.47758 2.14666   1
   2   1  -9 -1.1707 1.29111   1
   2   1  -9 2.61989 1.60764   1
   2   1  -9 -0.0915 2.03901   1
   2   1  -9 -0.1907 1.43096   1
   2   1  -9 -1.3345 1.95810   1
  -2  -1   9 0.49739 0.68555   1
  -2  -1   9 0.27717 0.69595   1
  -1   1  -9 0.68804 1.82899   1
  -1   1  -9 0.46840 2.58724   1
  -1   1  -9 2.62920 2.17578   1
  -1   1  -9 -0.5778 1.91934   1
   1  -1   9 -0.2845 1.57320   1
   1  -1   9 -0.5664 2.08144   1
   1  -1   9 0.78437 1.14665   1
   1  -1   9 0.78565 1.83618   1
  -2   1  -9 6.89522 2.03830   1
  -2   1  -9 6.39879 1.89356   1
  -2   1  -9 5.65541 2.02593   1
   2  -1   9 5.91107 2.29279   1
   2  -1   9 8.95261 2.00219   1
   2  -1   9 6.82089 2.16314   1
   3   0  -9 24.2841 2.36671   1
   3   0  -9 24.8724 2.29184   1
   3   0  -9 14.8696 1.86199   1
   3   0  -9 24.0463 2.88967   1
  -3   0   9 19.2348 1.35578   1
   2   0  -9 13.1212 2.61850   1
   2   0  -9 3.03602 2.24075   1
   2   0  -9 10.3940 2.46901   1
   2   0  -9 12.3617 2.97891   1
   2   0  -9 8.03491 2.64784   1
   2   0  -9 7.29346 2.21437   1
  -2   0   9 9.77656 1.24421   1
  -2   0   9 9.95846 1.51343   1
  -2   0   9 10.4553 2.60737   1
   1   0  -9 22.9296 3.76163   1
   1   0  -9 28.8822 2.84260   1
   1   0  -9 30.4489 2.85765   1
   1   0  -9 29.6663 2.92503   1
   1   0  -9 30.3742 3.24459   1
   1   0  -9 28.5331 2.75770   1
   1   0  -9 42.5433 5.03503   1
  -1   0   9 25.5557 3.83757   1
  -1   0   9 28.8877 2.70175   1
  -1   0   9 27.8744 2.19566   1
  -1   0   9 27.2539 2.22016   1
   0   0  -9 220.669 9.84426  -2
   0   0  -9 220.669 9.84426   1
   0   0  -9 235.386 7.74814  -2
   0   0  -9 235.386 7.74814   1
   0   0  -9 211.506 8.26360  -2
   0   0  -9 211.506 8.26360   1
   0   0  -9 192.976 7.50671  -2
   0   0  -9 192.976 7.50671   1
   0   0  -9 213.935 8.42250  -2
   0   0  -9 213.935 8.42250   1
   0   0  -9 229.864 10.8536  -2
   0   0  -9 229.864 10.8536   1
   0   0  -9 244.181 10.1551  -2
   0   0  -9 244.181 10.1551   1
   0   0  -9 193.998 7.84278  -2
   0   0  -9 193.998 7.84278   1
   0   0   9 218.448 6.59860  -2
   0   0   9 218.448 6.59860   1
   0   0   9 228.891 10.1632  -2
   0   0   9 228.891 10.1632   1
   0   0   9 215.498 8.61444  -2
   0   0   9 215.498 8.61444   1
   0   0   9 213.096 7.63439  -2
   0   0   9 213.096 7.63439   1
   0   0   9 230.563 7.10908  -2
   0   0   9 230.563 7.10908   1
  -1   0  -9 2.31230 1.47376   1
  -1   0  -9 3.23862 3.54897   1
  -1   0  -9 2.47133 2.69149   1
  -1   0  -9 2.26004 1.80813   1
  -1   0  -9 1.11474 1.88522   1
   1   0   9 1.24420 1.65618   1
   1   0   9 1.61322 1.17306   1
   1   0   9 3.35025 1.28328   1
   1   0   9 0.54638 1.46392   1
   1   0   9 3.39534 2.83435   1
  -2   0  -9 2.59975 2.12177   1
  -2   0  -9 4.18813 2.07776   1
  -2   0  -9 4.80973 2.11184   1
   2   0   9 1.19073 2.25794   1
   2   0   9 4.20380 2.57281   1
   2   0   9 3.12949 2.16634   1
  -3   0  -9 62.7050 4.18062   1
  -3   0  -9 59.5505 3.57614   1
  -3   0  -9 52.8769 4.03967   1
   3   0   9 55.3855 4.20822   1
   3   0   9 58.9249 4.30545   1
   4   0  -8 8.20577 2.35601  -2
  -4   0  -9 8.20577 2.35601   1
  -4   0   8 13.7935 2.79837  -2
   4   0   9 13.7935 2.79837   1
  -4   0   8 11.5281 1.73220  -2
   4   0   9 11.5281 1.73220   1
  -4   1  -9 5.15298 2.37578  -2
   4  -1  -9 5.15298 2.37578   1
  -4   1  -9 4.97691 1.48334  -2
   4  -1  -9 4.97691 1.48334   1
  -3   1   9 12.1415 1.07254   1
   2  -1  -9 4.06867 1.79710   1
   2  -1  -9 1.41763 3.19548   1
   2  -1  -9 3.87011 1.54234   1
   2  -1  -9 2.35569 2.36286   1
   2  -1  -9 1.84894 3.86019   1
   2  -1  -9 3.88229 2.42250   1
  -2   1   9 0.91156 2.68158   1
  -2   1   9 1.27560 0.69993   1
  -2   1   9 0.84452 1.17870   1
   1  -1  -9 1.61385 3.53869   1
   1  -1  -9 2.54130 2.22897   1
   1  -1  -9 0.11212 1.61052   1
   1  -1  -9 3.96924 2.12708   1
   1  -1  -9 -1.4735 3.66871   1
   1  -1  -9 4.14623 2.15252   1
   1  -1  -9 -0.2774 2.27330   1
  -1   1   9 0.83728 1.07278   1
  -1   1   9 -0.0876 1.17193   1
  -1   1   9 -0.7549 2.76880   1
  -1   1   9 -0.0069 1.36650   1
  -2  -1  -9 0.83742 1.61104   1
  -2  -1  -9 4.02483 1.98647   1
  -2  -1  -9 -0.4364 2.62255   1
   2   1   9 3.39439 2.70703   1
   2   1   9 3.93593 2.35603   1
   2   1   9 1.81658 2.04904   1
  -3  -1  -9 3.52451 2.02582   1
  -3  -1  -9 2.83683 2.14893   1
  -3  -1  -9 1.63316 2.18368   1
   3   1   9 3.24788 2.01830   1
   3   1   9 3.31476 1.78686   1
   3   1   9 2.54801 1.52465   1
   3   1   9 0.75464 1.57396   1
  -5  -1   7 1.39478 1.01445  -2
   5   1   9 1.39478 1.01445   1
   4  -2  -9 1.33370 0.98425   1
   4  -2  -9 0.46957 1.28238   1
  -3   2  -8 21.8751 3.75970  -2
   3  -2  -9 21.8751 3.75970   1
  -3   2  -8 26.8850 2.82622  -2
   3  -2  -9 26.8850 2.82622   1
  -3   2  -8 23.3342 4.58912  -2
   3  -2  -9 23.3342 4.58912   1
  -3   2  -8 30.1141 4.00259  -2
   3  -2  -9 30.1141 4.00259   1
   3  -2   8 22.3408 1.57244  -2
  -3   2   9 22.3408 1.57244   1
   2  -2  -9 1.60036 2.40793   1
   2  -2  -9 6.21971 1.96210   1
   2  -2  -9 0.55812 1.19869   1
   2  -2  -9 0.47091 3.00831   1
   2  -2  -9 1.56003 1.78506   1
   2  -2  -9 1.34720 3.92246   1
  -2   2   9 2.16511 1.10701   1
  -2   2   9 3.36893 1.10583   1
  -2   2   9 -1.6213 2.66760   1
  -2   2   9 1.42039 1.31298   1
   1  -2  -9 938.848 30.5401   1
   1  -2  -9 910.966 29.3515   1
   1  -2  -9 942.238 35.9725   1
   1  -2  -9 987.889 34.5076   1
   1  -2  -9 942.380 26.9829   1
   1  -2  -9 947.421 27.9928   1
   1  -2  -9 952.328 30.1551   1
  -1   2   9 947.004 24.6662   1
  -1   2   9 936.793 26.9300   1
  -1   2   9 970.176 33.9628   1
  -1   2   9 926.268 26.7790   1
   0  -2  -9 1.46317 1.71517   1
   0  -2  -9 2.48316 2.70612   1
   0  -2  -9 0.49057 2.53917   1
   0  -2  -9 3.94531 1.62881   1
   0  -2  -9 3.12505 2.31695   1
   0  -2  -9 0.32465 1.65533   1
   0   2   9 1.44873 1.34682   1
   0   2   9 4.50567 3.03971   1
   0   2   9 2.12713 1.57845   1
   0   2   9 1.17575 1.21554   1
   0   2   9 1.35082 1.22871   1
   1   2  -7 79.8579 5.43846  -2
  -1  -2  -9 79.8579 5.43846   1
   1   2  -7 89.4168 4.59278  -2
  -1  -2  -9 89.4168 4.59278   1
   1   2  -7 89.8411 5.43976  -2
  -1  -2  -9 89.8411 5.43976   1
   1   2  -7 60.0048 5.86048  -2
  -1  -2  -9 60.0048 5.86048   1
  -1  -2   7 88.4526 5.28388  -2
   1   2   9 88.4526 5.28388   1
  -1  -2   7 83.9720 6.16496  -2
   1   2   9 83.9720 6.16496   1
  -1  -2   7 84.2004 3.40803  -2
   1   2   9 84.2004 3.40803   1
  -2  -2  -9 -0.0453 1.91004   1
  -2  -2  -9 0.80169 1.79996   1
  -2  -2  -9 -0.0588 1.98129   1
  -2  -2   7 34.5888 3.27097  -2
   2   2   9 34.5888 3.27097   1
  -3  -2  -9 3.03990 1.60702   1
  -3  -2  -9 3.34189 1.67865   1
  -3  -2  -9 2.25142 1.69359   1
   3   2   9 1.52119 2.19993   1
   3   2   9 2.04378 1.80926   1
   3   2   9 1.39579 1.79580   1
   3   2   9 3.91475 1.61373   1
  -4  -2  -9 652.017 22.1371   1
  -4  -2  -9 659.479 22.0665   1
  -4  -2  -9 665.241 21.2833   1
  -4  -2  -9 683.501 21.4918   1
   4   2   9 697.268 21.1500   1
   4   2   9 685.781 23.7355   1
   5   2  -6 29.9739 1.87860  -2
  -5  -2  -9 29.9739 1.87860   1
   5   2  -6 40.6434 2.25820  -2
  -5  -2  -9 40.6434 2.25820   1
  -5  -2   6 31.0696 2.10235  -2
   5   2   9 31.0696 2.10235   1
  -5  -2   6 41.6122 2.59719  -2
   5   2   9 41.6122 2.59719   1
   4  -3  -9 9.01747 1.60705   1
   4  -3  -9 10.4192 1.78124   1
  -3   3  -7 6.54171 4.43955  -2
   3  -3  -9 6.54171 4.43955   1
  -3   3  -7 2.46179 3.06326  -2
   3  -3  -9 2.46179 3.06326   1
  -3   3  -7 4.09874 2.49996  -2
   3  -3  -9 4.09874 2.49996   1
  -3   3  -7 1.78914 3.64675  -2
   3  -3  -9 1.78914 3.64675   1
   3  -3   7 3.69952 1.52652  -2
  -3   3   9 3.69952 1.52652   1
   3  -3   7 3.25523 1.45498  -2
  -3   3   9 3.25523 1.45498   1
  -2   3  -7 4.19406 4.40254  -2
   2  -3  -9 4.19406 4.40254   1
   2  -3   7 4.51966 3.59850  -2
  -2   3   9 4.51966 3.59850   1
   1  -3  -9 39.8838 3.93903   1
   1  -3  -9 32.2759 3.27316   1
   1  -3  -9 28.8209 3.87115   1
   1  -3  -9 29.7098 3.29393   1
   1  -3  -9 32.9788 3.50114   1
   1  -3  -9 30.1441 2.71973   1
  -1   3   9 33.6157 3.86174   1
  -1   3   9 27.1975 2.30802   1
  -1   3   9 21.6318 2.79928   1
  -1   3   9 27.6745 2.92387   1
  -1   3   9 32.2885 2.75407   1
  -1   3   9 26.0893 1.87790   1
   0  -3  -9 20.2374 2.48123   1
   0  -3  -9 19.3145 3.74322   1
   0  -3  -9 16.3078 2.53803   1
   0  -3  -9 20.2271 2.38020   1
   0  -3  -9 23.4486 3.67284   1
   0   3   9 18.8982 1.79356   1
   0   3   9 18.5355 1.78454   1
   0   3   9 22.7705 3.41631   1
   0   3   9 19.8845 2.42911   1
   0   3   9 16.7027 2.88863   1
   0   3   9 16.9275 2.83943   1
   1   3  -6 -4.0044 5.18808  -2
  -1  -3  -9 -4.0044 5.18808   1
  -1  -3   6 1.07602 2.72724  -2
   1   3   9 1.07602 2.72724   1
  -1  -3   6 3.54424 2.55551  -2
   1   3   9 3.54424 2.55551   1
  -1  -3   6 -1.2657 1.62690  -2
   1   3   9 -1.2657 1.62690   1
  -2  -3   6 40.4326 4.49445  -2
   2   3   9 40.4326 4.49445   1
  -2  -3   6 41.2843 4.91815  -2
   2   3   9 41.2843 4.91815   1
  -3  -3  -9 -0.6427 1.35754   1
  -3  -3  -9 1.66147 1.74787   1
  -3  -3  -9 -0.0236 1.41596   1
  -3  -3  -9 -1.3064 1.63974   1
   3   3   9 0.59799 2.48284   1
   3   3   9 2.72679 1.52742   1
  -4  -3  -9 15.0105 2.39812   1
  -4  -3  -9 18.6219 2.25413   1
  -4  -3  -9 14.2577 2.46533   1
   4   3   9 16.5473 2.10482   1
   4   3   9 15.1348 2.47422   1
  -3   4  -6 25.2367 3.76186  -2
   3  -4  -9 25.2367 3.76186   1
  -3   4   9 -0.8754 0.65284   1
  -2   4  -6 98.8236 4.68200  -2
   2  -4  -9 98.8236 4.68200   1
  -2   4  -6 91.1135 4.78102  -2
   2  -4  -9 91.1135 4.78102   1
  -2   4  -6 101.296 5.65915  -2
   2  -4  -9 101.296 5.65915   1
  -2   4  -6 84.9424 7.02070  -2
   2  -4  -9 84.9424 7.02070   1
  -2   4  -6 92.1363 5.48898  -2
   2  -4  -9 92.1363 5.48898   1
   2  -4   6 90.2179 3.70186  -2
  -2   4   9 90.2179 3.70186   1
   2  -4   6 88.4201 4.44654  -2
  -2   4   9 88.4201 4.44654   1
   2  -4   6 88.3040 3.57392  -2
  -2   4   9 88.3040 3.57392   1
   1  -4  -9 55.9486 3.32102   1
   1  -4  -9 57.2724 5.17286   1
   1  -4  -9 62.5381 4.48679   1
   1  -4  -9 62.3326 5.59171   1
   1  -4  -9 61.6906 4.31174   1
   1  -4  -9 64.1951 4.65178   1
   1  -4  -9 68.0332 5.31078   1
   1  -4  -9 60.3535 3.55567   1
  -1   4   9 64.1778 2.94441   1
  -1   4   9 61.2100 5.16355   1
  -1   4   9 58.9591 4.45638   1
  -1   4   9 61.3901 4.24228   1
  -1   4   9 61.6244 3.18203   1
  -1   4   9 53.3026 3.26464   1
   0  -4  -9 41.3185 3.73015   1
   0  -4  -9 43.4392 5.00889   1
   0  -4  -9 45.2721 3.74417   1
   0  -4  -9 37.7802 3.73854   1
   0  -4  -9 53.8970 4.78553   1
   0   4   9 37.7450 4.52837   1
   0   4   9 41.4270 2.49692   1
   0   4   9 45.8520 4.38182   1
   0   4   9 45.5922 2.72088   1
   0   4   9 43.9579 3.63534   1
  -1  -4  -9 -0.4441 2.36178   1
  -1  -4  -9 -1.7358 1.69153   1
  -1  -4   5 -0.2366 1.49137  -2
   1   4   9 -0.2366 1.49137   1
   2   4  -5 33.7057 3.43082  -2
  -2  -4  -9 33.7057 3.43082   1
   2   4  -5 32.4254 4.40582  -2
  -2  -4  -9 32.4254 4.40582   1
   2   4  -5 35.6077 5.37345  -2
  -2  -4  -9 35.6077 5.37345   1
   2   4  -5 39.1160 4.62467  -2
  -2  -4  -9 39.1160 4.62467   1
  -2  -4   5 38.6954 3.25675  -2
   2   4   9 38.6954 3.25675   1
  -2  -4   5 32.3573 3.38525  -2
   2   4   9 32.3573 3.38525   1
  -3  -4  -9 107.495 5.35340   1
  -3  -4  -9 99.8762 4.85556   1
  -3  -4   5 182.625 7.62778  -2
   3   4   9 182.625 7.62778   1
  -4  -4  -9 13.5138 1.95266   1
  -4  -4  -9 12.6496 2.28065   1
  -4  -4  -9 8.60517 1.66337   1
   4   4   9 17.3764 2.02998   1
  -5  -4  -9 8.80481 1.28782   1
  -5  -4  -9 10.8307 1.41434   1
   5   4   9 8.18133 1.14496   1
   3  -5  -9 6.44384 1.68366   1
   3  -5  -9 6.60411 1.65520   1
  -3   5   9 4.66111 2.16054   1
  -3   5   9 5.17267 0.81136   1
  -2   5  -5 30.4442 3.99392  -2
   2  -5  -9 30.4442 3.99392   1
  -2   5  -5 28.7981 2.65053  -2
   2  -5  -9 28.7981 2.65053   1
  -2   5  -5 26.0791 3.35294  -2
   2  -5  -9 26.0791 3.35294   1
   2  -5   5 31.7212 2.33777  -2
  -2   5   9 31.7212 2.33777   1
   2  -5   5 32.3248 2.53070  -2
  -2   5   9 32.3248 2.53070   1
   2  -5   5 30.5692 3.38789  -2
  -2   5   9 30.5692 3.38789   1
  -1   5  -5 5.60869 3.57299  -2
   1  -5  -9 5.60869 3.57299   1
   1  -5   5 2.43623 2.20206  -2
  -1   5   9 2.43623 2.20206   1
   1  -5   5 0.41887 2.82988  -2
  -1   5   9 0.41887 2.82988   1
   1  -5   5 0.86350 1.59414  -2
  -1   5   9 0.86350 1.59414   1
   1  -5   5 4.45003 3.37299  -2
  -1   5   9 4.45003 3.37299   1
   0  -5  -9 7.58314 2.30291   1
   0  -5  -9 5.19273 2.81828   1
   0  -5  -9 9.34827 1.73216   1
   0  -5  -9 10.1006 2.13966   1
   0   5   9 8.99262 2.08706   1
   0   5   9 10.7342 2.17465   1
   0   5   9 5.40048 1.21604   1
  -1  -5  -9 1.52109 2.38593   1
  -1  -5  -9 2.74704 1.77954   1
  -1  -5  -9 -0.4065 1.91730   1
   1   5   9 -0.0170 2.47271   1
   1   5   9 -0.1356 2.66262   1
  -2  -5   4 14.8812 3.82279  -2
   2   5   9 14.8812 3.82279   1
  -2  -5   4 6.87454 2.56915  -2
   2   5   9 6.87454 2.56915   1
  -2  -5   4 13.1375 4.02724  -2
   2   5   9 13.1375 4.02724   1
  -3  -5   4 9.72965 3.01742  -2
   3   5   9 9.72965 3.01742   1
  -3  -5   4 10.6929 3.16794  -2
   3   5   9 10.6929 3.16794   1
  -4  -5  -9 1.67138 2.07704   1
  -4  -5  -9 2.91231 1.33582   1
   4   5   9 3.80705 1.27697   1
   4   5   9 2.03066 1.33792   1
   2  -6  -9 59.5127 3.00204   1
   2  -6   4 46.4960 1.91351  -2
  -2   6   9 46.4960 1.91351   1
  -1   6  -4 3.71739 2.40594  -2
   1  -6  -9 3.71739 2.40594   1
  -1   6  -4 0.27224 2.42397  -2
   1  -6  -9 0.27224 2.42397   1
  -1   6  -4 6.67658 4.02428  -2
   1  -6  -9 6.67658 4.02428   1
   1  -6   4 4.97686 1.39130  -2
  -1   6   9 4.97686 1.39130   1
   1  -6   4 3.78986 2.29152  -2
  -1   6   9 3.78986 2.29152   1
   1  -6   4 0.97420 2.41863  -2
  -1   6   9 0.97420 2.41863   1
   0  -6  -9 6.95112 2.34033   1
   0  -6   4 41.9421 5.11747  -2
   0   6   9 41.9421 5.11747   1
   0  -6   4 45.3603 3.57369  -2
   0   6   9 45.3603 3.57369   1
  -1  -6  -9 4.89300 2.69186   1
  -1  -6  -9 3.99169 2.35338   1
   1   6   9 1.94223 1.82254   1
   1   6   9 7.58328 2.09815   1
   2   6  -3 3.06564 3.85433  -2
  -2  -6  -9 3.06564 3.85433   1
  -2  -6   3 4.82639 4.00985  -2
   2   6   9 4.82639 4.00985   1
  -2  -6   3 2.47072 3.90546  -2
   2   6   9 2.47072 3.90546   1
   3   6  -3 83.4674 4.52328  -2
  -3  -6  -9 83.4674 4.52328   1
   3   6  -3 62.4829 3.44867  -2
  -3  -6  -9 62.4829 3.44867   1
   3   6  -3 84.2108 4.69154  -2
  -3  -6  -9 84.2108 4.69154   1
  -3  -6   3 69.5883 3.61181  -2
   3   6   9 69.5883 3.61181   1
  -3  -6   3 72.7732 3.73107  -2
   3   6   9 72.7732 3.73107   1
  -4  -6  -9 0.78776 0.93586   1
   4   6   9 0.02625 1.04753   1
  -1   7  -3 26.0709 2.33825  -2
   1  -7  -9 26.0709 2.33825   1
  -1   7  -3 21.9708 2.69156  -2
   1  -7  -9 21.9708 2.69156   1
   1  -7   3 25.8758 2.54707  -2
  -1   7   9 25.8758 2.54707   1
   1  -7   3 21.3965 2.66918  -2
  -1   7   9 21.3965 2.66918   1
   0   7  -3 5.43680 2.53591  -2
   0  -7  -9 5.43680 2.53591   1
   0   7  -3 2.40021 2.17108  -2
   0  -7  -9 2.40021 2.17108   1
   0  -7   3 3.98502 2.54163  -2
   0   7   9 3.98502 2.54163   1
   0  -7   3 2.32896 1.92595  -2
   0   7   9 2.32896 1.92595   1
  -1  -7  -9 12.8552 2.40142   1
  -1  -7  -9 14.5304 1.99235   1
   1   7   9 16.3503 2.07965   1
   1   7   9 13.9931 2.55165   1
  -2  -7  -9 -0.1082 1.35158   1
  -2  -7  -9 2.97818 2.13434   1
   2   7   9 0.24601 1.43219   1
   2   7   9 -0.4025 1.78364   1
  -3  -7   2 4.00043 1.55194  -2
   3   7   9 4.00043 1.55194   1
  -3  -7   2 4.73813 2.55824  -2
   3   7   9 4.73813 2.55824   1
  -1  -8  -9 116.131 4.43795   1
  -1  -2 -12 4.93674 1.43982  -2
   1   2 -10 4.93674 1.43982   1
  -1  -2 -12 4.30016 1.47181  -2
   1   2 -10 4.30016 1.47181   1
   1   2  12 4.24083 0.64147  -2
  -1  -2  10 4.24083 0.64147   1
   0   2 -10 9.83062 1.22209   1
   0   2 -10 9.23571 1.26694   1
   0  -2  10 9.85104 1.26322   1
   0  -2  10 9.38566 0.81473   1
  -1   2 -10 -0.0780 1.52086   1
  -1   2 -10 -1.4379 3.32244   1
   1  -2  10 0.62310 1.14756   1
   1  -2  10 -0.5572 1.15104   1
  -2   2 -10 60.0048 3.36315   1
   2   1 -10 2.54146 1.13985   1
   2   1 -10 3.07222 1.18615   1
   2   1 -10 1.31964 1.28568   1
  -2  -1  10 3.76126 0.69566   1
   0  -1  10 12.8529 1.31863   1
  -1   1 -10 6.72186 1.37418   1
  -1   1 -10 8.57073 2.23373   1
  -1   1 -10 11.1835 1.99465   1
   1  -1  10 6.93066 1.56548   1
   1  -1  10 6.25587 1.34183   1
  -2   1 -10 0.89998 1.49092   1
  -2   1 -10 -0.2313 0.98307   1
   2  -1  10 -0.3856 1.41316   1
   2  -1  10 0.43114 1.47194   1
  -3   1 -10 0.31481 1.09796   1
  -3   1 -10 0.94504 0.86905   1
   3  -1  10 0.75966 0.85240   1
   3   0 -10 3.11278 1.21763   1
   3   0 -10 3.77908 1.22694   1
   2   0 -10 75.6939 3.75729   1
   2   0 -10 79.6019 3.42283   1
   2   0 -10 72.5148 4.18821   1
  -2   0  10 74.3453 2.81416   1
  -2   0  10 77.6416 3.01603   1
   1   0 -10 -0.6717 1.38861   1
   1   0 -10 1.11015 3.28356   1
   1   0 -10 1.70629 1.48152   1
   1   0 -10 0.35738 1.37891   1
  -1   0  10 -0.7088 0.99743   1
  -1   0  10 0.59613 1.12997   1
   0   0 -10 54.4191 4.68634  -2
   0   0 -10 54.4191 4.68634   1
   0   0 -10 40.9080 4.50947  -2
   0   0 -10 40.9080 4.50947   1
   0   0 -10 53.9847 3.17524  -2
   0   0 -10 53.9847 3.17524   1
   0   0 -10 58.2888 4.29391  -2
   0   0 -10 58.2888 4.29391   1
   0   0  10 57.6021 2.76069  -2
   0   0  10 57.6021 2.76069   1
   0   0  10 52.2158 3.18695  -2
   0   0  10 52.2158 3.18695   1
   0   0  10 50.0743 2.32245  -2
   0   0  10 50.0743 2.32245   1
  -1   0 -10 116.178 6.87393   1
  -1   0 -10 123.608 6.09927   1
  -1   0 -10 115.959 5.07587   1
  -1   0 -10 123.400 5.04211   1
   1   0  10 122.718 5.52968   1
   1   0  10 121.984 4.18307   1
  -2   0 -10 0.30156 1.23939   1
  -2   0 -10 1.80537 1.40247   1
  -2   0 -10 0.65124 2.43825   1
  -2   0 -10 -1.0262 2.19611   1
   2   0  10 -1.6997 1.49743   1
   2   0  10 5.07076 2.32153   1
  -3   0 -10 16.1282 2.07067   1
  -3   0 -10 23.5003 2.14726   1
  -3   0 -10 21.5536 2.18558   1
   3   0  10 27.1840 2.15400   1
   3   0  10 23.2622 2.45757   1
  -3   1  10 3.01242 0.58871   1
   2  -1 -10 0.54835 1.11030   1
   2  -1 -10 0.32441 2.09359   1
   2  -1 -10 2.48856 4.73270   1
   2  -1 -10 1.14803 2.18915   1
   2  -1 -10 0.83214 1.42495   1
   2  -1 -10 -0.5263 2.14957   1
  -2   1  10 1.30483 0.91542   1
  -2   1  10 0.30668 0.95235   1
   1  -1 -10 -0.3557 2.09187   1
   1  -1 -10 0.14275 1.46011   1
   1  -1 -10 -1.7520 2.84175   1
   1  -1 -10 -0.3518 1.99862   1
   1  -1 -10 1.95999 3.53057   1
   1  -1 -10 -1.0333 1.98099   1
  -1   1  10 0.80157 0.82062   1
  -1   1  10 0.34126 1.08048   1
  -1   1  10 -0.7595 0.86299   1
  -1   1  10 2.43234 2.15241   1
  -2  -1 -10 1.94662 1.31029   1
  -2  -1 -10 -0.2857 1.63145   1
  -2  -1 -10 -1.9390 2.49537   1
   2   1  10 1.00300 2.63511   1
   2   1  10 0.53462 1.65238   1
  -3  -1 -10 1.06278 1.57451   1
  -3  -1 -10 -0.0726 1.30627   1
  -3  -1 -10 1.93784 2.24207   1
   3   1  10 -0.0592 1.55633   1
   3   1  10 0.96931 1.15504   1
  -3   2  -9 18.3191 2.66014  -2
   3  -2 -10 18.3191 2.66014   1
  -3   2  -9 22.7012 2.12026  -2
   3  -2 -10 22.7012 2.12026   1
  -3   2  -9 11.5480 2.05915  -2
   3  -2 -10 11.5480 2.05915   1
   3  -2   9 16.2928 1.32572  -2
  -3   2  10 16.2928 1.32572   1
   2  -2 -10 7.95270 2.94099   1
   2  -2 -10 6.15720 2.13355   1
   2  -2 -10 10.8866 1.88982   1
   2  -2 -10 6.29456 2.34317   1
  -2   2  10 6.47323 1.13403   1
  -2   2  10 7.20094 1.13852   1
   1  -2 -10 -0.9261 2.23754   1
   1  -2 -10 3.73842 2.80862   1
   1  -2 -10 0.67071 1.94938   1
   1  -2 -10 -1.4684 2.89293   1
   1  -2 -10 0.60484 2.21724   1
   1  -2 -10 0.47382 1.79525   1
  -1   2  10 1.39378 1.17209   1
  -1   2  10 -0.4869 1.81942   1
  -1   2  10 0.93560 1.05306   1
  -1   2  10 -0.3043 0.77707   1
   0  -2 -10 45.0574 4.51567   1
   0  -2 -10 44.1446 3.95287   1
   0  -2 -10 33.1550 3.99941   1
   0   2  10 41.6600 2.31178   1
   0   2  10 40.8497 3.17744   1
   0   2  10 41.9855 2.49973   1
   0   2  10 41.3040 3.23187   1
   0   2  10 39.8033 4.11023   1
   1   2  -8 94.0606 4.88883  -2
  -1  -2 -10 94.0606 4.88883   1
   1   2  -8 85.7295 7.30320  -2
  -1  -2 -10 85.7295 7.30320   1
   1   2  -8 86.3302 5.13309  -2
  -1  -2 -10 86.3302 5.13309   1
   1   2  -8 86.7076 4.15259  -2
  -1  -2 -10 86.7076 4.15259   1
  -1  -2   8 78.0611 5.43610  -2
   1   2  10 78.0611 5.43610   1
  -1  -2   8 89.8439 3.41709  -2
   1   2  10 89.8439 3.41709   1
  -1  -2   8 90.1034 5.31298  -2
   1   2  10 90.1034 5.31298   1
  -1  -2   8 100.459 5.24614  -2
   1   2  10 100.459 5.24614   1
  -2  -2 -10 0.14974 1.31088   1
  -2  -2 -10 1.86467 2.42163   1
  -2  -2 -10 1.52937 2.53275   1
   2   2  10 0.08572 1.76204   1
   2   2  10 0.96271 1.71291   1
  -3  -2 -10 -0.1264 1.28572   1
  -3  -2 -10 -0.6859 1.60736   1
   3   2  10 0.11859 2.34138   1
   3   2  10 0.59009 2.28086   1
  -4  -2 -10 20.3711 2.04502   1
  -4  -2 -10 20.8255 2.19428   1
   4   2  10 21.6203 2.05449   1
   4   2  10 20.4384 1.88739   1
  -3   3  -8 2.04980 2.21869  -2
   3  -3 -10 2.04980 2.21869   1
  -3   3  -8 1.14599 1.63391  -2
   3  -3 -10 1.14599 1.63391   1
  -3   3  -8 3.12899 2.14106  -2
   3  -3 -10 3.12899 2.14106   1
   1  -3 -10 92.5830 7.63336   1
   1  -3 -10 107.135 5.76137   1
   1  -3 -10 99.0988 5.58704   1
   1  -3 -10 92.6756 5.09284   1
   1  -3 -10 92.5168 5.09729   1
  -1   3  10 96.9047 4.69129   1
  -1   3  10 94.0394 3.62388   1
  -1   3  10 88.2065 4.50526   1
  -1   3  10 96.7094 3.84879   1
  -1   3  10 86.7750 4.11866   1
  -1   3  10 99.3665 5.98364   1
   0  -3 -10 5.34064 1.72381   1
   0  -3 -10 4.04148 3.64430   1
   0  -3 -10 3.91506 2.51804   1
   0  -3 -10 5.64524 1.69918   1
   0  -3 -10 6.14669 2.31847   1
   0   3  10 3.28092 2.86364   1
   0   3  10 4.89394 2.36352   1
   0   3  10 6.21732 1.04763   1
   0   3  10 11.0971 2.71575   1
   0   3  10 6.69736 1.38512   1
   1   3  -7 8.04526 2.94234  -2
  -1  -3 -10 8.04526 2.94234   1
  -2  -3   7 3.16698 2.30114  -2
   2   3  10 3.16698 2.30114   1
  -2  -3   7 5.32241 3.70146  -2
   2   3  10 5.32241 3.70146   1
  -3  -3 -10 0.54425 1.81859   1
  -3  -3 -10 3.90878 1.73071   1
  -3  -3 -10 4.49959 1.52583   1
   3   3  10 2.41723 2.04624   1
   3   3  10 3.94781 2.46651   1
  -4  -3 -10 1.02784 1.03412   1
  -4  -3 -10 1.61248 1.14048   1
  -4  -3 -10 2.36666 1.24880   1
   4   3  10 2.59730 1.28846   1
   3  -4 -10 0.29926 1.23020   1
  -3   4  10 0.07196 0.54234   1
  -2   4  -7 4.58946 2.78276  -2
   2  -4 -10 4.58946 2.78276   1
  -2   4  -7 5.26114 2.13341  -2
   2  -4 -10 5.26114 2.13341   1
  -2   4  -7 3.46634 2.52741  -2
   2  -4 -10 3.46634 2.52741   1
   2  -4   7 3.91319 1.47696  -2
  -2   4  10 3.91319 1.47696   1
   2  -4   7 6.17524 1.62959  -2
  -2   4  10 6.17524 1.62959   1
   1  -4 -10 247.821 9.23683   1
   1  -4 -10 247.179 11.6213   1
   1  -4 -10 259.974 10.5171   1
   1  -4 -10 260.924 9.58308   1
  -1   4  10 247.019 7.33404   1
  -1   4  10 266.624 7.99018   1
  -1   4  10 254.254 9.27816   1
  -1   4  10 248.023 9.43780   1
   0  -4 -10 381.388 13.6630   1
   0  -4 -10 371.970 12.4036   1
   0  -4 -10 369.484 15.9576   1
   0  -4 -10 386.125 13.1920   1
   0   4  10 392.493 13.6355   1
   0   4  10 382.752 11.3368   1
   0   4  10 398.892 13.7623   1
   0   4  10 348.128 14.8755   1
  -1  -4 -10 -0.0686 2.25005   1
  -1  -4 -10 -0.0306 1.47610   1
  -1  -4 -10 -1.3545 1.74460   1
  -1  -4 -10 0.53659 2.30348   1
   1   4  10 1.18220 1.81010   1
   2   4  -6 60.3929 5.84289  -2
  -2  -4 -10 60.3929 5.84289   1
   2   4  -6 63.0421 4.77858  -2
  -2  -4 -10 63.0421 4.77858   1
   2   4  -6 72.5382 4.83936  -2
  -2  -4 -10 72.5382 4.83936   1
  -2  -4   6 70.1477 4.85732  -2
   2   4  10 70.1477 4.85732   1
  -2  -4   6 66.9695 3.90526  -2
   2   4  10 66.9695 3.90526   1
  -3  -4 -10 4.47258 1.59315   1
   3   4  10 0.51058 2.21568   1
   3   4  10 5.79863 2.17021   1
  -4  -4 -10 45.5031 2.81399   1
  -4  -4 -10 44.4439 2.52902   1
   2  -5   6 17.2360 2.06446  -2
  -2   5  10 17.2360 2.06446   1
   2  -5   6 26.1945 1.62516  -2
  -2   5  10 26.1945 1.62516   1
   1  -5   6 20.6404 2.32477  -2
  -1   5  10 20.6404 2.32477   1
   1  -5   6 21.3449 3.20247  -2
  -1   5  10 21.3449 3.20247   1
   0  -5 -10 0.25529 2.42502   1
   0  -5 -10 3.11726 1.88254   1
   0  -5 -10 2.22831 1.71719   1
   0   5  10 0.86357 1.61245   1
   0   5  10 3.44115 1.65755   1
  -1  -5 -10 1.42190 1.70404   1
  -1  -5 -10 -1.4984 2.10466   1
  -1  -5 -10 0.97115 1.66897   1
   1   5  10 0.98165 1.81866   1
   1   5  10 -1.3944 2.24276   1
  -2  -5   5 16.2144 2.68090  -2
   2   5  10 16.2144 2.68090   1
  -2  -5   5 13.9547 3.37875  -2
   2   5  10 13.9547 3.37875   1
   3   5  -5 1.84175 2.56086  -2
  -3  -5 -10 1.84175 2.56086   1
  -3  -5   5 2.41114 1.67409  -2
   3   5  10 2.41114 1.67409   1
  -4  -5 -10 2.75366 1.09097   1
   4   5  10 3.50329 1.13943   1
   2  -6 -10 31.4819 2.62430   1
  -1   6  -5 22.6634 2.39693  -2
   1  -6 -10 22.6634 2.39693   1
   1  -6   5 22.3769 2.97218  -2
  -1   6  10 22.3769 2.97218   1
   1  -6   5 20.6310 2.38596  -2
  -1   6  10 20.6310 2.38596   1
   0  -6 -10 25.2696 2.75714   1
   0  -6 -10 23.6505 2.32889   1
   0   6  10 20.5052 2.30536   1
   0   6  10 25.2912 2.36574   1
  -1  -6 -10 18.0532 2.16906   1
  -1  -6 -10 16.0642 1.97186   1
   1   6  10 15.1170 2.66040   1
   1   6  10 19.2126 2.37457   1
   3   6  -4 110.399 4.37101  -2
  -3  -6 -10 110.399 4.37101   1
  -3  -6   4 98.3477 4.10314  -2
   3   6  10 98.3477 4.10314   1
  -3  -6   4 97.8308 4.11208  -2
   3   6  10 97.8308 4.11208   1
   0  -7   4 8.56408 1.98826  -2
   0   7  10 8.56408 1.98826   1
  -1  -7 -10 -0.7155 1.15439   1
  -1  -7 -10 0.82128 1.10417   1
   1   7  10 0.85958 1.36085   1
   1   7  10 0.09573 1.12091   1
  -2  -7 -10 4.05172 1.13908   1
  -2  -7 -10 7.06191 1.35742   1
   2   7  10 2.22583 1.09926   1
   1   0 -11 -0.0504 1.01093   1
   1   0 -11 -1.4374 1.54331   1
  -1   0  11 0.05620 0.55647   1
   0   0 -11 6.56755 2.05563  -2
   0   0 -11 6.56755 2.05563   1
   0   0  11 7.62887 1.45972  -2
   0   0  11 7.62887 1.45972   1
   0   0  11 9.10321 1.27215  -2
   0   0  11 9.10321 1.27215   1
  -1   0 -11 2.67624 1.80786   1
  -1   0 -11 0.86106 1.40124   1
   1   0  11 0.30548 1.18988   1
   1   0  11 0.69225 1.30449   1
  -2   0 -11 1.61484 1.21160   1
  -2   0 -11 0.79097 1.15820   1
  -2   0 -11 2.21938 1.69172   1
   2   0  11 2.11632 1.32060   1
   2  -1 -11 24.0638 1.94894   1
   2  -1 -11 25.0067 2.28612   1
  -2   1  11 26.2507 1.30613   1
  -2   1  11 25.0766 1.87325   1
   1  -1 -11 0.97172 1.81029   1
  -1   1  11 0.39847 0.62307   1
  -2  -1 -11 -1.6374 1.71282   1
  -2  -1 -11 0.18415 1.00534   1
  -2  -1 -11 -0.8515 1.39411   1
  -2  -1 -11 2.03922 1.88163   1
   2   1  11 0.47002 1.37311   1
  -3  -1 -11 4.74643 1.47825   1
  -3  -1 -11 5.88692 1.10262   1
  -3  -1 -11 5.09905 1.24402   1
  -3  -1 -11 2.91543 1.27308   1
   3   1  11 6.27290 1.89370   1
   2  -2 -11 35.5424 2.69364   1
   2  -2 -11 32.9221 2.14206   1
   2  -2 -11 23.2279 2.00374   1
  -2   2  11 29.7947 1.50437   1
  -2   2  11 30.9813 1.98448   1
   1  -2 -11 1.92251 1.73658   1
   1  -2 -11 3.60859 1.82150   1
  -1   2  11 0.32996 1.86900   1
  -1   2  11 3.06035 0.99769   1
  -1   2  11 2.95703 0.75661   1
   0  -2 -11 4.95461 2.73991   1
   0  -2 -11 3.37423 2.34675   1
   0  -2 -11 7.36279 1.69069   1
   0   2  11 4.14255 1.56070   1
   0   2  11 3.01396 1.79813   1
   0   2  11 5.10860 1.08782   1
   1   2  -9 131.067 6.40064  -2
  -1  -2 -11 131.067 6.40064   1
   1   2  -9 122.819 5.62479  -2
  -1  -2 -11 122.819 5.62479   1
   1   2  -9 119.077 5.09725  -2
  -1  -2 -11 119.077 5.09725   1
   1   2  -9 93.8513 6.30953  -2
  -1  -2 -11 93.8513 6.30953   1
   1   2  -9 105.588 4.36547  -2
  -1  -2 -11 105.588 4.36547   1
  -1  -2   9 120.962 4.97359  -2
   1   2  11 120.962 4.97359   1
  -1  -2   9 98.9692 5.00034  -2
   1   2  11 98.9692 5.00034   1
  -2  -2 -11 12.1540 2.13030   1
  -2  -2 -11 18.6773 1.97297   1
  -2  -2 -11 23.8217 2.53409   1
  -2  -2 -11 20.8549 2.44586   1
   2   2  11 15.2138 2.53624   1
  -3  -2 -11 2.50630 1.46589   1
  -3  -2 -11 2.38752 1.05440   1
  -3  -2 -11 1.28204 1.26774   1
   3   2  11 0.88833 1.30794   1
   2  -3 -11 8.12589 1.29613   1
  -2   3  11 5.65617 0.72899   1
   1  -3 -11 8.83960 1.46545   1
   1  -3 -11 12.3071 2.12561   1
  -1   3  11 6.85204 1.64992   1
  -1   3  11 13.2975 1.80630   1
  -1   3  11 8.20909 1.14272   1
  -1   3  11 7.34471 1.32665   1
   0  -3 -11 -0.0119 1.81512   1
   0  -3 -11 -0.2104 1.41425   1
   0  -3 -11 -0.9098 2.05903   1
   0   3  11 1.17106 1.87822   1
   0   3  11 -0.0062 1.42581   1
   0   3  11 -0.4676 0.92625   1
  -2  -3   8 6.42434 2.14588  -2
   2   3  11 6.42434 2.14588   1
  -3  -3 -11 1.04755 1.01039   1
  -3  -3 -11 0.85753 1.25234   1
  -3  -3 -11 0.99833 1.06116   1
   3   3  11 3.26818 1.32473   1
  -2   4  -8 7.01597 1.52022  -2
   2  -4 -11 7.01597 1.52022   1
   2  -4   8 6.34370 1.02596  -2
  -2   4  11 6.34370 1.02596   1
   1  -4 -11 6.55072 1.34014   1
   1  -4 -11 7.16817 1.63519   1
   1  -4 -11 4.46311 1.22111   1
  -1   4  11 5.31392 1.78257   1
  -1   4  11 10.1698 1.45202   1
  -1   4  11 7.04861 0.86301   1
   0  -4 -11 300.875 9.60027   1
   0  -4 -11 304.619 10.5389   1
   0   4  11 307.396 10.6507   1
   0   4  11 284.463 8.82155   1
   0   4  11 312.050 10.7734   1
  -1  -4 -11 4.94535 1.41058   1
  -1  -4 -11 6.16638 1.45584   1
  -1  -4 -11 0.05274 2.57906   1
  -1  -4 -11 5.88101 1.73857   1
   1   4  11 4.25486 2.20852   1
   1   4  11 4.63807 1.68677   1
   2   4  -7 7.25548 1.99892  -2
  -2  -4 -11 7.25548 1.99892   1
   2   4  -7 9.12285 2.19572  -2
  -2  -4 -11 9.12285 2.19572   1
   2   4  -7 10.4857 2.74640  -2
  -2  -4 -11 10.4857 2.74640   1
  -2  -4   7 5.80932 2.11770  -2
   2   4  11 5.80932 2.11770   1
  -2  -4   7 4.93662 2.12699  -2
   2   4  11 4.93662 2.12699   1
  -3  -4 -11 0.45724 1.26685   1
  -3  -4 -11 2.08137 1.03660   1
  -3  -4 -11 1.69257 1.14984   1
   3   4  11 2.14050 1.16077   1
  -1   5  11 0.32798 0.74668   1
   0  -5 -11 53.3199 2.59351   1
   0  -5 -11 50.6024 3.08395   1
   0   5  11 57.3516 3.28075   1
   0   5  11 48.3433 3.02969   1
  -1  -5 -11 15.8126 1.99826   1
  -1  -5 -11 17.6214 1.87816   1
  -1  -5 -11 13.6827 1.69172   1
   1   5  11 15.1488 2.41718   1
   1   5  11 12.7431 1.82875   1
   0  -6 -11 138.221 5.41635   1
   0  -6 -11 135.659 4.90558   1
   0  -6 -11 140.801 5.36816   1
   0   6  11 127.246 5.10280   1
  -1  -6 -11 -0.3041 1.30810   1
  -1  -6 -11 0.61642 0.95640   1
   1   6  11 -0.0016 1.23608   1
   1   6  11 1.62110 1.33241   1
  -2  -6 -11 0.92619 1.19316   1
  -2  -6 -11 0.49082 1.03522   1
   2   6  11 0.51190 0.99516   1
   0  -2 -12 1.08150 1.35455   1
   0   2  12 0.86049 0.95640   1
   1   2 -10 7.30164 2.02770  -2
  -1  -2 -12 7.30164 2.02770   1
   1   2 -10 4.04728 1.46273  -2
  -1  -2 -12 4.04728 1.46273   1
  -1  -2  10 1.86980 2.06648  -2
   1   2  12 1.86980 2.06648   1
   0  -3 -12 1.85357 2.63629   1
   0   3  12 -0.6487 0.88460   1
   0   3  12 1.62392 1.00416   1
   0   4  12 7.25502 1.33296   1
   0   4  12 8.95415 1.30371   1
   1   4  12 4.94403 1.07589   1
   0   0   0    0.00    0.00   0
;
_shelx_hkl_checksum     79704
_shelx_res_file
;
TITL Uppu16Cu in P-1
    shelx.res
    created by SHELXL-2018/1 at 13:54:42 on 09-May-2022
CELL  1.54184   5.8027   7.5404  10.1345   70.483   84.150   84.208
ZERR    2.000   0.0002   0.0003   0.0004    0.002    0.002    0.003
LATT 1
SFAC C  H  N  O
UNIT 20  12  8  4
L.S. 20
ACTA
BOND $H
FMAP 2
PLAN 10
OMIT     5   4   6
OMIT     2   6   0
OMIT     5   4   6
OMIT     5   4   8
OMIT    -2  -6  -6
OMIT     4  -5  -8
OMIT    -4   5   8
EQIV $1 -x, -y+1, -z+2
HTAB N3 O2_$1
EQIV $2 -x, -y+2, -z+1
HTAB N4 N1_$2
EQIV $3 -x+2, -y+1, -z+1
HTAB C3 N2_$3
HTAB C6 O2_$2
SIZE 0.02 0.06 0.11
TEMP -183
WGHT    0.071300    0.004700
BASF   0.44617
FVAR       0.97575
O1    4    0.614090    0.410734    0.840433    11.00000    0.01726    0.02282 =
         0.01920   -0.00182   -0.00222    0.00622
O2    4   -0.094641    0.709124    0.883359    11.00000    0.01868    0.02369 =
         0.01641   -0.00245    0.00429    0.00273
N1    3    0.294184    0.893742    0.448490    11.00000    0.01371    0.01755 =
         0.01328   -0.00474   -0.00014   -0.00033
N2    3    0.668712    0.628344    0.556391    11.00000    0.01679    0.01511 =
         0.01600   -0.00548    0.00085   -0.00173
N3    3    0.261365    0.564575    0.858748    11.00000    0.01500    0.01788 =
         0.01238   -0.00076    0.00068    0.00327
H3N   2    0.230798    0.487000    0.948915    11.00000   -1.20000
N4    3    0.101449    0.799153    0.669169    11.00000    0.01408    0.01803 =
         0.01248   -0.00163   -0.00200    0.00459
H4N   2   -0.017701    0.884225    0.637705    11.00000   -1.20000
C1    1    0.487787    0.869951    0.364676    11.00000    0.01452    0.01680 =
         0.01632   -0.00742   -0.00013   -0.00148
C2    1    0.675897    0.738207    0.419289    11.00000    0.01590    0.01561 =
         0.01426   -0.00396   -0.00170   -0.00154
C3    1    0.874694    0.718256    0.329977    11.00000    0.01388    0.01745 =
         0.01987   -0.00847   -0.00116   -0.00031
AFIX  43
H3    2    1.001181    0.631113    0.366387    11.00000   -1.20000
AFIX   0
C4    1    0.882662    0.825517    0.191066    11.00000    0.01638    0.02197 =
         0.01668   -0.00714    0.00150   -0.00430
AFIX  43
H4    2    1.014200    0.811737    0.130392    11.00000   -1.20000
AFIX   0
C5    1    0.696266    0.956228    0.137945    11.00000    0.01969    0.01947 =
         0.01401   -0.00440   -0.00099   -0.00248
AFIX  43
H5    2    0.704994    1.030108    0.041346    11.00000   -1.20000
AFIX   0
C6    1    0.503430    0.980068    0.220948    11.00000    0.01511    0.01948 =
         0.01699   -0.00680   -0.00298    0.00179
AFIX  43
H6    2    0.380553    1.069981    0.182484    11.00000   -1.20000
AFIX   0
C7    1    0.292643    0.782698    0.580638    11.00000    0.01398    0.01271 =
         0.01393   -0.00477    0.00003   -0.00143
C8    1    0.480344    0.650328    0.635392    11.00000    0.01593    0.01486 =
         0.01328   -0.00385   -0.00481    0.00062
C9    1    0.464782    0.530074    0.784956    11.00000    0.01624    0.01763 =
         0.01517   -0.00563   -0.00144   -0.00074
C10   1    0.078440    0.691276    0.807860    11.00000    0.01548    0.01760 =
         0.01576   -0.00560   -0.00130    0.00100
HKLF 5
REM  Uppu16Cu in P-1
REM R1 =  0.0484 for    4832 Fo > 4sig(Fo)  and  0.0698 for all    6802 data
REM    152 parameters refined using      0 restraints
END
WGHT      0.0713      0.0047
REM Highest difference peak  0.255,  deepest hole -0.281,  1-sigma level  0.066
Q1    1   0.3149  0.7178  0.8239  11.00000  0.05    0.26
Q2    1   1.0735  0.9913  0.1628  11.00000  0.05    0.24
Q3    1   0.4240  0.3454  0.7853  11.00000  0.05    0.22
Q4    1   0.6471  0.4136  0.5618  11.00000  0.05    0.22
Q5    1   1.0472  0.6439  0.1401  11.00000  0.05    0.20
Q6    1   0.2677  0.7267  0.3981  11.00000  0.05    0.20
Q7    1   0.8848  0.8776  0.3972  11.00000  0.05    0.20
Q8    1   0.0822  0.6427  0.6090  11.00000  0.05    0.19
Q9    1   0.3808  0.4123  1.0786  11.00000  0.05    0.19
Q10   1   0.7850  0.3626  0.7945  11.00000  0.05    0.19
;
_shelx_res_checksum     91073
