# Supplementary material for: 1H-Benzo[g]pteridine-2,4-dione
Source: IUCrdata. 2023 Jan 6;8(Pt 1):x221223. doi: 10.1107/S2414314622012238 (PMC9912317; doi:10.1107/S2414314622012238)
Supplement: Supplementary file 2 [file x-08-x221223-Isup2.hkl]

data_I                                                                          
_shelx_title ' Uppu16Cu in P-1'                                                 
_shelx_refln_list_code          4                                               
_shelx_F_calc_maximum      104.20                                               
_exptl_crystal_F_000       220.00                                               
_reflns_d_resolution_high  0.8238                                               
                                                                                
loop_                                                                           
 _space_group_symop_operation_xyz                                               
 'x, y, z'                                                                      
 '-x, -y, -z'                                                                   
                                                                                
_cell_length_a     5.8027                                                       
_cell_length_b     7.5404                                                       
_cell_length_c    10.1345                                                       
_cell_angle_alpha  70.483                                                       
_cell_angle_beta   84.150                                                       
_cell_angle_gamma  84.208                                                       
                                                                                
_shelx_F_squared_multiplier     1.000                                           
                                                                                
loop_                                                                           
 _refln_index_h                                                                 
 _refln_index_k                                                                 
 _refln_index_l                                                                 
 _refln_F_squared_calc                                                          
 _refln_F_squared_meas                                                          
 _refln_F_squared_sigma                                                         
 _refln_observed_status                                                         
  -1   0   0        315.82        298.83         8.25 o                         
   1   0   0        315.82        291.55         7.91 o                         
   1   0   0        315.82        288.23         9.24 o                         
   1   0   0        315.82        293.76         9.55 o                         
  -2   0   0         12.48         11.06         1.64 o                         
  -2   0   0         12.48          8.62         1.11 o                         
  -2   0   0         12.48         11.20         1.19 o                         
  -2   0   0         12.48         10.62         1.29 o                         
  -2   0   0         12.48          8.11         1.60 o                         
   2   0   0         12.48         11.09         1.61 o                         
   2   0   0         12.48         10.99         2.18 o                         
  -3   0   0         10.44         10.13         2.06 o                         
  -3   0   0         10.44          9.95         2.02 o                         
  -3   0   0         10.44          8.36         0.81 o                         
  -3   0   0         10.44          7.76         1.44 o                         
   3   0   0         10.44          6.84         2.02 o                         
   3   0   0         10.44          9.81         1.90 o                         
   3   0   0         10.44          9.16         2.55 o                         
   3   0   0         10.44         10.80         1.77 o                         
  -4   0   0          3.69          4.99         1.24 o                         
  -4   0   0          3.69          4.20         2.80 o                         
   4   0   0          3.69          2.98         1.78 o                         
   4   0   0          3.69         -0.06         1.36 o                         
   5   0   0        742.34        785.57        25.74 o                         
  -6   0   0          1.36          1.85         1.02 o                         
  -6   0   0          1.36          1.68         1.01 o                         
   6   0   0          1.36          1.59         1.77 o                         
   6   0   0          1.36          1.44         1.99 o                         
   6   0   0          1.36          3.14         2.58 o                         
   6   0   0          1.36          2.69         2.67 o                         
   6  -1   0         15.61         14.27         2.73 o                         
   6  -1   0         15.61         11.90         3.07 o                         
   6  -1   0         15.61         20.50         2.71 o                         
   6  -1   0         15.61         14.92         2.78 o                         
  -6   1   0         15.61         17.77         1.61 o                         
  -6   1   0         15.61         15.54         1.54 o                         
   5  -1   0        243.63        250.27         9.88 o                         
   5  -1   0        243.63        261.11         9.40 o                         
   5  -1   0        243.63        255.94         9.64 o                         
   5  -1   0        243.63        271.92        10.70 o                         
  -5   1   0        243.63        250.49        14.33 o                         
  -5   1   0        243.63        273.30         8.78 o                         
  -5   1   0        243.63        257.35         7.73 o                         
   4  -1   0         83.07         73.04         3.81 o                         
  -4   1   0         83.07         70.43         4.50 o                         
  -3   1   0          3.57          2.44         2.46 o                         
   2  -1   0         67.57         67.49         3.35 o                         
   2  -1   0         67.57         69.63         4.01 o                         
  -2   1   0         67.57         64.07         3.22 o                         
  -2   1   0         67.57         75.95         3.50 o                         
  -2   1   0         67.57         65.43         2.57 o                         
   1  -1   0         11.44         11.31         1.06 o                         
   1  -1   0         11.44          9.22         1.57 o                         
   1  -1   0         11.44         12.31         1.52 o                         
   1  -1   0         11.44         10.95         1.13 o                         
  -1   1   0         11.44         10.27         1.33 o                         
  -1   1   0         11.44         11.76         1.39 o                         
  -1   1   0         11.44         10.17         0.92 o                         
   0  -1   0         45.32         44.26         2.12 o                         
   0  -1   0         45.32         42.34         1.24 o                         
   0  -1   0         45.32         44.49         2.69 o                         
   0   1   0        250.55        243.35         6.79 o                         
  -1  -1   0          8.64          7.48         1.38 o                         
  -1  -1   0          8.64          8.42         0.90 o                         
   1   1   0          8.64          6.67         0.79 o                         
   1   1   0          8.64          5.37         1.37 o                         
  -2  -1   0        103.75        118.17         4.51 o                         
  -2  -1   0        103.75        112.62         5.32 o                         
   2   1   0        103.75        107.78         4.02 o                         
   2   1   0        103.75        107.97         5.28 o                         
  -3  -1   0         33.29         31.14         3.22 o                         
  -3  -1   0         33.29         29.70         2.75 o                         
   3   1   0         33.29         29.70         2.57 o                         
   3   1   0         33.29         39.23         4.01 o                         
  -4  -1   0          5.44          4.63         2.77 o                         
   4   1   0          5.44          9.30         4.75 o                         
  -5  -1   0          9.91         12.85         1.90 o                         
   5   1   0          9.91         10.94         4.14 o                         
   5   1   0          9.91          7.68         3.74 o                         
   5   1   0          9.91         12.12         2.70 o                         
  -6  -1   0         17.33         16.98         1.76 o                         
  -6  -1   0         17.33         16.20         1.42 o                         
   6   1   0         17.33         12.66         2.95 o                         
   6   1   0         17.33         25.35         2.69 o                         
   6   1   0         17.33         19.24         2.47 o                         
   6   1   0         17.33         12.23         2.49 o                         
   7   1   0          2.89          1.06         1.63 o                         
   6  -2   0         43.94         49.49         3.25 o                         
   6  -2   0         43.94         47.69         3.28 o                         
   6  -2   0         43.94         47.77         3.30 o                         
  -6   2   0         43.94         51.49         2.57 o                         
  -6   2   0         43.94         44.85         2.33 o                         
   5  -2   0        121.44        132.95         9.36 o                         
   5  -2   0        121.44        136.17         6.66 o                         
   5  -2   0        121.44        134.65         6.23 o                         
   5  -2   0        121.44        125.92         5.59 o                         
   5  -2   0        121.44        128.17         7.42 o                         
   5  -2   0        121.44        119.01         5.96 o                         
  -5   2   0        121.44        133.27         4.65 o                         
  -5   2   0        121.44        130.54         5.59 o                         
  -5   2   0        121.44        126.13         9.39 o                         
  -5   2   0        121.44        124.46         4.83 o                         
   4  -2   0        382.88        387.14        14.67 o                         
   4  -2   0        382.88        357.42        12.49 o                         
  -4   2   0         31.58         33.61         5.07 o                         
  -4   2   0         31.58         31.62         2.25 o                         
  -4   2   0         31.58         35.16         2.80 o                         
  -4   2   0         31.58         34.49         2.11 o                         
   3  -2   0         28.23         28.22         3.00 o                         
   3  -2   0         28.23         25.53         2.80 o                         
   3  -2   0         28.23         29.18         3.27 o                         
  -3   2   0         28.23         30.03         4.41 o                         
  -3   2   0         28.23         32.87         2.87 o                         
   2  -2   0         26.71         27.99         2.07 o                         
   2  -2   0         26.71         27.04         2.91 o                         
   2  -2   0         26.71         22.96         2.91 o                         
  -2   2   0         26.71         32.46         3.55 o                         
  -2   2   0         26.71         28.85         1.80 o                         
  -2   2   0         26.71         24.71         2.35 o                         
  -2   2   0         26.71         33.32         2.77 o                         
   1  -2   0       1273.74       1258.46        45.87 o                         
   1  -2   0       1273.74       1241.58        39.53 o                         
   1  -2   0       1273.74       1267.32        31.10 o                         
  -1   2   0       1273.74       1214.18        31.88 o                         
  -1   2   0       1273.74       1217.56        38.06 o                         
  -1   2   0       1273.74       1127.38        37.88 o                         
  -1   2   0       1273.74       1241.32        44.33 o                         
   0  -2   0        174.97        173.34         6.43 o                         
   0  -2   0        174.97        172.70         7.87 o                         
   0   2   0        174.97        157.29         5.69 o                         
   0   2   0        174.97        162.64         7.20 o                         
   0   2   0        174.97        165.87         5.40 o                         
   0   2   0        174.97        158.99         5.97 o                         
   0   2   0        174.97        168.95         6.13 o                         
  -1  -2   0       9045.92       8777.32       270.88 o                         
  -1  -2   0       9045.92       9762.37       321.12 o                         
   1   2   0       9045.92       8217.93       248.98 o                         
   1   2   0       9045.92       8030.65       305.09 o                         
   1   2   0       9045.92       8212.62       214.36 o                         
  -2  -2   0          0.01         -1.31         1.37 o                         
  -2  -2   0          0.01         -0.68         1.38 o                         
   2   2   0          0.01         -0.33         1.67 o                         
   2   2   0          0.01         -0.72         0.87 o                         
   2   2   0          0.01          0.45         1.76 o                         
  -3  -2   0         19.80         17.90         1.14 o                         
  -3  -2   0         19.80         25.91         2.65 o                         
   3   2   0         19.80         23.37         3.20 o                         
   3   2   0         19.80         24.05         2.19 o                         
  -4  -2   0        458.41        517.75        18.25 o                         
  -4  -2   0        458.41        509.39        13.83 o                         
   4   2   0        458.41        461.97        18.65 o                         
   4   2   0        458.41        461.83        17.27 o                         
   4   2   0        458.41        485.17        16.37 o                         
   4   2   0        458.41        481.36        15.48 o                         
   4   2   0        458.41        488.21        15.97 o                         
  -5  -2   0         17.43         11.76         4.26 o                         
  -5  -2   0         17.43         20.31         1.96 o                         
   5   2   0         17.43         16.00         2.76 o                         
   5   2   0         17.43         12.08         3.05 o                         
   5   2   0         17.43         15.32         3.67 o                         
   5   2   0         17.43         18.26         3.82 o                         
   5   2   0         17.43         13.74         3.06 o                         
  -6  -2   0          4.39          8.52         1.97 o                         
   6   2   0          4.39          4.90         5.27 o                         
   6  -3   0         64.77         27.62         2.47 o                         
   5  -3   0          7.61         13.18         2.88 o                         
   5  -3   0          7.61         13.79         3.05 o                         
   5  -3   0          7.61         10.05         1.94 o                         
   5  -3   0          7.61          8.61         3.07 o                         
  -5   3   0          7.61          8.33         1.58 o                         
  -5   3   0          7.61          7.93         2.48 o                         
  -5   3   0          7.61          9.61         1.86 o                         
  -5   3   0          7.61          9.09         1.57 o                         
   4  -3   0          0.08         -0.47         1.64 o                         
   4  -3   0          0.08          1.82         1.71 o                         
   4  -3   0          0.08          2.36         2.06 o                         
   4  -3   0          0.08          6.93         3.14 o                         
   4  -3   0          0.08          2.99         2.96 o                         
  -4   3   0          0.08          0.23         1.30 o                         
  -4   3   0          0.08          2.43         2.49 o                         
  -4   3   0          0.08          0.14         1.69 o                         
  -4   3   0          0.08          0.03         2.05 o                         
  -4   3   0          0.08         -0.15         0.84 o                         
  -3   3   0         73.06         67.63         6.10 o                         
  -3   3   0         73.06         60.57         4.37 o                         
  -2   3   0         76.24         85.85         6.40 o                         
   1  -3   0        211.62        206.93        10.22 o                         
   1  -3   0        211.62        213.89         8.86 o                         
  -1   3   0        211.62        218.96         8.07 o                         
  -1   3   0        211.62        221.40         7.34 o                         
  -1   3   0        211.62        211.75         9.65 o                         
  -1   3   0        211.62        208.87         7.83 o                         
  -1   3   0        211.62        206.46         8.12 o                         
   0  -3   0         32.87         38.18         4.13 o                         
   0  -3   0         32.87         34.02         3.10 o                         
   0   3   0         32.87         32.76         2.80 o                         
   0   3   0         32.87         30.33         2.97 o                         
   0   3   0         32.87         34.92         3.26 o                         
   0   3   0         32.87         37.55         2.79 o                         
  -2  -3   0          2.31          1.91         1.03 o                         
  -3  -3   0         44.91         37.12         3.70 o                         
  -3  -3   0         44.91         44.89         2.23 o                         
   3   3   0         44.91         41.19         4.55 o                         
  -4  -3   0         23.14         28.46         2.23 o                         
   4   3   0         23.14         25.41         2.93 o                         
   4   3   0         23.14         20.12         2.81 o                         
   4   3   0         23.14         24.52         2.30 o                         
   4   3   0         23.14         26.33         2.92 o                         
   4   3   0         23.14         29.14         2.92 o                         
   4   3   0         23.14         31.59         2.97 o                         
  -5  -3   0          2.28          2.32         1.59 o                         
   5   3   0          2.28          1.06         3.57 o                         
   5   3   0          2.28          1.43         4.22 o                         
   5   3   0          2.28         12.29         5.05 o                         
  -6  -3   0          2.96          3.96         1.29 o                         
   6   3   0          2.96          9.47         2.64 o                         
   6   3   0          2.96          3.32         3.97 o                         
   6   3   0          2.96          2.58         2.54 o                         
   6   3   0          2.96          2.02         1.94 o                         
   5  -4   0         11.71          9.87         2.51 o                         
   5  -4   0         11.71         10.42         3.36 o                         
   5  -4   0         11.71          8.43         2.24 o                         
   5  -4   0         11.71         17.84         2.49 o                         
   5  -4   0         11.71          9.55         1.67 o                         
  -5   4   0         11.71         11.49         1.49 o                         
  -5   4   0         11.71         10.29         1.50 o                         
   4  -4   0          2.75          0.58         3.18 o                         
   4  -4   0          2.75          1.44         2.12 o                         
   4  -4   0          2.75          5.32         2.22 o                         
   4  -4   0          2.75          5.70         1.62 o                         
  -4   4   0          2.75          4.64         1.11 o                         
  -4   4   0          2.75          5.54         2.02 o                         
  -4   4   0          2.75          4.72         3.09 o                         
  -4   4   0          2.75          1.91         1.38 o                         
  -4   4   0          2.75         -0.64         3.15 o                         
   3  -4   0          1.42          1.74         2.66 o                         
   3  -4   0          1.42          5.23         2.02 o                         
  -3   4   0          1.42          3.49         1.34 o                         
  -3   4   0          1.42          3.50         3.43 o                         
  -3   4   0          1.42          3.95         1.19 o                         
   2  -4   0         24.80         25.24         4.23 o                         
   2  -4   0         24.80         27.10         3.74 o                         
  -2   4   0         24.80         29.09         4.70 o                         
  -2   4   0         24.80         26.07         3.25 o                         
   1  -4   0        505.66        471.98        22.06 o                         
  -1   4   0        505.66        528.11        20.82 o                         
  -1   4   0        505.66        527.39        15.58 o                         
   0  -4   0          0.01          0.01         0.95 o                         
   0  -4   0          0.01         -0.11         1.65 o                         
   0  -4   0          0.01          0.84         2.15 o                         
   0   4   0          0.01          0.87         1.51 o                         
   0   4   0          0.01          0.44         1.38 o                         
   0   4   0          0.01          0.27         1.44 o                         
   0   4   0          0.01          1.64         1.19 o                         
   1   4   0         53.23         54.67         4.87 o                         
   1   4   0         53.23         48.68         4.50 o                         
   1   4   0         53.23         49.04         4.26 o                         
  -2  -4   0        978.32       1104.85        28.60 o                         
  -2  -4   0        978.32       1004.42        26.40 o                         
  -2  -4   0        978.32       1031.56        30.36 o                         
   2   4   0        978.32        934.68        33.10 o                         
   2   4   0        978.32       1046.36        39.79 o                         
   2   4   0        978.32       1071.00        35.00 o                         
   3   4   0         21.06         15.40         2.32 o                         
   3   4   0         21.06         22.77         2.73 o                         
   3   4   0         21.06         18.20         3.92 o                         
   3   4   0         21.06         22.72         2.44 o                         
  -4  -4   0         21.02         24.21         1.79 o                         
  -4  -4   0         21.02         24.15         2.41 o                         
   4   4   0         21.02         20.91         3.06 o                         
   4   4   0         21.02         24.44         3.12 o                         
   4   4   0         21.02         27.56         3.00 o                         
   4   4   0         21.02         19.48         2.65 o                         
   4   4   0         21.02         25.09         2.68 o                         
  -5  -4   0         11.86         13.92         1.70 o                         
  -5  -4   0         11.86         13.99         1.32 o                         
   5   4   0         11.86         13.19         2.65 o                         
   5   4   0         11.86         13.74         2.30 o                         
   5   4   0         11.86         14.33         2.22 o                         
   6   4   0          2.98          3.61         1.96 o                         
   6   4   0          2.98          2.08         2.59 o                         
   6   4   0          2.98          0.63         2.77 o                         
   6   4   0          2.98          0.01         2.03 o                         
   5  -5   0         34.26         39.86         4.39 o                         
   5  -5   0         34.26         44.03         3.31 o                         
   4  -5   0          0.00         -0.85         2.19 o                         
   4  -5   0          0.00          1.17         1.45 o                         
   4  -5   0          0.00          0.02         2.78 o                         
  -4   5   0          0.00         -0.40         1.62 o                         
  -4   5   0          0.00         -0.60         2.36 o                         
   3  -5   0         25.60         22.18         2.86 o                         
   3  -5   0         25.60         28.57         3.57 o                         
  -3   5   0         25.60         29.92         3.56 o                         
   2  -5   0         41.65         47.85         4.72 o                         
  -2   5   0         41.65         42.55         5.82 o                         
  -1   5   0         45.97         49.79         4.65 o                         
   0  -5   0          2.15          1.13         1.86 o                         
   0  -5   0          2.15          2.56         1.74 o                         
   0  -5   0          2.15          2.52         0.97 o                         
   0   5   0          2.15         -0.25         1.76 o                         
   0   5   0          2.15          1.10         1.81 o                         
   0   5   0          2.15          1.84         2.58 o                         
  -1  -5   0         14.21         13.65         1.38 o                         
  -1  -5   0         14.21         12.17         2.39 o                         
  -1  -5   0         14.21         14.31         1.79 o                         
   1   5   0         14.21         15.01         2.05 o                         
   1   5   0         14.21          9.91         2.65 o                         
   1   5   0         14.21         14.53         3.64 o                         
   1   5   0         14.21          6.68         2.87 o                         
   1   5   0         14.21         13.53         3.30 o                         
   2   5   0         43.02         46.89         4.33 o                         
   2   5   0         43.02         44.73         4.45 o                         
   3   5   0          2.74         -0.54         3.12 o                         
   3   5   0          2.74          1.41         3.72 o                         
  -4  -5   0          5.48          7.42         1.34 o                         
  -4  -5   0          5.48          9.05         1.83 o                         
   4   5   0          5.48          2.84         2.84 o                         
   4   5   0          5.48          3.04         2.22 o                         
   4   5   0          5.48          4.43         3.13 o                         
  -5  -5   0          9.01          9.85         1.19 o                         
   5   5   0          9.01          8.12         2.25 o                         
   5   5   0          9.01         10.05         3.16 o                         
   5   5   0          9.01         12.60         2.12 o                         
   4  -6   0          4.41          4.34         2.04 o                         
   4  -6   0          4.41          4.57         2.28 o                         
   3  -6   0        190.65        200.86         7.58 o                         
   3  -6   0        190.65        188.82         9.07 o                         
  -3   6   0        190.65        193.10         9.62 o                         
  -3   6   0        190.65        190.07         8.32 o                         
   2  -6   0          3.35          8.01         3.29 o                         
   1  -6   0         13.95         19.49         4.07 o                         
   1  -6   0         13.95         14.32         3.31 o                         
   1  -6   0         13.95         15.83         2.96 o                         
  -1   6   0         13.95         10.21         2.73 o                         
  -1   6   0         13.95         13.59         2.81 o                         
  -1   6   0         13.95         16.88         4.84 o                         
  -1   6   0         13.95         13.83         2.94 o                         
   0  -6   0          1.77          2.42         2.79 o                         
   0   6   0          1.77          4.21         3.03 o                         
   0   6   0          1.77          2.51         1.78 o                         
  -1  -6   0          0.14          0.78         2.63 o                         
  -1  -6   0          0.14          1.07         0.92 o                         
  -1  -6   0          0.14          0.05         1.45 o                         
  -1  -6   0          0.14          1.09         1.49 o                         
   1   6   0          0.14          1.97         2.28 o                         
   1   6   0          0.14          1.54         2.80 o                         
   1   6   0          0.14         -0.50         2.95 o                         
   1   6   0          0.14          1.44         1.66 o                         
  -3  -6   0         88.50        101.88         4.13 o                         
  -3  -6   0         88.50        103.31         4.01 o                         
  -3  -6   0         88.50        101.41         4.84 o                         
   3   6   0         88.50         86.26         5.48 o                         
   3   6   0         88.50        102.88         6.12 o                         
   3   6   0         88.50         91.20         5.48 o                         
   3   6   0         88.50        101.39         5.28 o                         
   3   6   0         88.50         94.01         4.85 o                         
   3   6   0         88.50         89.21         5.50 o                         
   3   6   0         88.50         90.44         5.57 o                         
   4   6   0          0.90          1.31         1.31 o                         
  -5  -6   0         24.69         23.36         1.39 o                         
   5   6   0         24.69         28.28         2.55 o                         
   5   6   0         24.69         22.64         2.33 o                         
   3  -7   0         21.37         13.28         1.71 o                         
   2  -7   0          0.25          1.45         1.63 o                         
   2  -7   0          0.25          2.47         3.13 o                         
  -2   7   0          0.25          0.94         1.53 o                         
  -2   7   0          0.25          1.69         1.45 o                         
   1  -7   0         20.04         18.63         2.71 o                         
   1  -7   0         20.04         18.81         4.01 o                         
   0  -7   0         22.03         36.27         5.56 o                         
  -1  -7   0          1.32          1.84         2.97 o                         
  -1  -7   0          1.32         -0.73         1.35 o                         
   1   7   0          1.32          1.34         2.82 o                         
   1   7   0          1.32          1.84         1.71 o                         
   1   7   0          1.32          0.75         1.84 o                         
  -2  -7   0          9.47         10.66         2.61 o                         
  -2  -7   0          9.47         11.85         2.48 o                         
   2   7   0          9.47         10.88         2.28 o                         
   2   7   0          9.47         11.62         2.12 o                         
   2   7   0          9.47          9.89         1.38 o                         
   2   7   0          9.47          8.85         2.28 o                         
   3   7   0          3.70         -1.07         4.23 o                         
  -4  -7   0          3.92          4.87         2.95 o                         
   2  -8   0         12.33         12.13         1.81 o                         
  -2   8   0         12.33         11.91         1.86 o                         
   0  -8   0          1.57          2.36         1.91 o                         
   0  -8   0          1.57          4.77         2.35 o                         
   0   8   0          1.57          6.26         3.02 o                         
   0   8   0          1.57          2.96         1.66 o                         
   0   8   0          1.57          1.53         1.88 o                         
   0   8   0          1.57          0.25         2.05 o                         
  -1  -8   0        206.59        164.70         7.92 o                         
   1   8   0        206.59        211.68         6.63 o                         
  -2  -8   0          1.28         -0.27         2.38 o                         
  -2  -8   0          1.28          0.93         1.35 o                         
   2   8   0          1.28          0.91         1.28 o                         
  -3  -8   0          0.09         -1.01         2.25 o                         
   2   8  -1          0.30          0.03         1.07 o                         
  -2  -8   1          0.30          0.06         1.28 o                         
   1   8  -1        177.00        164.45         6.46 o                         
  -1  -8   1        177.00        202.94         7.57 o                         
   0   8  -1        256.30        252.49        10.96 o                         
   0   8  -1        256.30        247.27         8.41 o                         
   0   8  -1        256.30        269.39         9.19 o                         
   0  -8   1        256.30        254.74         9.09 o                         
   0  -8   1        256.30        274.56        10.02 o                         
   1  -8   1          0.00          0.12         1.50 o                         
   3   7  -1          5.26          8.89         3.82 o                         
   2   7  -1          0.36         -0.50         2.73 o                         
   2   7  -1          0.36         -1.41         2.54 o                         
   2   7  -1          0.36         -0.88         2.28 o                         
  -2  -7   1          0.36          0.26         1.87 o                         
  -2  -7   1          0.36          0.67         1.38 o                         
  -2  -7   1          0.36          0.09         2.10 o                         
  -2  -7   1          0.36          0.86         1.32 o                         
   1   7  -1          9.75          9.80         1.57 o                         
   1   7  -1          9.75          9.85         1.97 o                         
   1   7  -1          9.75          4.61         2.45 o                         
   1   7  -1          9.75          9.87         2.33 o                         
  -1  -7   1          9.75          7.10         2.92 o                         
   0  -7   1        120.93        139.08         6.85 o                         
   1  -7   1          1.20          0.65         1.78 o                         
  -2   7  -1          1.23          0.50         1.42 o                         
   2  -7   1          1.23          2.15         1.93 o                         
   2  -7   1          1.23          2.71         2.20 o                         
  -3   7  -1          0.50          0.50         1.79 o                         
   3  -7   1          0.50          1.56         1.22 o                         
   3  -7   1          0.50          0.83         1.19 o                         
   3  -7   1          0.50         -0.03         1.63 o                         
   5   6  -1         22.63         12.70         2.06 o                         
   5   6  -1         22.63         15.74         2.01 o                         
   4   6  -1          1.43          0.87         1.87 o                         
   3   6  -1         33.55         35.97         3.62 o                         
   3   6  -1         33.55         22.30         2.78 o                         
   3   6  -1         33.55         25.57         3.36 o                         
   3   6  -1         33.55         34.85         4.04 o                         
   3   6  -1         33.55         35.52         3.43 o                         
   3   6  -1         33.55         29.66         3.40 o                         
  -3  -6   1         33.55         36.51         2.48 o                         
  -3  -6   1         33.55         31.98         3.00 o                         
  -3  -6   1         33.55         37.98         2.69 o                         
   2   6  -1         35.50         41.94         3.55 o                         
   2   6  -1         35.50         33.48         2.53 o                         
   1   6  -1          0.70          1.71         2.82 o                         
   1   6  -1          0.70         -1.38         1.63 o                         
   1   6  -1          0.70          2.45         3.06 o                         
  -1  -6   1          0.70          0.94         1.13 o                         
  -1  -6   1          0.70         -1.10         2.13 o                         
  -1  -6   1          0.70          2.06         1.96 o                         
  -1  -6   1          0.70          1.36         1.52 o                         
  -1  -6   1          0.70          0.23         1.33 o                         
   0   6  -1          0.18          1.12         1.32 o                         
   0  -6   1          0.18          1.12         2.86 o                         
  -1   6  -1         18.70         16.47         3.04 o                         
  -1   6  -1         18.70         20.30         4.89 o                         
  -1   6  -1         18.70         15.39         3.79 o                         
   1  -6   1         18.70         18.43         2.76 o                         
   1  -6   1         18.70         18.31         4.08 o                         
   2  -6   1          4.08          8.34         3.18 o                         
  -3   6  -1         43.57         33.30         3.96 o                         
  -3   6  -1         43.57         34.76         3.39 o                         
  -3   6  -1         43.57         36.44         3.10 o                         
   3  -6   1         43.57         41.39         4.49 o                         
   3  -6   1         43.57         40.35         3.20 o                         
  -4   6  -1         11.75          4.92         1.45 o                         
   4  -6   1         11.75         10.50         2.17 o                         
   4  -6   1         11.75         11.16         1.70 o                         
   5   5  -1          4.10          2.75         1.82 o                         
   5   5  -1          4.10          3.54         2.32 o                         
  -5  -5   1          4.10          6.05         0.99 o                         
   4   5  -1          2.94          3.51         2.91 o                         
   4   5  -1          2.94          4.57         2.14 o                         
  -4  -5   1          2.94          3.34         1.18 o                         
  -4  -5   1          2.94          4.48         1.50 o                         
   3   5  -1          1.64          3.70         2.99 o                         
   2   5  -1         40.09         46.02         4.28 o                         
   2   5  -1         40.09         36.54         3.75 o                         
   1   5  -1         17.76         24.18         3.03 o                         
   1   5  -1         17.76         19.12         3.29 o                         
   1   5  -1         17.76         17.08         2.71 o                         
   1   5  -1         17.76         16.55         2.87 o                         
   1   5  -1         17.76         12.51         3.15 o                         
   1   5  -1         17.76         15.15         1.95 o                         
  -1  -5   1         17.76         15.90         1.47 o                         
  -1  -5   1         17.76         18.01         1.95 o                         
  -1  -5   1         17.76         17.28         2.26 o                         
  -1  -5   1         17.76         13.53         2.68 o                         
  -1  -5   1         17.76         22.91         1.94 o                         
   0   5  -1          0.04         -0.18         1.80 o                         
   0   5  -1          0.04          1.09         1.77 o                         
   0   5  -1          0.04         -1.19         1.36 o                         
   0   5  -1          0.04         -0.67         1.32 o                         
   0  -5   1          0.04          0.25         0.98 o                         
   0  -5   1          0.04         -0.24         1.22 o                         
   0  -5   1          0.04          1.58         2.26 o                         
   0  -5   1          0.04          0.39         1.29 o                         
   0  -5   1          0.04         -2.13         2.13 o                         
   1  -5   1          6.67          7.98         4.39 o                         
   2  -5   1          9.09          9.16         3.50 o                         
  -3   5  -1         24.68         16.56         3.09 o                         
   3  -5   1         24.68         21.13         2.90 o                         
   3  -5   1         24.68         25.37         3.88 o                         
  -4   5  -1         84.47         83.57         4.73 o                         
   4  -5   1         84.47         89.91         4.35 o                         
   4  -5   1         84.47         89.09         5.23 o                         
   4  -5   1         84.47         88.63         4.62 o                         
   5  -5   1         10.59          9.67         2.00 o                         
   5  -5   1         10.59          8.74         1.66 o                         
   5  -5   1         10.59          9.59         2.67 o                         
   6   4  -1          7.29         10.05         2.45 o                         
   6   4  -1          7.29          8.61         1.87 o                         
   6   4  -1          7.29          6.73         1.98 o                         
   5   4  -1          4.12          3.12         2.49 o                         
   5   4  -1          4.12          3.90         2.10 o                         
   5   4  -1          4.12          7.01         2.20 o                         
  -5  -4   1          4.12          4.18         1.12 o                         
  -5  -4   1          4.12          4.73         1.15 o                         
   4   4  -1          8.97         12.43         2.38 o                         
   4   4  -1          8.97         11.35         2.84 o                         
   4   4  -1          8.97         10.03         2.24 o                         
   4   4  -1          8.97         11.86         2.81 o                         
   4   4  -1          8.97          8.73         1.87 o                         
  -4  -4   1          8.97         10.25         1.57 o                         
   3   4  -1          0.49          0.49         2.08 o                         
   3   4  -1          0.49          0.29         1.45 o                         
   2   4  -1        516.63        535.14        20.25 o                         
   2   4  -1        516.63        523.53        16.39 o                         
   2   4  -1        516.63        501.75        18.87 o                         
  -2  -4   1        516.63        573.37        15.42 o                         
  -2  -4   1        516.63        519.93        14.02 o                         
  -2  -4   1        516.63        533.87        17.47 o                         
   1   4  -1        144.66        154.43         7.97 o                         
   1   4  -1        144.66        147.44         7.39 o                         
  -1  -4   1        144.66        148.74         4.60 o                         
  -1  -4   1        144.66        152.92         5.24 o                         
   0   4  -1         35.06         35.56         3.73 o                         
   0   4  -1         35.06         29.14         3.42 o                         
   0   4  -1         35.06         35.87         3.32 o                         
   0  -4   1         35.06         27.93         3.50 o                         
   0  -4   1         35.06         32.45         1.83 o                         
  -1   4  -1        119.16         88.62         7.09 o                         
  -1   4  -1        119.16        115.45         5.94 o                         
  -1   4  -1        119.16        120.21         5.36 o                         
   1  -4   1        119.16        118.74         7.03 o                         
  -2   4  -1          2.64          3.44         3.23 o                         
  -2   4  -1          2.64          1.41         2.46 o                         
   2  -4   1          2.64         -0.64         2.41 o                         
   2  -4   1          2.64          0.10         2.79 o                         
  -3   4  -1          0.38         -2.24         3.17 o                         
  -3   4  -1          0.38          4.15         1.39 o                         
   3  -4   1          0.38          2.20         2.72 o                         
  -4   4  -1          0.10          0.79         2.48 o                         
  -4   4  -1          0.10         -0.15         2.81 o                         
  -4   4  -1          0.10         -1.58         2.12 o                         
  -4   4  -1          0.10          1.41         1.25 o                         
   4  -4   1          0.10         -0.20         3.21 o                         
   4  -4   1          0.10          2.49         2.74 o                         
   4  -4   1          0.10         -0.55         2.08 o                         
   4  -4   1          0.10          2.43         1.51 o                         
  -5   4  -1          0.95          0.11         1.07 o                         
  -5   4  -1          0.95          1.40         1.62 o                         
   5  -4   1          0.95          2.12         2.18 o                         
   5  -4   1          0.95          2.01         1.16 o                         
   5  -4   1          0.95         -0.71         2.37 o                         
   5  -4   1          0.95          2.42         1.67 o                         
   6   3  -1          0.64         -1.69         2.00 o                         
   6   3  -1          0.64         -1.04         2.00 o                         
   5   3  -1          2.15          2.78         1.61 o                         
   4   3  -1          9.42          7.40         2.38 o                         
   4   3  -1          9.42         10.23         1.88 o                         
   4   3  -1          9.42          8.10         2.47 o                         
   4   3  -1          9.42          9.28         2.07 o                         
   4   3  -1          9.42          9.47         2.42 o                         
  -4  -3   1          9.42         10.61         1.19 o                         
   3   3  -1         25.23         26.85         2.47 o                         
   3   3  -1         25.23         30.81         4.09 o                         
   3   3  -1         25.23         27.93         3.58 o                         
  -3  -3   1         25.23         25.24         1.64 o                         
  -3  -3   1         25.23         18.20         2.84 o                         
   0   3  -1         15.42         16.55         2.36 o                         
   0   3  -1         15.42         14.37         1.79 o                         
   0   3  -1         15.42         14.35         2.39 o                         
   0   3  -1         15.42         17.81         2.15 o                         
   0  -3   1         15.42         12.21         1.26 o                         
   0  -3   1         15.42         16.73         2.58 o                         
   0  -3   1         15.42         16.10         2.99 o                         
  -1   3  -1         13.79         13.26         2.01 o                         
  -1   3  -1         13.79         10.77         2.09 o                         
  -1   3  -1         13.79         16.45         2.30 o                         
  -1   3  -1         13.79         16.51         2.50 o                         
   1  -3   1         13.79         13.75         2.57 o                         
   1  -3   1         13.79         14.16         1.95 o                         
   1  -3   1         13.79         13.19         2.59 o                         
  -3   3  -1         66.33         64.07         6.06 o                         
  -3   3  -1         66.33         62.80         4.79 o                         
   3  -3   1         66.33         51.26         4.10 o                         
  -4   3  -1         10.60         14.66         4.25 o                         
  -4   3  -1         10.60          8.60         2.58 o                         
  -4   3  -1         10.60         10.75         2.22 o                         
  -4   3  -1         10.60         11.99         1.71 o                         
  -4   3  -1         10.60          9.14         1.53 o                         
   4  -3   1         10.60         14.10         2.87 o                         
   4  -3   1         10.60         12.62         2.28 o                         
   4  -3   1         10.60         10.98         2.17 o                         
  -5   3  -1          3.54          5.45         1.46 o                         
  -5   3  -1          3.54          4.21         1.40 o                         
  -5   3  -1          3.54          4.53         1.91 o                         
   5  -3   1          3.54          2.49         2.81 o                         
   5  -3   1          3.54          6.07         2.11 o                         
   5  -3   1          3.54          5.20         1.77 o                         
   5  -3   1          3.54          4.30         3.25 o                         
   6  -3   1          2.68          2.58         2.35 o                         
   6  -3   1          2.68         -0.05         1.69 o                         
   6   2  -1         34.02         30.77         5.58 o                         
   5   2  -1          8.31         15.51         3.69 o                         
   5   2  -1          8.31         11.31         2.53 o                         
   5   2  -1          8.31          8.57         2.52 o                         
   5   2  -1          8.31          5.86         2.18 o                         
   5   2  -1          8.31          8.80         3.44 o                         
  -5  -2   1          8.31          9.01         1.62 o                         
   4   2  -1         82.60         90.78         4.88 o                         
   4   2  -1         82.60         85.97         4.60 o                         
   4   2  -1         82.60         86.35         4.40 o                         
   4   2  -1         82.60         85.96         4.64 o                         
   3   2  -1        413.80        442.12        16.26 o                         
  -3  -2   1        413.80        462.31        14.74 o                         
   2   2  -1         30.37         33.67         3.26 o                         
   2   2  -1         30.37         34.40         3.54 o                         
   2   2  -1         30.37         26.66         1.68 o                         
  -2  -2   1         30.37         30.07         3.60 o                         
  -2  -2   1         30.37         25.73         2.10 o                         
   1   2  -1        852.47        856.67        27.00 o                         
   1   2  -1        852.47        803.87        25.21 o                         
   1   2  -1        852.47        755.02        30.23 o                         
  -1  -2   1        852.47        858.04        27.16 o                         
  -1  -2   1        852.47        874.04        32.42 o                         
   0   2  -1          0.28         -0.82         1.21 o                         
   0   2  -1          0.28          0.64         1.06 o                         
   0   2  -1          0.28          1.25         1.30 o                         
   0   2  -1          0.28         -0.77         1.33 o                         
   0  -2   1          0.28         -0.16         0.43 o                         
   0  -2   1          0.28         -0.25         1.22 o                         
   0  -2   1          0.28          0.89         1.55 o                         
  -1   2  -1         89.89         88.07         4.30 o                         
  -1   2  -1         89.89         78.09         3.87 o                         
  -1   2  -1         89.89         81.36         4.49 o                         
  -1   2  -1         89.89         83.71         3.63 o                         
   1  -2   1         89.89         85.55         4.64 o                         
   1  -2   1         89.89         78.18         4.76 o                         
   1  -2   1         89.89         84.52         3.08 o                         
  -2   2  -1        818.44        862.14        28.46 o                         
  -2   2  -1        818.44        859.67        28.15 o                         
  -2   2  -1        818.44        876.90        24.13 o                         
  -2   2  -1        818.44        886.33        23.96 o                         
  -2   2  -1        818.44        872.70        32.79 o                         
   2  -2   1        818.44        883.85        29.68 o                         
   2  -2   1        818.44        879.88        23.38 o                         
   2  -2   1        818.44        879.79        29.89 o                         
  -3   2  -1          0.26          0.62         3.37 o                         
  -3   2  -1          0.26          1.03         2.51 o                         
   3  -2   1          0.26          1.44         2.57 o                         
   3  -2   1          0.26          1.80         2.32 o                         
   3  -2   1          0.26          0.39         3.14 o                         
  -4   2  -1          3.09          5.44         1.76 o                         
  -4   2  -1          3.09          4.01         2.59 o                         
  -4   2  -1          3.09          2.64         1.30 o                         
  -4   2  -1          3.09          4.58         1.24 o                         
   4  -2   1        405.88        406.65        13.05 o                         
  -5   2  -1         76.34         80.19         3.54 o                         
  -5   2  -1         76.34         82.32         3.62 o                         
  -5   2  -1         76.34         76.19         5.01 o                         
  -5   2  -1         76.34         75.57         4.50 o                         
   5  -2   1         76.34         64.49         4.62 o                         
   5  -2   1         76.34         75.21         5.31 o                         
   5  -2   1         76.34         75.33         5.22 o                         
   5  -2   1         76.34         73.72         4.53 o                         
   5  -2   1         76.34         70.68         4.42 o                         
  -6   2  -1          5.17          7.29         1.12 o                         
  -6   2  -1          5.17          4.82         0.99 o                         
   6  -2   1          5.17          5.91         2.74 o                         
   6  -2   1          5.17          7.40         1.65 o                         
   6  -2   1          5.17          8.41         1.91 o                         
   6   1  -1          2.70          1.44         2.98 o                         
   6   1  -1          2.70          3.83         1.94 o                         
   6   1  -1          2.70          4.28         1.83 o                         
   6   1  -1          2.70          5.59         1.79 o                         
   5   1  -1         12.52         16.40         4.63 o                         
   5   1  -1         12.52         14.42         3.25 o                         
   5   1  -1         12.52         14.84         3.11 o                         
  -5  -1   1         12.52         15.97         1.78 o                         
   4   1  -1         28.22         14.71         2.95 o                         
   3   1  -1         25.24         26.52         3.65 o                         
   3   1  -1         25.24         26.06         2.73 o                         
   3   1  -1         25.24         25.78         2.44 o                         
  -3  -1   1         25.24         25.06         2.52 o                         
   2   1  -1          6.39         10.23         1.41 o                         
   2   1  -1          6.39          6.67         2.03 o                         
   2   1  -1          6.39          7.64         1.93 o                         
  -2  -1   1          6.39          7.63         1.82 o                         
  -2  -1   1          6.39          8.95         1.57 o                         
  -2  -1   1          6.39          8.99         1.64 o                         
   1   1  -1         14.89         15.90         1.14 o                         
  -1  -1   1         81.03         75.04         3.64 o                         
   0   1  -1         14.38         12.88         1.83 o                         
   0  -1   1         13.96         13.99         2.00 o                         
  -1   1  -1        216.16        208.87         6.32 o                         
  -1   1  -1        216.16        201.75         6.22 o                         
  -1   1  -1        216.16        205.07         8.42 o                         
  -1   1  -1        216.16        199.73         7.27 o                         
   1  -1   1        216.16        208.59         6.04 o                         
   1  -1   1        216.16        210.31         8.43 o                         
   1  -1   1        216.16        215.47         7.78 o                         
  -2   1  -1        179.28        183.18         6.00 o                         
  -2   1  -1        179.28        178.81         6.95 o                         
  -2   1  -1        179.28        185.43         6.30 o                         
   2  -1   1        179.28        187.84         6.16 o                         
   2  -1   1        179.28        178.83         7.35 o                         
   2  -1   1        179.28        181.65         7.51 o                         
  -3   1  -1         46.52         58.17         2.73 o                         
  -4   1  -1         54.28         45.59         3.75 o                         
   4  -1   1         54.28         48.53         3.74 o                         
   4  -1   1         54.28         48.49         4.14 o                         
  -5   1  -1         41.21         42.84         2.61 o                         
  -5   1  -1         41.21         35.11         5.66 o                         
  -5   1  -1         41.21         41.12         3.41 o                         
  -5   1  -1         41.21         39.68         2.63 o                         
   5  -1   1         41.21         44.73         4.29 o                         
   5  -1   1         41.21         41.80         4.24 o                         
   5  -1   1         41.21         38.40         4.11 o                         
   5  -1   1         41.21         40.92         4.01 o                         
   5  -1   1         41.21         46.43         4.98 o                         
  -6   1  -1          8.06          8.61         1.45 o                         
  -6   1  -1          8.06          6.74         1.42 o                         
   6  -1   1          8.06          8.68         1.86 o                         
   6  -1   1          8.06          4.81         2.56 o                         
   6  -1   1          8.06         10.84         2.36 o                         
   6  -1   1          8.06          5.54         2.57 o                         
   6   0  -1          2.95          1.57         1.65 o                         
   6   0  -1          2.95          1.18         2.43 o                         
   6   0  -1          2.95          6.08         2.23 o                         
   6   0  -1          2.95          4.32         1.99 o                         
  -6   0   1          2.95          2.58         0.72 o                         
   5   0  -1         10.12         10.03         2.55 o                         
   4   0  -1         67.27         65.11         5.48 o                         
  -4   0   1         67.27         61.49         4.55 o                         
  -4   0   1         67.27         60.03         2.39 o                         
   3   0  -1         36.33         42.23         3.61 o                         
   3   0  -1         36.33         42.19         3.08 o                         
  -3   0   1         36.33         38.07         3.06 o                         
  -3   0   1         36.33         46.71         3.00 o                         
   2   0  -1        109.42         98.22         4.00 o                         
   2   0  -1        109.42        101.30         4.61 o                         
   2   0  -1        109.42        102.44         4.92 o                         
  -2   0   1        109.42         99.37         3.69 o                         
  -2   0   1        109.42        104.75         4.17 o                         
  -2   0   1        109.42        103.65         5.17 o                         
   1   0  -1         56.90         49.57         2.64 o                         
   1   0  -1         56.90         47.88         2.21 o                         
   1   0  -1         56.90         48.92         2.80 o                         
   1   0  -1         56.90         49.02         2.63 o                         
   0   0  -1        431.85        413.07        11.13 o                         
   0   0  -1        431.85        393.05        12.99 o                         
   0   0  -1        431.85        433.62        13.49 o                         
   0   0  -1        431.85        393.81        11.34 o                         
   0   0   1        431.85        426.15        13.38 o                         
   0   0   1        431.85        438.70        13.38 o                         
   0   0   1        431.85        400.80        10.89 o                         
  -1   0  -1       1484.68       1359.75        42.37 o                         
  -1   0  -1       1484.68       1339.10        36.12 o                         
  -1   0  -1       1484.68       1378.71        34.29 o                         
   1   0   1       1484.68       1365.79        49.20 o                         
   1   0   1       1484.68       1350.45        42.71 o                         
   1   0   1       1484.68       1363.89        39.08 o                         
   1   0   1       1484.68       1348.82        42.24 o                         
   1   0   1       1484.68       1282.31        49.05 o                         
   1   0   1       1484.68       1314.77        33.84 o                         
  -2   0  -1        452.19        453.23        15.33 o                         
  -2   0  -1        452.19        463.63        13.41 o                         
  -2   0  -1        452.19        471.69        13.10 o                         
   2   0   1        452.19        438.58        15.36 o                         
   2   0   1        452.19        485.62        14.95 o                         
   2   0   1        452.19        456.11        12.80 o                         
  -3   0  -1         20.94         16.94         1.44 o                         
  -3   0  -1         20.94         16.93         2.00 o                         
  -3   0  -1         20.94         21.20         2.47 o                         
  -3   0  -1         20.94         16.46         2.33 o                         
   3   0   1         20.94         18.02         2.47 o                         
   3   0   1         20.94         21.48         2.41 o                         
   3   0   1         20.94         19.02         2.60 o                         
   3   0   1         20.94         17.94         2.88 o                         
  -4   0  -1          3.03          1.61         3.05 o                         
  -4   0  -1          3.03          3.87         2.78 o                         
  -4   0  -1          3.03          4.00         1.22 o                         
   4   0   1          3.03          0.79         2.07 o                         
   4   0   1          3.03          4.92         2.85 o                         
   4   0   1          3.03          3.91         1.94 o                         
  -5   0  -1        122.84        134.80         4.66 o                         
  -5   0  -1        122.84        142.99         5.59 o                         
   5   0   1        122.84        152.37         7.25 o                         
   5   0   1        122.84        131.39         6.01 o                         
  -6   0  -1        316.08        337.55        10.32 o                         
  -6   0  -1        316.08        343.98         9.69 o                         
  -6   0  -1        316.08        332.29        10.78 o                         
   6   0   1        316.08        342.49        12.20 o                         
   6   0   1        316.08        347.09        12.03 o                         
   6   0   1        316.08        353.43        12.89 o                         
   6   0   1        316.08        343.68        11.76 o                         
   6  -1  -1          1.78          0.87         1.91 o                         
   6  -1  -1          1.78         -0.14         2.73 o                         
   6  -1  -1          1.78          0.30         2.16 o                         
   6  -1  -1          1.78          3.32         1.79 o                         
  -6   1   1          1.78          2.71         1.02 o                         
   5  -1  -1        216.28        227.90         8.88 o                         
   5  -1  -1        216.28        213.20         8.71 o                         
   5  -1  -1        216.28        233.02         9.80 o                         
   5  -1  -1        216.28        228.28         8.96 o                         
  -5   1   1        216.28        233.21         7.65 o                         
  -5   1   1        216.28        226.14        13.20 o                         
  -5   1   1        216.28        223.80         6.65 o                         
   4  -1  -1         56.62         54.50         4.08 o                         
   4  -1  -1         56.62         52.30         3.79 o                         
   4  -1  -1         56.62         58.20         4.04 o                         
  -4   1   1         56.62         45.35         4.07 o                         
  -3   1   1          4.02          4.75         1.36 o                         
  -3   1   1          4.02          4.15         0.78 o                         
   2  -1  -1        114.64        111.49         4.72 o                         
   2  -1  -1        114.64        116.76         4.42 o                         
  -2   1   1        114.64        102.53         4.30 o                         
  -2   1   1        114.64        103.59         3.42 o                         
  -2   1   1        114.64        111.19         4.17 o                         
   1  -1  -1        123.78        114.39         3.82 o                         
   1  -1  -1        123.78        114.91         4.52 o                         
  -1   1   1        123.78        111.69         5.28 o                         
  -1   1   1        123.78        114.46         3.85 o                         
   0  -1  -1        254.75        236.01         9.07 o                         
   0  -1  -1        254.75        219.52         6.25 o                         
   0   1   1        254.75        219.59         6.06 o                         
  -1  -1  -1         89.98         79.82         3.11 o                         
  -1  -1  -1         89.98         80.01         3.71 o                         
   1   1   1         89.98         77.51         3.66 o                         
   1   1   1         89.98         75.95         2.67 o                         
  -2  -1  -1        192.24        181.77         7.59 o                         
  -2  -1  -1        192.24        195.64         6.42 o                         
  -2  -1  -1        192.24        186.16         7.25 o                         
   2   1   1        192.24        202.63         7.49 o                         
   2   1   1        192.24        187.63         6.01 o                         
  -3  -1  -1         13.58         12.51         2.32 o                         
  -3  -1  -1         13.58         13.49         2.05 o                         
  -3  -1  -1         13.58         15.66         2.07 o                         
  -3  -1  -1         13.58          9.44         1.02 o                         
   3   1   1         13.58         11.63         1.89 o                         
   3   1   1         13.58         13.57         1.91 o                         
   3   1   1         13.58         13.61         2.42 o                         
  -4  -1  -1          5.08          3.42         3.17 o                         
   4   1   1          5.08          1.37         3.44 o                         
  -5  -1  -1         96.22         87.20         3.44 o                         
  -5  -1  -1         96.22         91.01         6.86 o                         
  -5  -1  -1         96.22        107.24         4.69 o                         
   5   1   1         96.22        105.72         5.73 o                         
   5   1   1         96.22         94.91         5.45 o                         
   5   1   1         96.22        105.34         6.05 o                         
   5   1   1         96.22         93.08         5.18 o                         
  -6  -1  -1        257.83        274.27         9.11 o                         
  -6  -1  -1        257.83        285.03         8.21 o                         
   6   1   1        257.83        289.11        10.31 o                         
   6   1   1        257.83        290.62        11.50 o                         
   6   1   1        257.83        283.82        10.20 o                         
   6   1   1        257.83        282.29        10.77 o                         
   7   1   1          0.59          1.09         1.45 o                         
   7   1   1          0.59          0.45         1.18 o                         
   7   1   1          0.59         -0.67         1.22 o                         
   6  -2  -1          1.43          2.19         1.74 o                         
   6  -2  -1          1.43          2.01         1.78 o                         
   6  -2  -1          1.43          2.60         1.41 o                         
   6  -2  -1          1.43          2.46         2.15 o                         
  -6   2   1          1.43          2.53         1.07 o                         
   5  -2  -1        354.42        385.87        13.62 o                         
   5  -2  -1        354.42        380.27        14.25 o                         
   5  -2  -1        354.42        383.92        13.11 o                         
   5  -2  -1        354.42        394.07        15.43 o                         
   5  -2  -1        354.42        385.33        12.77 o                         
  -5   2   1        354.42        394.54        10.72 o                         
  -5   2   1        354.42        378.76        11.87 o                         
  -5   2   1        354.42        373.79        18.32 o                         
  -5   2   1        354.42        355.26        11.44 o                         
   4  -2  -1        436.06        412.10        14.47 o                         
   4  -2  -1        436.06        419.77        15.17 o                         
   4  -2  -1        436.06        407.31        13.68 o                         
   4  -2  -1        436.06        405.05        16.20 o                         
  -4   2   1        436.06        432.76        11.43 o                         
  -4   2   1        436.06        444.09        19.26 o                         
   3  -2  -1         26.12         28.34         2.95 o                         
   3  -2  -1         26.12         22.30         2.71 o                         
  -3   2   1         26.12         21.94         1.47 o                         
  -3   2   1         26.12         21.83         3.58 o                         
  -3   2   1         26.12         26.25         2.96 o                         
   2  -2  -1        116.09         99.09         4.76 o                         
   2  -2  -1        116.09        110.15         5.14 o                         
   2  -2  -1        116.09        114.26         4.47 o                         
  -2   2   1        116.09        108.45         3.65 o                         
  -2   2   1        116.09        109.41         4.65 o                         
  -2   2   1        116.09        105.95         6.28 o                         
   1  -2  -1        162.57        172.00         7.80 o                         
   1  -2  -1        162.57        157.11         5.03 o                         
   1  -2  -1        162.57        159.06         6.80 o                         
   1  -2  -1        162.57        172.08         6.54 o                         
  -1   2   1        162.57        156.82         7.45 o                         
  -1   2   1        162.57        163.91         6.54 o                         
  -1   2   1        162.57        163.72         5.44 o                         
  -1   2   1        162.57        152.87         5.46 o                         
   0  -2  -1       1867.37       1774.89        46.38 o                         
   0  -2  -1       1867.37       1764.45        54.75 o                         
   0  -2  -1       1867.37       1832.13        64.27 o                         
   0   2   1       1867.37       1708.76        54.76 o                         
   0   2   1       1867.37       1671.69        44.21 o                         
   0   2   1       1867.37       1719.45        53.03 o                         
   0   2   1       1867.37       1663.33        61.85 o                         
  -1  -2  -1       5049.75       4585.47       155.04 o                         
  -1  -2  -1       5049.75       5271.42       133.84 o                         
  -1  -2  -1       5049.75       5405.09       180.05 o                         
   1   2   1       5049.75       4466.63       174.56 o                         
   1   2   1       5049.75       5235.93       154.10 o                         
   1   2   1       5049.75       5039.52       156.89 o                         
   1   2   1       5049.75       4631.75       122.70 o                         
   1   2   1       5049.75       4821.68       142.01 o                         
  -2  -2  -1          2.29          1.06         1.30 o                         
  -2  -2  -1          2.29          1.03         1.46 o                         
   2   2   1          2.29         -0.35         1.90 o                         
   2   2   1          2.29          0.73         1.30 o                         
   2   2   1          2.29          1.07         1.08 o                         
  -3  -2  -1         45.75         46.93         3.61 o                         
  -3  -2  -1         45.75         43.30         2.07 o                         
   3   2   1         45.75         48.28         4.44 o                         
   3   2   1         45.75         39.33         2.69 o                         
  -4  -2  -1          0.06         -0.43         1.11 o                         
  -4  -2  -1          0.06         -1.66         1.91 o                         
   4   2   1          0.06          0.17         2.13 o                         
   4   2   1          0.06          0.08         1.82 o                         
   4   2   1          0.06         -0.88         2.62 o                         
   4   2   1          0.06          1.76         1.79 o                         
   4   2   1          0.06          0.42         1.98 o                         
  -5  -2  -1         38.82         41.73         2.27 o                         
  -5  -2  -1         38.82         38.21         5.23 o                         
  -5  -2  -1         38.82         44.14         2.85 o                         
   5   2   1         38.82         46.00         3.60 o                         
   5   2   1         38.82         39.04         3.73 o                         
   5   2   1         38.82         44.95         4.88 o                         
   5   2   1         38.82         45.18         4.29 o                         
   5   2   1         38.82         40.21         4.15 o                         
  -6  -2  -1        430.12        445.66        12.59 o                         
   6   2   1         67.95         84.24         4.50 o                         
   6  -3  -1         72.10         83.60         4.34 o                         
   6  -3  -1         72.10         84.39         3.90 o                         
   5  -3  -1         42.68         41.01         4.03 o                         
   5  -3  -1         42.68         41.64         3.83 o                         
   5  -3  -1         42.68         45.54         4.06 o                         
   5  -3  -1         42.68         42.95         3.91 o                         
   5  -3  -1         42.68         39.30         4.01 o                         
  -5   3   1         42.68         37.69         3.47 o                         
  -5   3   1         42.68         42.53         2.65 o                         
  -5   3   1         42.68         42.27         2.69 o                         
   4  -3  -1          8.26          6.19         2.22 o                         
   4  -3  -1          8.26          9.19         2.29 o                         
   4  -3  -1          8.26          6.35         1.67 o                         
   4  -3  -1          8.26          7.92         2.68 o                         
   4  -3  -1          8.26          6.82         3.08 o                         
  -4   3   1          8.26          6.76         3.88 o                         
  -4   3   1          8.26          6.14         1.33 o                         
  -4   3   1          8.26          6.78         1.37 o                         
  -4   3   1          8.26          6.96         1.80 o                         
  -3   3   1          9.24         13.20         4.31 o                         
  -3   3   1          9.24          9.98         2.73 o                         
  -2   3   1         61.66         70.39         3.09 o                         
   1  -3  -1         27.38         30.66         3.41 o                         
   1  -3  -1         27.38         26.30         1.81 o                         
   1  -3  -1         27.38         32.37         3.75 o                         
  -1   3   1         27.38         31.08         3.60 o                         
  -1   3   1         27.38         27.76         2.58 o                         
  -1   3   1         27.38         29.31         2.79 o                         
   0  -3  -1        177.50        178.58         5.98 o                         
   0  -3  -1        177.50        188.12         9.00 o                         
   0  -3  -1        177.50        191.23         7.46 o                         
   0   3   1        177.50        182.18         6.77 o                         
   0   3   1        177.50        176.21         6.93 o                         
   0   3   1        177.50        174.86         8.44 o                         
   0   3   1        177.50        180.99         6.23 o                         
   1   3   1          3.92          3.19         3.17 o                         
   1   3   1          3.92          0.55         2.32 o                         
  -2  -3  -1         11.56         10.04         1.30 o                         
   2   3   1         11.56         12.12         3.63 o                         
   2   3   1         11.56          6.07         2.54 o                         
  -3  -3  -1          9.60          9.31         0.93 o                         
  -3  -3  -1          9.60          9.44         1.32 o                         
  -3  -3  -1          9.60          8.01         2.24 o                         
   3   3   1          9.60          9.34         2.84 o                         
  -4  -3  -1          9.06         10.25         1.27 o                         
  -4  -3  -1          9.06          6.90         1.35 o                         
  -4  -3  -1          9.06         10.33         3.37 o                         
   4   3   1          9.06         10.57         2.44 o                         
   4   3   1          9.06         11.88         2.01 o                         
   4   3   1          9.06         10.80         2.22 o                         
   4   3   1          9.06         11.01         2.32 o                         
   4   3   1          9.06          8.39         2.03 o                         
   4   3   1          9.06          7.46         2.34 o                         
  -5  -3  -1         11.38         11.56         2.16 o                         
  -5  -3  -1         11.38         11.54         1.64 o                         
   5   3   1         11.38         11.01         2.94 o                         
   5   3   1         11.38         20.78         5.25 o                         
   5   3   1         11.38         17.19         5.06 o                         
   5   3   1         11.38         19.77         5.20 o                         
  -6  -3  -1         23.06         24.89         1.88 o                         
   6   3   1         23.06         23.05         3.79 o                         
   6   3   1         23.06         25.82         4.69 o                         
   6   3   1         23.06         19.52         3.41 o                         
   6   3   1         23.06         22.93         2.89 o                         
   5  -4  -1         19.28         25.79         2.40 o                         
   5  -4  -1         19.28         30.59         3.04 o                         
   5  -4  -1         19.28         15.44         3.32 o                         
  -5   4   1         19.28         18.82         1.68 o                         
  -5   4   1         19.28         21.49         1.77 o                         
   4  -4  -1         66.49         68.87         3.90 o                         
   4  -4  -1         66.49         68.64         5.71 o                         
   4  -4  -1         66.49         65.42         5.22 o                         
   4  -4  -1         66.49         66.40         4.00 o                         
  -4   4   1         66.49         70.44         2.96 o                         
  -4   4   1         66.49         68.41         7.35 o                         
  -4   4   1         66.49         65.49         4.35 o                         
  -4   4   1         66.49         71.07         3.39 o                         
   3  -4  -1         17.13         16.76         3.21 o                         
   3  -4  -1         17.13         21.83         2.63 o                         
  -3   4   1         17.29          8.06         4.71 o                         
  -2   4   1          9.45          9.33         2.09 o                         
  -2   4   1          9.45          6.64         1.37 o                         
  -2   4   1          9.45          6.53         4.08 o                         
   1  -4  -1        220.00        214.22        11.82 o                         
  -1   4   1        220.00        242.53        11.25 o                         
  -1   4   1        220.00        239.58         8.29 o                         
   0  -4  -1        131.38        138.49         5.06 o                         
   0  -4  -1        131.38        127.46         6.52 o                         
   0  -4  -1        131.38        126.22         8.24 o                         
   0  -4  -1        131.38        131.48         5.22 o                         
   0   4   1        131.38        135.21         5.68 o                         
   0   4   1        131.38        138.47         6.74 o                         
   0   4   1        131.38        131.17         7.51 o                         
   1   4   1          6.86         11.14         2.17 o                         
   1   4   1          6.86         13.62         3.05 o                         
   1   4   1          6.86          9.12         2.65 o                         
  -2  -4  -1       1808.06       1965.07        53.07 o                         
  -2  -4  -1       1808.06       1652.47        72.07 o                         
  -2  -4  -1       1808.06       1895.16        47.92 o                         
  -2  -4  -1       1808.06       2015.87        51.49 o                         
   2   4   1       1808.06       1898.75        57.96 o                         
   2   4   1       1808.06       1958.29        70.17 o                         
  -3  -4  -1          5.14          4.18         2.15 o                         
   3   4   1          3.18          1.67         1.54 o                         
   3   4   1          3.18          4.68         2.89 o                         
   3   4   1          3.18          3.21         1.39 o                         
  -4  -4  -1        185.18        207.89        10.07 o                         
  -4  -4  -1        185.18        196.22         6.08 o                         
  -4  -4  -1        185.18        205.52         7.00 o                         
   4   4   1        185.18        182.53         8.48 o                         
   4   4   1        185.18        202.98         8.05 o                         
   4   4   1        185.18        198.78         8.25 o                         
   4   4   1        185.18        205.04         8.03 o                         
   4   4   1        185.18        203.67         7.35 o                         
   4   4   1        185.18        200.85         8.30 o                         
  -5  -4  -1        112.64        129.16         5.16 o                         
  -5  -4  -1        112.64        129.74         4.46 o                         
   5   4   1        114.59        125.55         7.20 o                         
  -6  -4  -1          2.84          3.91         1.08 o                         
   6   4   1          2.84          4.18         2.08 o                         
   6   4   1          2.84          2.57         2.05 o                         
   6   4   1          2.84          2.65         2.10 o                         
   6   4   1          2.84          3.32         2.30 o                         
   6   4   1          2.84          1.30         1.90 o                         
   5  -5  -1         27.89         29.23         2.67 o                         
   4  -5  -1          0.03          1.54         2.03 o                         
   4  -5  -1          0.03          3.57         1.61 o                         
   4  -5  -1          0.03          4.17         3.14 o                         
   4  -5  -1          0.03          1.57         2.84 o                         
  -4   5   1          0.03          1.10         1.25 o                         
  -4   5   1          0.03          0.91         2.49 o                         
   3  -5  -1         19.00         18.40         3.47 o                         
   3  -5  -1         19.00         27.22         2.58 o                         
   3  -5  -1         19.00         25.52         2.51 o                         
  -3   5   1         19.00         20.79         3.22 o                         
  -3   5   1         19.00         20.89         4.17 o                         
  -3   5   1         19.00         19.27         1.79 o                         
   2  -5  -1         46.11         44.25         4.12 o                         
  -2   5   1         46.11         43.21         4.92 o                         
  -1   5   1        132.80         58.39         5.04 o                         
   0  -5  -1          2.60          3.25         2.13 o                         
   0   5   1          2.60          2.84         2.20 o                         
   0   5   1          2.60          3.10         1.47 o                         
   0   5   1          2.60          2.89         2.52 o                         
  -1  -5  -1         27.96         27.15         2.53 o                         
  -1  -5  -1         27.96         27.41         1.95 o                         
  -1  -5  -1         27.96         20.34         2.65 o                         
   1   5   1         27.96         22.19         3.74 o                         
   1   5   1         27.96         36.81         4.54 o                         
  -2  -5  -1         26.42         27.91         2.04 o                         
  -2  -5  -1         26.42         26.37         1.99 o                         
   2   5   1         26.42         26.26         4.21 o                         
   2   5   1         26.42         21.51         2.47 o                         
   2   5   1         26.42         28.43         4.12 o                         
  -3  -5  -1          1.93          3.13         1.99 o                         
  -3  -5  -1          1.93          3.86         1.64 o                         
  -3  -5  -1          1.93          0.35         0.81 o                         
   3   5   1          1.93          2.05         4.17 o                         
   3   5   1          1.93          1.21         3.64 o                         
   3   5   1          1.93          6.19         2.88 o                         
  -4  -5  -1          0.07          1.37         1.22 o                         
  -4  -5  -1          0.07          0.06         1.64 o                         
  -4  -5  -1          0.07         -0.74         1.89 o                         
   4   5   1          0.07          1.23         2.14 o                         
   4   5   1          0.07          2.36         2.35 o                         
   4   5   1          0.07         -2.62         2.62 o                         
  -5  -5  -1          9.71         11.83         1.40 o                         
  -5  -5  -1          9.71         11.12         1.84 o                         
  -5  -5  -1          9.71         10.62         1.42 o                         
   5   5   1          9.71         10.00         2.11 o                         
   5   5   1          9.71         13.73         2.69 o                         
   5   5   1          9.71         16.27         2.79 o                         
   6   5   1          0.42          1.07         2.03 o                         
   6   5   1          0.42         -0.55         1.94 o                         
   6   5   1          0.42         -0.45         1.69 o                         
   4  -6  -1          6.30          8.71         2.32 o                         
   4  -6  -1          6.30          8.16         2.03 o                         
   3  -6  -1         26.00         24.78         2.67 o                         
   3  -6  -1         26.00         27.53         3.43 o                         
   3  -6  -1         26.00         29.94         3.13 o                         
  -3   6   1         26.00         24.20         3.26 o                         
   2  -6  -1          0.09         -0.56         1.99 o                         
  -2   6   1          0.09         -0.11         3.04 o                         
   1  -6  -1          4.38          6.24         2.83 o                         
   1  -6  -1          4.38          5.06         2.68 o                         
   1  -6  -1          4.38          5.85         3.04 o                         
  -1   6   1          4.38          4.69         3.13 o                         
  -1   6   1          4.38          1.21         4.59 o                         
  -1   6   1          4.38          5.78         3.46 o                         
  -1   6   1          4.38          9.39         2.84 o                         
  -1   6   1          4.38          2.80         1.98 o                         
   0  -6  -1          8.19         10.89         2.45 o                         
   0   6   1          8.19          6.80         1.98 o                         
   0   6   1          8.19          8.39         3.50 o                         
  -1  -6  -1          7.95          5.62         2.16 o                         
  -1  -6  -1          7.95          9.06         1.46 o                         
  -1  -6  -1          7.95          8.74         1.67 o                         
  -1  -6  -1          7.95          9.52         2.23 o                         
   1   6   1          7.95         12.62         2.72 o                         
   1   6   1          7.95          5.23         3.39 o                         
   1   6   1          7.95         12.73         2.93 o                         
   1   6   1          7.95          7.28         1.88 o                         
   1   6   1          7.95          8.74         2.52 o                         
   1   6   1          7.95          6.58         3.02 o                         
   2   6   1         96.87        100.88         7.04 o                         
   2   6   1         96.87        103.33         7.16 o                         
  -3  -6  -1        922.76        902.09        31.12 o                         
  -3  -6  -1        922.76        987.79        27.49 o                         
  -3  -6  -1        922.76        977.77        27.34 o                         
  -3  -6  -1        922.76       1038.28        25.27 o                         
   3   6   1        922.76        908.77        31.26 o                         
   3   6   1        922.76        954.09        30.64 o                         
   3   6   1        922.76        897.00        29.86 o                         
   3   6   1        922.76       1002.44        27.42 o                         
   3   6   1        922.76        926.93        28.84 o                         
   3   6   1        922.76        986.80        30.89 o                         
   4   6   1          4.14          1.39         4.39 o                         
  -5  -6  -1          7.82          8.95         1.32 o                         
  -5  -6  -1          7.82          8.08         0.91 o                         
   5   6   1          7.82          3.76         1.56 o                         
   5   6   1          7.82          3.17         2.80 o                         
   5   6   1          7.82          8.10         1.52 o                         
   3  -7  -1         54.78         51.45         3.16 o                         
   3  -7  -1         54.78         51.45         3.73 o                         
  -3   7   1         54.78         60.02         3.42 o                         
   2  -7  -1         33.95         29.25         3.57 o                         
   2  -7  -1         33.95         37.03         3.28 o                         
   1  -7  -1         22.32         19.01         3.25 o                         
   1  -7  -1         22.32         27.26         4.72 o                         
   0  -7  -1          4.86          0.75         5.19 o                         
  -1  -7  -1          0.72         -0.76         2.06 o                         
   1   7   1          0.72          1.73         2.64 o                         
   1   7   1          0.72          0.15         1.35 o                         
  -2  -7  -1          1.64          2.35         2.08 o                         
   2   7   1          1.64          2.34         1.81 o                         
   2   7   1          1.64          1.78         1.89 o                         
   3   7   1         15.13         17.89         2.76 o                         
   4   7   1          0.66          1.06         2.58 o                         
   4   7   1          0.66         -2.00         3.10 o                         
   2  -8  -1         89.96         90.20         4.07 o                         
   2  -8  -1         89.96         94.61         4.61 o                         
   1  -8  -1         53.21         40.44         3.29 o                         
   0  -8  -1          3.09         -0.50         3.31 o                         
   0  -8  -1          3.09          0.83         1.98 o                         
   0   8   1          3.09          1.70         2.32 o                         
   0   8   1          3.09          5.09         1.93 o                         
  -1  -8  -1          7.57         14.08         2.49 o                         
  -2  -8  -1          0.01         -1.47         1.47 o                         
  -2  -8  -1          0.01          1.76         2.69 o                         
   2   8   1          0.01          0.36         1.05 o                         
   2   8   1          0.01         -0.37         1.28 o                         
  -3  -8  -1         61.29         64.71         3.68 o                         
   3   7  -2          6.76          6.44         2.55 o                         
   2   7  -2          0.36         -2.07         2.07 o                         
   2   7  -2          0.36          1.08         1.73 o                         
   2   7  -2          0.36         -1.23         1.79 o                         
  -2  -7   2          0.36          3.01         2.30 o                         
  -2  -7   2          0.36          1.60         1.27 o                         
  -2  -7   2          0.36         -0.64         1.16 o                         
  -2  -7   2          0.36         -0.59         1.23 o                         
   1   7  -2          3.79          3.66         1.71 o                         
   1   7  -2          3.79          3.66         1.43 o                         
   1   7  -2          3.79          3.62         2.19 o                         
   1   7  -2          3.79          2.76         1.27 o                         
   1   7  -2          3.79          4.45         1.89 o                         
  -1  -7   2          3.79          1.69         1.21 o                         
  -1  -7   2          3.79          1.79         2.41 o                         
  -1  -7   2          3.79          4.87         1.84 o                         
   1  -7   2          7.47          5.83         2.01 o                         
  -2   7  -2         10.73          5.13         2.18 o                         
  -2   7  -2         10.73         11.20         1.68 o                         
  -2   7  -2         10.73          8.99         2.05 o                         
   2  -7   2         10.73          6.49         1.92 o                         
   2  -7   2         10.73         10.88         1.97 o                         
   4   6  -2         11.36         10.52         2.41 o                         
   4   6  -2         11.36          7.74         2.47 o                         
  -4  -6   2         11.36          7.82         1.95 o                         
   3   6  -2         39.00         35.59         2.63 o                         
   3   6  -2         39.00         42.38         4.25 o                         
   3   6  -2         39.00         42.65         3.90 o                         
   3   6  -2         39.00         41.93         4.22 o                         
   3   6  -2         39.00         40.90         4.60 o                         
   3   6  -2         39.00         39.21         3.68 o                         
  -3  -6   2         39.00         42.45         2.62 o                         
  -3  -6   2         39.00         35.40         3.78 o                         
  -3  -6   2         39.00         39.43         2.42 o                         
  -2  -6   2          0.00          1.21         1.52 o                         
  -2  -6   2          0.00         -0.86         1.74 o                         
   1   6  -2          1.75          4.75         3.10 o                         
   1   6  -2          1.75          2.92         1.75 o                         
   1   6  -2          1.75          2.20         1.63 o                         
   1   6  -2          1.75          3.76         2.43 o                         
   1   6  -2          1.75          2.48         2.82 o                         
  -1  -6   2          1.75          2.73         1.45 o                         
  -1  -6   2          1.75          2.44         1.21 o                         
  -1  -6   2          1.75          2.12         1.76 o                         
  -1  -6   2          1.75          3.32         2.03 o                         
  -1  -6   2          1.75          3.26         1.52 o                         
   0   6  -2        645.42        698.03        22.30 o                         
   0  -6   2        645.42        725.92        25.90 o                         
  -1   6  -2         22.33         22.62         4.03 o                         
  -1   6  -2         22.33         19.40         2.95 o                         
  -1   6  -2         22.33         29.50         4.99 o                         
   1  -6   2         22.33         25.30         4.28 o                         
   2  -6   2          6.21         11.80         2.57 o                         
  -3   6  -2         30.69         23.36         2.45 o                         
  -3   6  -2         30.69         27.32         3.24 o                         
  -3   6  -2         30.69         29.42         2.66 o                         
   3  -6   2         30.69         27.83         3.03 o                         
   3  -6   2         30.69         25.53         2.77 o                         
   4  -6   2          0.48          1.10         1.50 o                         
   4  -6   2          0.48          0.25         0.99 o                         
   5   5  -2          0.70          0.10         1.35 o                         
   5   5  -2          0.70          1.79         1.43 o                         
   5   5  -2          0.70          0.60         1.43 o                         
   5   5  -2          0.70          1.54         1.44 o                         
   4   5  -2          0.02          0.75         1.93 o                         
   4   5  -2          0.02          1.16         1.92 o                         
   4   5  -2          0.02          1.07         1.77 o                         
   4   5  -2          0.02         -0.88         1.70 o                         
  -4  -5   2          0.02          0.05         1.13 o                         
  -4  -5   2          0.02          0.20         0.94 o                         
   2   5  -2         24.59         23.57         3.50 o                         
   1   5  -2          6.12          6.04         2.62 o                         
   1   5  -2          6.12          6.03         3.03 o                         
   1   5  -2          6.12          7.90         2.45 o                         
   1   5  -2          6.12          5.57         1.65 o                         
   1   5  -2          6.12          5.95         2.31 o                         
  -1  -5   2          6.12          7.83         2.03 o                         
  -1  -5   2          6.12          5.01         2.01 o                         
  -1  -5   2          6.12          8.45         1.64 o                         
  -1  -5   2          6.12          7.62         1.40 o                         
   0   5  -2          5.83          4.78         1.70 o                         
   0   5  -2          5.83          6.51         2.64 o                         
   0   5  -2          5.83          6.37         2.98 o                         
   0   5  -2          5.83          7.20         2.73 o                         
   0  -5   2          5.83          5.11         1.47 o                         
   0  -5   2          5.83          2.37         1.52 o                         
   0  -5   2          5.83         12.07         2.85 o                         
   0  -5   2          5.83          5.79         2.14 o                         
   1  -5   2         31.26         26.95         4.28 o                         
   2  -5   2         27.40         25.32         4.06 o                         
  -3   5  -2          1.89         -1.29         1.76 o                         
   3  -5   2          1.89          1.92         2.93 o                         
   3  -5   2          1.89          0.06         2.26 o                         
  -4   5  -2          3.16          1.91         1.74 o                         
  -4   5  -2          3.16          2.29         1.94 o                         
   4  -5   2          3.16          2.33         2.05 o                         
   4  -5   2          3.16          2.35         1.57 o                         
   4  -5   2          3.16          4.91         2.11 o                         
   5  -5   2          2.82          2.74         1.87 o                         
   5   4  -2          1.51          3.00         1.69 o                         
   5   4  -2          1.51          2.60         1.65 o                         
   4   4  -2         71.59         78.39         5.20 o                         
   4   4  -2         71.59         74.21         3.81 o                         
   4   4  -2         71.59         82.66         5.09 o                         
   4   4  -2         71.59         76.96         4.54 o                         
  -4  -4   2         71.59         80.60         3.51 o                         
   3   4  -2          1.89          2.62         1.72 o                         
   3   4  -2          1.89          3.58         2.34 o                         
  -3  -4   2          1.89          1.84         1.03 o                         
  -3  -4   2          1.89          1.08         1.12 o                         
   2   4  -2         81.72         78.65         4.09 o                         
   2   4  -2         81.72         76.04         4.48 o                         
   2   4  -2         81.72         82.02         4.74 o                         
  -2  -4   2         81.72         94.53         3.70 o                         
  -2  -4   2         81.72         79.26         3.00 o                         
   1   4  -2        558.07        569.57        20.94 o                         
  -1  -4   2        558.07        545.82        15.74 o                         
  -1  -4   2        558.07        540.87        14.50 o                         
   0   4  -2         18.86         17.55         3.24 o                         
   0  -4   2         18.86         17.60         1.45 o                         
   0  -4   2         18.86         14.64         1.75 o                         
   0  -4   2         18.86         20.00         3.16 o                         
  -1   4  -2         16.62         18.54         3.15 o                         
  -1   4  -2         16.62         14.18         2.82 o                         
  -1   4  -2         16.62         13.58         2.34 o                         
   1  -4   2         16.62         14.14         3.31 o                         
  -2   4  -2          7.55          5.81         2.06 o                         
  -2   4  -2          7.55          7.57         3.34 o                         
  -2   4  -2          7.55          8.38         3.24 o                         
  -2   4  -2          7.55          5.58         2.45 o                         
   2  -4   2          7.55          7.25         2.15 o                         
   2  -4   2          7.55          8.90         2.35 o                         
   3  -4   2          9.74          7.84         3.09 o                         
  -4   4  -2        322.87        310.67        12.60 o                         
  -4   4  -2        322.87        317.36        12.07 o                         
  -4   4  -2        322.87        313.29        12.99 o                         
   4  -4   2        322.87        298.44        13.63 o                         
   4  -4   2        322.87        294.81        11.24 o                         
   4  -4   2        322.87        315.16        12.67 o                         
   4  -4   2        322.87        322.69        10.94 o                         
  -5   4  -2          8.73          6.75         1.81 o                         
   5  -4   2          8.73          9.39         1.49 o                         
   5  -4   2          8.73          9.42         2.19 o                         
   5  -4   2          8.73          3.82         2.16 o                         
   5  -4   2          8.73         10.17         1.91 o                         
   6   3  -2         24.15          9.11         1.48 o                         
   5   3  -2          3.04          5.92         1.55 o                         
   4   3  -2         22.98         22.54         2.43 o                         
   4   3  -2         22.98         23.62         2.50 o                         
   4   3  -2         22.98         20.58         2.58 o                         
   4   3  -2         22.98         23.89         2.95 o                         
   4   3  -2         22.98         24.61         2.65 o                         
   3   3  -2          1.22          2.85         2.10 o                         
   3   3  -2          1.22          1.01         1.77 o                         
   3   3  -2          1.22          1.85         1.90 o                         
   3   3  -2          1.22          1.24         2.43 o                         
   3   3  -2          1.22          2.07         1.95 o                         
   3   3  -2          1.22          0.32         1.37 o                         
   3   3  -2          1.22         -0.09         1.68 o                         
  -3  -3   2          1.22         -0.02         1.43 o                         
  -3  -3   2          1.22          0.38         0.73 o                         
   2   3  -2         19.65         11.98         2.98 o                         
   1   3  -2          1.27          3.52         3.79 o                         
  -1  -3   2          1.27          3.23         2.61 o                         
   0   3  -2         31.14         31.50         3.50 o                         
   0   3  -2         31.14         24.47         2.50 o                         
   0   3  -2         31.14         30.52         2.71 o                         
   0   3  -2         31.14         27.11         3.13 o                         
   0  -3   2         31.14         32.50         3.59 o                         
   0  -3   2         31.14         31.81         4.10 o                         
  -1   3  -2          0.32          2.00         1.94 o                         
  -1   3  -2          0.32          0.44         1.80 o                         
  -1   3  -2          0.32          1.33         1.09 o                         
   1  -3   2          0.32         -0.79         1.27 o                         
   1  -3   2          0.32          1.76         1.62 o                         
   1  -3   2          0.32          0.39         1.73 o                         
  -2   3  -2        131.39        119.51         7.00 o                         
  -2   3  -2        131.39        135.66         6.88 o                         
   3  -3   2         34.17         36.70         4.62 o                         
   3  -3   2         34.17         33.31         3.82 o                         
  -4   3  -2         62.62         51.58         2.89 o                         
  -4   3  -2         62.62         54.64         4.00 o                         
   4  -3   2         62.62         53.17         3.59 o                         
   4  -3   2         62.62         56.01         5.20 o                         
   4  -3   2         62.62         53.15         3.47 o                         
  -5   3  -2          9.25         11.71         1.29 o                         
  -5   3  -2          9.25         14.34         2.29 o                         
   5  -3   2          9.25          5.39         3.14 o                         
   5  -3   2          9.25         10.40         2.64 o                         
   5  -3   2          9.25         11.56         2.29 o                         
   5  -3   2          9.25         10.88         2.20 o                         
   6  -3   2          4.00          4.63         2.15 o                         
   6   2  -2         58.76         56.46         3.60 o                         
   6   2  -2         58.76         49.01         3.26 o                         
   5   2  -2          7.57          8.71         3.15 o                         
   5   2  -2          7.57         10.66         3.57 o                         
   5   2  -2          7.57          7.06         3.00 o                         
   5   2  -2          7.57          7.57         2.50 o                         
   5   2  -2          7.57         10.46         2.63 o                         
   4   2  -2         38.61         39.52         3.52 o                         
   4   2  -2         38.61         36.26         3.60 o                         
   4   2  -2         38.61         36.87         3.59 o                         
   3   2  -2          2.19          2.10         2.19 o                         
   3   2  -2          2.19         -0.27         2.06 o                         
   3   2  -2          2.19          1.20         1.63 o                         
  -3  -2   2          2.19          0.56         1.73 o                         
   2   2  -2         60.93         50.03         3.70 o                         
   2   2  -2         60.93         57.00         4.54 o                         
  -2  -2   2         60.93         54.12         5.41 o                         
  -2  -2   2         60.93         54.44         3.60 o                         
   1   2  -2        227.16        233.13         9.41 o                         
   1   2  -2        227.16        216.07         8.12 o                         
  -1  -2   2        227.16        229.91         9.21 o                         
  -1  -2   2        227.16        250.88        11.57 o                         
   0   2  -2         48.48         42.94         3.22 o                         
   0   2  -2         48.48         42.96         2.65 o                         
   0   2  -2         48.48         42.19         2.66 o                         
   0   2  -2         48.48         44.93         3.16 o                         
   0  -2   2         48.48         41.94         1.92 o                         
   0  -2   2         48.48         46.15         3.70 o                         
   0  -2   2         48.48         46.13         4.55 o                         
  -1   2  -2          6.31          6.16         1.75 o                         
  -1   2  -2          6.31          5.16         1.45 o                         
  -1   2  -2          6.31          4.01         1.89 o                         
  -1   2  -2          6.31          4.18         1.33 o                         
   1  -2   2          6.31          8.20         2.01 o                         
   1  -2   2          6.31          4.54         2.06 o                         
   1  -2   2          6.31          4.11         1.10 o                         
   1  -2   2          6.31          6.01         1.60 o                         
  -2   2  -2        188.86        203.37         6.94 o                         
  -2   2  -2        188.86        186.50         8.93 o                         
  -2   2  -2        188.86        187.51         6.36 o                         
  -2   2  -2        188.86        207.10         8.18 o                         
  -2   2  -2        188.86        198.12         8.51 o                         
   2  -2   2        188.86        209.45         9.09 o                         
   2  -2   2        188.86        195.59         8.38 o                         
   2  -2   2        188.86        196.00         6.71 o                         
  -3   2  -2         35.61         36.77         3.99 o                         
  -3   2  -2         35.61         35.72         3.42 o                         
  -3   2  -2         35.61         33.10         4.43 o                         
   3  -2   2         35.61         39.14         4.11 o                         
   3  -2   2         35.61         36.15         4.28 o                         
   3  -2   2         35.61         35.54         3.57 o                         
  -4   2  -2          0.87          2.43         1.27 o                         
  -4   2  -2          0.87          1.14         3.01 o                         
  -4   2  -2          0.87          3.57         1.43 o                         
  -4   2  -2          0.87          2.73         1.81 o                         
   4  -2   2          0.87          1.34         2.01 o                         
   4  -2   2          0.87         -0.09         2.05 o                         
  -5   2  -2         31.03         35.29         2.76 o                         
  -5   2  -2         31.03         33.62         3.36 o                         
  -5   2  -2         31.03         31.96         2.60 o                         
  -5   2  -2         31.03         29.77         2.86 o                         
   5  -2   2         31.03         31.07         3.02 o                         
   5  -2   2         31.03         30.76         3.37 o                         
   5  -2   2         31.03         36.22         3.61 o                         
   5  -2   2         31.03         32.92         3.87 o                         
  -6   2  -2         14.86         14.60         1.47 o                         
  -6   2  -2         14.86         13.29         2.09 o                         
   6  -2   2         14.86         17.43         2.18 o                         
   6  -2   2         14.86          8.64         1.93 o                         
   6   1  -2         35.07         31.89         3.16 o                         
   6   1  -2         35.07         29.39         2.81 o                         
   6   1  -2         35.07         27.45         3.08 o                         
   6   1  -2         35.07         30.36         2.98 o                         
   5   1  -2         15.09         13.62         3.77 o                         
   5   1  -2         15.09         13.01         4.64 o                         
   5   1  -2         15.09         14.27         2.80 o                         
   4   1  -2         58.23         66.58         5.48 o                         
   4   1  -2         58.23         57.25         4.61 o                         
  -4  -1   2          0.54          1.28         2.04 o                         
   3   1  -2        125.95        130.15         6.55 o                         
   3   1  -2        125.95        130.60         6.65 o                         
   3   1  -2        125.95        128.85         5.27 o                         
  -3  -1   2        125.95        133.36         5.75 o                         
  -3  -1   2        125.95        130.23         5.70 o                         
   2   1  -2         35.95         28.07         3.13 o                         
   2   1  -2         35.95         27.72         2.12 o                         
   2   1  -2         35.95         26.60         3.13 o                         
   2   1  -2         35.95         29.80         2.99 o                         
  -2  -1   2         35.95         28.53         3.58 o                         
  -2  -1   2         35.95         28.25         2.61 o                         
  -1  -1   2         43.15         44.31         3.31 o                         
   0   1  -2         47.59         45.54         3.95 o                         
   0   1  -2         47.59         44.67         3.40 o                         
   0  -1   2         47.59         37.98         3.08 o                         
   0  -1   2         47.59         42.28         2.21 o                         
  -1   1  -2        158.79        158.78         6.31 o                         
  -1   1  -2        158.79        158.77         5.15 o                         
  -1   1  -2        158.79        161.77         5.62 o                         
  -1   1  -2        158.79        164.78         6.66 o                         
   1  -1   2        158.79        162.62         0.44 o                         
   1  -1   2        158.79        164.64         7.34 o                         
   1  -1   2        158.79        162.17         6.81 o                         
   1  -1   2        158.79        163.19         5.23 o                         
  -2   1  -2        108.64        125.52         4.29 o                         
  -2   1  -2        108.64        123.42         5.65 o                         
  -2   1  -2        108.64        126.76         4.86 o                         
  -2   1  -2        108.64        123.86         4.71 o                         
   2  -1   2        108.64        126.49         4.74 o                         
   2  -1   2        108.64        116.66         5.62 o                         
   2  -1   2        108.64        126.80         5.98 o                         
  -3   1  -2        138.52        161.53         5.54 o                         
  -3   1  -2        138.52        152.63         4.75 o                         
  -4   1  -2         14.25         14.50         3.72 o                         
  -4   1  -2         14.25         14.24         3.96 o                         
   4  -1   2         14.25         19.46         3.81 o                         
   4  -1   2         14.25         17.43         2.82 o                         
   4  -1   2         14.25         15.90         2.89 o                         
   4  -1   2         14.25         11.69         2.76 o                         
  -5   1  -2         12.35         18.55         3.89 o                         
  -5   1  -2         12.35         11.29         2.25 o                         
  -5   1  -2         12.35         16.48         2.30 o                         
  -5   1  -2         12.35         12.74         1.75 o                         
  -5   1  -2         12.35         15.57         1.81 o                         
   5  -1   2         12.35         11.13         2.39 o                         
   5  -1   2         12.35         10.52         2.83 o                         
   5  -1   2         12.35          9.60         1.87 o                         
   5  -1   2         12.35         11.00         2.54 o                         
   5  -1   2         12.35         13.69         2.86 o                         
   5  -1   2         12.35         18.95         2.67 o                         
  -6   1  -2          4.89          5.66         1.09 o                         
  -6   1  -2          4.89          6.59         1.13 o                         
   6  -1   2          4.89          3.85         2.33 o                         
   6  -1   2          4.89          7.71         2.12 o                         
   6  -1   2          4.89          5.70         2.02 o                         
   6  -1   2          4.89          2.32         2.18 o                         
   6   0  -2         17.68         17.99         2.07 o                         
   6   0  -2         17.68         18.85         2.38 o                         
   6   0  -2         17.68         30.11         2.96 o                         
   6   0  -2         17.68         23.25         3.35 o                         
   5   0  -2          8.55          8.11         3.84 o                         
   4   0  -2          4.19          4.45         1.88 o                         
   4   0  -2          4.19          7.98         3.28 o                         
   4   0  -2          4.19          2.55         2.70 o                         
   4   0  -2          4.19          4.64         3.94 o                         
   4   0  -2          4.19          5.06         2.89 o                         
  -4   0   2          4.19          6.55         2.74 o                         
   3   0  -2       1177.16       1251.41        33.47 o                         
  -3   0   2       1177.16       1266.02        33.85 o                         
   2   0  -2        248.41        250.34         7.77 o                         
   2   0  -2        248.41        252.84         9.80 o                         
   2   0  -2        248.41        238.80         8.98 o                         
   2   0  -2        248.41        246.46         9.23 o                         
  -2   0   2        248.41        248.77         7.67 o                         
   1   0  -2          9.04          5.74         1.31 o                         
   1   0  -2          9.04          5.91         1.24 o                         
   1   0  -2          9.04          7.47         1.28 o                         
   1   0  -2          9.04          7.33         1.88 o                         
  -1   0   2          9.04          5.94         1.26 o                         
   0   0  -2        647.10        666.05        20.83 o                         
   0   0  -2        647.10        600.16        17.46 o                         
   0   0  -2        647.10        609.03        20.03 o                         
   0   0   2        647.10        623.10        20.53 o                         
   0   0   2        647.10        660.00        20.51 o                         
  -1   0  -2         10.84         12.69         1.68 o                         
  -1   0  -2         10.84         14.28         1.31 o                         
  -1   0  -2         10.84         12.21         1.56 o                         
  -1   0  -2         10.84         11.63         1.14 o                         
   1   0   2         10.84         12.25         1.58 o                         
   1   0   2         10.84         12.32         1.26 o                         
   1   0   2         10.84         11.96         1.78 o                         
  -2   0  -2       1037.09       1093.46        29.72 o                         
  -2   0  -2       1037.09       1071.93        28.23 o                         
  -2   0  -2       1037.09       1042.77        33.92 o                         
   2   0   2       1037.09       1108.69        32.13 o                         
   2   0   2       1037.09       1033.75        34.41 o                         
   2   0   2       1037.09       1065.76        27.98 o                         
  -3   0  -2          0.01          1.13         1.13 o                         
  -3   0  -2          0.01          2.18         1.98 o                         
  -3   0  -2          0.01          0.76         1.33 o                         
  -3   0  -2          0.01          0.54         0.98 o                         
   3   0   2          0.01          0.45         1.35 o                         
   3   0   2          0.01          3.10         1.83 o                         
   3   0   2          0.01          2.85         1.66 o                         
  -4   0  -2         59.02         50.22         2.81 o                         
  -4   0  -2         59.02         54.66         4.87 o                         
  -4   0  -2         59.02         56.16         4.34 o                         
   4   0   2         59.02         52.17         4.23 o                         
   4   0   2         59.02         66.85         5.12 o                         
  -5   0  -2         46.32         39.25         2.29 o                         
   5   0   2         46.32         46.72         4.37 o                         
   5   0   2         46.32         37.99         3.28 o                         
   5   0   2         46.32         45.63         4.32 o                         
  -6   0  -2          2.97          3.04         1.75 o                         
  -6   0  -2          2.97          3.94         1.37 o                         
  -6   0  -2          2.97          4.31         1.38 o                         
   6   0   2          2.97          1.64         2.22 o                         
   6   0   2          2.97          3.43         2.79 o                         
   6   0   2          2.97          3.21         1.81 o                         
   6   0   2          2.97          2.96         2.59 o                         
   6  -1  -2          6.38          6.89         2.76 o                         
   6  -1  -2          6.38          8.92         2.05 o                         
   6  -1  -2          6.38          8.50         2.87 o                         
  -6   1   2          6.38          8.97         0.93 o                         
   5  -1  -2         57.59         53.73         3.83 o                         
   5  -1  -2         57.59         55.27         4.00 o                         
   5  -1  -2         57.59         62.63         4.77 o                         
   5  -1  -2         57.59         58.90         5.00 o                         
  -5   1   2         57.59         57.39         5.89 o                         
  -5   1   2         57.59         59.71         2.97 o                         
   4  -1  -2         13.43         17.36         3.40 o                         
   4  -1  -2         13.43         16.91         3.62 o                         
   4  -1  -2         13.43         12.43         2.45 o                         
   4  -1  -2         13.43         17.60         3.41 o                         
  -4   1   2         13.43          9.20         3.23 o                         
  -3   1   2         23.28         20.26         2.38 o                         
   2  -1  -2          0.86          0.75         1.35 o                         
   2  -1  -2          0.86          1.00         1.40 o                         
  -2   1   2          0.86         -0.46         1.11 o                         
   1  -1  -2        213.98        220.63         8.25 o                         
   1  -1  -2        213.98        216.64         7.08 o                         
   1  -1  -2        213.98        221.99         6.51 o                         
  -1   1   2        213.98        214.24         8.12 o                         
  -1   1   2        213.98        215.75         6.27 o                         
  -1   1   2        213.98        205.53         8.84 o                         
   0  -1  -2          0.52         -0.14         1.19 o                         
   0  -1  -2          0.52          2.01         0.85 o                         
   0   1   2          0.52          1.01         0.46 o                         
  -1  -1  -2         82.10         78.61         3.26 o                         
  -1  -1  -2         82.10         72.39         3.32 o                         
   1   1   2         82.10         72.14         2.90 o                         
  -2  -1  -2         32.98         37.00         2.39 o                         
  -2  -1  -2         32.98         32.11         2.92 o                         
   2   1   2         32.98         35.52         2.99 o                         
   2   1   2         32.98         33.89         2.50 o                         
   2   1   2         32.98         31.73         3.34 o                         
  -3  -1  -2         34.26         35.35         3.52 o                         
  -3  -1  -2         34.26         30.44         2.88 o                         
  -3  -1  -2         34.26         36.96         2.80 o                         
  -3  -1  -2         34.26         30.71         1.92 o                         
   3   1   2         34.26         36.68         3.73 o                         
   3   1   2         34.26         27.89         2.96 o                         
   3   1   2         34.26         31.80         2.85 o                         
  -4  -1  -2          2.07          2.60         0.91 o                         
  -4  -1  -2          2.07          1.18         1.90 o                         
  -4  -1  -2          2.07          3.53         1.26 o                         
   4   1   2          5.11          3.85         3.93 o                         
  -5  -1  -2          8.68          7.09         4.14 o                         
  -5  -1  -2          8.68          8.56         2.32 o                         
   5   1   2          8.68          5.62         3.63 o                         
   5   1   2          8.68          8.66         3.58 o                         
   5   1   2          8.68         12.42         3.42 o                         
   5   1   2          8.68          8.86         3.72 o                         
  -6  -1  -2         36.84         42.49         2.36 o                         
  -6  -1  -2         36.84         39.64         2.22 o                         
  -6  -1  -2         36.84         42.41         2.77 o                         
   6   1   2         36.84         40.60         3.49 o                         
   6   1   2         36.84         48.37         4.46 o                         
   6   1   2         36.84         40.82         3.25 o                         
   6   1   2         36.84         45.64         4.58 o                         
  -7  -1  -2         10.81          8.26         0.79 o                         
  -7  -1  -2         10.81          7.69         1.58 o                         
   7   1   2         10.81         12.02         1.52 o                         
   7   1   2         10.81         17.36         2.61 o                         
   6  -2  -2          0.00          1.72         1.99 o                         
   6  -2  -2          0.00         -0.48         1.63 o                         
   6  -2  -2          0.00         -0.69         1.62 o                         
  -6   2   2          0.00         -0.86         0.86 o                         
   5  -2  -2         19.22         24.62         3.02 o                         
   5  -2  -2         19.22         20.09         3.06 o                         
   5  -2  -2         19.22         16.27         3.01 o                         
  -5   2   2         19.22         19.87         2.12 o                         
  -5   2   2         19.22         19.95         1.86 o                         
   4  -2  -2        499.97        520.52        18.15 o                         
   4  -2  -2        499.97        501.69        17.13 o                         
   4  -2  -2        499.97        499.24        16.12 o                         
   4  -2  -2        499.97        485.26        18.89 o                         
  -4   2   2        499.97        543.05        22.79 o                         
   3  -2  -2          0.32         -0.47         3.11 o                         
   3  -2  -2          0.32          0.83         1.86 o                         
  -3   2   2          0.32          1.54         1.59 o                         
  -3   2   2          0.32         -0.40         0.96 o                         
  -3   2   2          0.32          2.26         2.37 o                         
   2  -2  -2          8.33         10.29         1.87 o                         
   2  -2  -2          8.33         12.71         1.91 o                         
  -2   2   2          8.33         12.25         1.82 o                         
  -2   2   2          8.33         10.32         1.01 o                         
  -2   2   2          8.33         13.11         2.74 o                         
  -2   2   2          8.33         10.28         2.29 o                         
   1  -2  -2         77.99         67.40         2.98 o                         
   1  -2  -2         77.99         69.04         3.97 o                         
  -1   2   2         77.99         71.46         3.07 o                         
  -1   2   2         77.99         65.07         4.03 o                         
  -1   2   2         77.99         66.24         3.66 o                         
   0  -2  -2         17.18         18.54         2.48 o                         
   0  -2  -2         17.18         18.61         1.52 o                         
   0   2   2         17.18         20.88         2.38 o                         
   0   2   2         17.18         19.67         1.63 o                         
   0   2   2         17.18         20.32         2.20 o                         
  -1  -2  -2      10856.74      10464.36       263.85 o                         
  -1  -2  -2      10856.74      10503.14       363.69 o                         
   1   2   2      10856.74       9306.78       285.33 o                         
   1   2   2      10856.74       9888.47       311.59 o                         
   1   2   2      10856.74       8808.09       348.09 o                         
  -2  -2  -2        215.21        219.32         8.54 o                         
  -2  -2  -2        215.21        225.89         6.71 o                         
  -2  -2  -2        215.21        233.88         7.88 o                         
  -2  -2  -2        215.21        212.72         9.65 o                         
   2   2   2        215.21        233.60         8.57 o                         
   2   2   2        215.21        222.88         6.94 o                         
   2   2   2        215.21        228.83         3.05 o                         
   2   2   2        215.21        213.61        10.12 o                         
   2   2   2        215.21        228.05         9.24 o                         
  -3  -2  -2          4.54          4.61         1.49 o                         
  -3  -2  -2          4.54          5.53         2.21 o                         
  -3  -2  -2          4.54          3.78         1.03 o                         
   3   2   2          4.54          5.86         2.45 o                         
   3   2   2          4.54          4.99         1.57 o                         
  -4  -2  -2         19.65         15.72         2.53 o                         
  -4  -2  -2         19.65         19.55         1.90 o                         
  -4  -2  -2         19.65         17.53         1.58 o                         
   4   2   2         19.65         15.39         2.57 o                         
   4   2   2         19.65         15.61         2.44 o                         
   4   2   2         19.65         12.55         2.61 o                         
   4   2   2         19.65         27.38         3.18 o                         
   4   2   2         19.65         13.36         2.45 o                         
   4   2   2         19.65         18.71         3.70 o                         
  -5  -2  -2         32.35         37.19         2.35 o                         
  -5  -2  -2         32.35         37.68         2.96 o                         
  -5  -2  -2         32.35         43.62         5.28 o                         
   5   2   2         32.35         38.98         3.80 o                         
   5   2   2         32.35         40.02         3.38 o                         
   5   2   2         32.35         29.60         4.15 o                         
   5   2   2         32.35         34.39         3.66 o                         
   5   2   2         32.35         33.68         4.65 o                         
  -6  -2  -2        504.29        470.63        15.10 o                         
   6   2   2        504.29        550.37        17.35 o                         
   6  -3  -2          2.36          3.02         3.64 o                         
   5  -3  -2          8.58          8.66         3.07 o                         
   5  -3  -2          8.58          6.16         2.64 o                         
   5  -3  -2          8.58         10.79         2.10 o                         
   5  -3  -2          8.58          9.86         2.15 o                         
  -5   3   2          8.58          7.12         1.41 o                         
  -5   3   2          8.58          6.37         1.80 o                         
  -5   3   2          8.58          7.54         1.36 o                         
   4  -3  -2        533.75        533.30        19.03 o                         
   4  -3  -2        533.75        546.24        18.36 o                         
   4  -3  -2        533.75        544.37        17.12 o                         
   4  -3  -2        533.75        538.85        20.37 o                         
  -4   3   2        533.75        488.80        15.69 o                         
  -4   3   2        533.75        565.13        24.20 o                         
  -4   3   2        533.75        552.76        14.52 o                         
  -4   3   2        533.75        550.07        16.07 o                         
  -3   3   2         90.21         75.16         4.62 o                         
  -3   3   2         90.21         51.70         4.76 o                         
  -3   3   2         90.21         90.69         7.12 o                         
  -2   3   2         68.77         86.12         6.80 o                         
   1  -3  -2         10.43          9.52         1.50 o                         
   1  -3  -2         10.43         10.45         2.21 o                         
   1  -3  -2         10.43         10.01         2.47 o                         
  -1   3   2         10.43         12.13         2.33 o                         
  -1   3   2         10.43          9.84         1.66 o                         
  -1   3   2         10.43          9.86         1.25 o                         
  -1   3   2         10.43         10.09         2.10 o                         
   0  -3  -2         93.72         89.46         3.51 o                         
   0  -3  -2         93.72         97.33         6.19 o                         
   0   3   2         93.72         96.71         5.56 o                         
   0   3   2         93.72         88.38         3.85 o                         
   0   3   2         93.72         87.88         4.65 o                         
   1   3   2          3.16          6.56         3.71 o                         
   1   3   2          3.16          3.80         2.43 o                         
  -2  -3  -2         12.43         12.63         1.74 o                         
   2   3   2         12.43         13.40         4.24 o                         
   2   3   2         12.43          4.91         2.08 o                         
  -3  -3  -2          3.84          5.74         2.39 o                         
  -3  -3  -2          3.84          4.64         1.18 o                         
  -3  -3  -2          3.84          5.17         1.08 o                         
  -3  -3  -2          3.84          6.56         1.81 o                         
   3   3   2          3.84          5.78         2.14 o                         
  -4  -3  -2         31.08         29.48         2.22 o                         
  -4  -3  -2         31.08         30.00         2.56 o                         
  -4  -3  -2         31.08         30.72         4.37 o                         
   4   3   2         31.08         32.50         3.49 o                         
   4   3   2         31.08         25.35         2.67 o                         
   4   3   2         31.08         30.15         3.47 o                         
   4   3   2         31.08         38.08         3.38 o                         
   4   3   2         31.08         36.16         3.45 o                         
  -5  -3  -2          0.14          1.19         2.17 o                         
  -5  -3  -2          0.14          0.24         1.94 o                         
   5   3   2          0.14         -2.49         4.03 o                         
   5   3   2          0.14         -1.69         2.65 o                         
   5   3   2          0.14         -0.53         4.17 o                         
   5   3   2          0.14         -2.91         4.78 o                         
  -6  -3  -2         35.60         33.98         2.41 o                         
  -6  -3  -2         35.60         35.11         2.25 o                         
   6   3   2         35.60         30.03         4.06 o                         
   6   3   2         35.60         33.49         4.31 o                         
   6   3   2         35.60         32.20         2.99 o                         
   6   3   2         35.60         36.39         3.16 o                         
   5  -4  -2         15.43         19.83         2.37 o                         
   5  -4  -2         15.43         15.38         2.50 o                         
   5  -4  -2         15.43         11.95         2.82 o                         
   5  -4  -2         15.43         17.08         2.07 o                         
  -5   4   2         15.43         18.86         1.71 o                         
   4  -4  -2        403.08        424.38        14.80 o                         
   4  -4  -2        403.08        416.38        16.96 o                         
   4  -4  -2        403.08        418.77        13.56 o                         
   4  -4  -2        403.08        419.13        16.13 o                         
   4  -4  -2        403.08        403.46        13.39 o                         
   4  -4  -2        403.08        383.66        14.72 o                         
  -4   4   2        403.08        425.05        12.39 o                         
  -4   4   2        403.08        416.29        11.50 o                         
  -4   4   2        403.08        401.01        14.81 o                         
  -4   4   2        403.08        397.47        19.25 o                         
  -4   4   2        403.08        409.15        12.95 o                         
   3  -4  -2          0.19          1.42         1.87 o                         
   3  -4  -2          0.19         -1.82         1.82 o                         
   3  -4  -2          0.19         -1.94         1.94 o                         
  -3   4   2         13.99         12.84         5.99 o                         
  -2   4   2          8.98          5.58         2.95 o                         
  -2   4   2          8.98          7.72         1.18 o                         
  -2   4   2          8.98          9.21         2.10 o                         
  -2   4   2          8.98          8.65         1.97 o                         
  -2   4   2          8.98          9.20         4.30 o                         
   1  -4  -2          4.96          4.53         2.08 o                         
   1  -4  -2          4.96          5.25         2.42 o                         
  -1   4   2          4.96          5.85         2.72 o                         
  -1   4   2          4.96          5.32         1.72 o                         
  -1   4   2          4.96          4.77         1.93 o                         
  -1   4   2          4.96          6.42         1.25 o                         
   0  -4  -2        441.95        435.03        19.46 o                         
   0   4   2        441.95        430.97        15.23 o                         
   0   4   2        441.95        443.78        18.05 o                         
   0   4   2        441.95        437.83        13.05 o                         
  -1  -4  -2        571.86        579.72        16.63 o                         
   1   4   2        316.71        327.96        14.47 o                         
   1   4   2        316.71        339.43        12.47 o                         
  -2  -4  -2        321.49        331.19         9.74 o                         
  -2  -4  -2        321.49        317.39        11.10 o                         
  -2  -4  -2        321.49        312.26         8.70 o                         
  -2  -4  -2        321.49        294.03        14.88 o                         
   2   4   2        321.49        305.91        12.43 o                         
   2   4   2        321.49        324.38        14.66 o                         
  -3  -4  -2          0.79          0.16         1.86 o                         
   3   4   2          0.44          2.52         2.55 o                         
  -4  -4  -2          0.47          2.85         3.21 o                         
  -4  -4  -2          0.47         -0.28         1.15 o                         
  -4  -4  -2          0.47          2.87         1.53 o                         
   4   4   2          0.47          0.68         2.22 o                         
   4   4   2          0.47         -0.23         2.03 o                         
   4   4   2          0.47         -0.75         2.48 o                         
   4   4   2          0.47          2.75         2.33 o                         
   4   4   2          0.47         -0.83         2.02 o                         
   4   4   2          0.47         -1.60         2.40 o                         
  -5  -4  -2        101.38        108.13         4.90 o                         
  -5  -4  -2        101.38        112.85         4.22 o                         
   5   4   2        101.38        115.26         5.47 o                         
   5   4   2        101.38        120.99         6.25 o                         
   5   4   2        101.38        109.29         5.87 o                         
   5   4   2        101.38        114.99         6.39 o                         
  -6  -4  -2         41.96         45.21         2.29 o                         
  -6  -4  -2         41.96         45.69         2.39 o                         
   6   4   2         41.96         41.30         3.16 o                         
   6   4   2         41.96         39.76         3.06 o                         
   6   4   2         41.96         39.99         3.17 o                         
   6   4   2         41.96         42.79         3.78 o                         
   6   4   2         41.96         38.06         2.84 o                         
   5  -5  -2         33.57         34.76         3.07 o                         
  -5   5   2         33.57         39.05         2.99 o                         
   4  -5  -2          0.92          4.28         2.82 o                         
   4  -5  -2          0.92          2.00         2.37 o                         
   4  -5  -2          0.92          0.53         1.93 o                         
   4  -5  -2          0.92         -0.07         1.85 o                         
  -4   5   2          0.92          1.54         1.32 o                         
  -4   5   2          0.92          1.32         1.28 o                         
  -4   5   2          0.92          2.04         1.79 o                         
   3  -5  -2         14.76         14.49         2.78 o                         
   3  -5  -2         14.76         10.64         3.04 o                         
   3  -5  -2         14.76         16.45         2.10 o                         
  -3   5   2         14.76         12.58         1.62 o                         
  -3   5   2         14.76         18.86         1.78 o                         
  -3   5   2         14.76         11.31         4.15 o                         
   2  -5  -2         26.12         20.06         3.56 o                         
  -2   5   2         26.12         28.41         5.45 o                         
  -1   5   2          0.85          0.30         5.33 o                         
  -1   5   2          0.85          1.82         2.48 o                         
   0   5   2         87.01         91.14         6.78 o                         
   0   5   2         87.01         87.28         5.99 o                         
   0   5   2         87.01         88.24         4.72 o                         
  -1  -5  -2          1.09          0.84         1.34 o                         
  -1  -5  -2          1.09          1.33         0.95 o                         
   1   5   2          1.09          3.64         1.98 o                         
   1   5   2          1.09          2.34         2.98 o                         
  -2  -5  -2         47.75         53.35         3.70 o                         
  -2  -5  -2         47.75         49.60         2.62 o                         
   2   5   2         47.75         53.65         6.94 o                         
   2   5   2         47.75         50.76         5.90 o                         
  -3  -5  -2          1.30          0.17         2.09 o                         
  -3  -5  -2          1.30          3.13         2.59 o                         
  -3  -5  -2          1.30          3.25         1.35 o                         
   3   5   2          1.30         -2.33         3.62 o                         
   3   5   2          1.30          2.66         3.06 o                         
   3   5   2          1.30          0.81         3.20 o                         
  -4  -5  -2         23.04         20.51         2.98 o                         
   4   5   2         12.89         12.09         2.85 o                         
   4   5   2         12.89         13.49         2.34 o                         
   4   5   2         12.89         14.36         2.39 o                         
   4   5   2         12.89         13.30         3.27 o                         
  -5  -5  -2          1.91          0.40         1.53 o                         
  -5  -5  -2          1.91          2.96         1.22 o                         
  -5  -5  -2          1.91          1.61         1.27 o                         
   5   5   2          1.91          2.53         1.79 o                         
   5   5   2          1.91          1.92         3.13 o                         
   5   5   2          1.91          3.03         1.93 o                         
   5   5   2          1.91          0.53         2.34 o                         
  -6  -5  -2          0.06          0.78         1.24 o                         
   6   5   2          0.06          2.28         2.50 o                         
   6   5   2          0.06         -1.14         1.62 o                         
   6   5   2          0.06          2.61         1.80 o                         
   4  -6  -2          1.95          1.81         2.35 o                         
   4  -6  -2          1.95          2.33         1.51 o                         
   4  -6  -2          1.95          1.84         1.97 o                         
   4  -6  -2          1.95          2.35         1.67 o                         
   3  -6  -2         16.80          9.68         3.03 o                         
   3  -6  -2         16.80         20.69         2.86 o                         
   3  -6  -2         16.80         21.70         2.75 o                         
  -3   6   2         16.80         22.41         3.35 o                         
   2  -6  -2          0.22         -0.16         2.61 o                         
  -2   6   2          0.22         -1.23         2.22 o                         
   1  -6  -2         12.70         12.93         3.52 o                         
   1  -6  -2         12.70         11.71         3.00 o                         
   1  -6  -2         12.70         12.06         2.37 o                         
  -1   6   2         12.70         13.39         2.22 o                         
  -1   6   2         12.70          9.20         4.85 o                         
  -1   6   2         12.70         12.82         3.13 o                         
  -1   6   2         12.70         20.76         4.95 o                         
   0  -6  -2        343.18        346.44        13.81 o                         
   0   6   2        343.18        347.27        11.92 o                         
   0   6   2        343.18        346.54        16.54 o                         
  -1  -6  -2          0.08          0.78         2.02 o                         
  -1  -6  -2          0.08          0.78         1.31 o                         
   1   6   2          0.08          3.10         2.69 o                         
   1   6   2          0.08         -0.41         3.12 o                         
   1   6   2          0.08         -1.02         1.58 o                         
   1   6   2          0.08          0.79         2.78 o                         
   1   6   2          0.08         -2.27         2.27 o                         
  -2  -6  -2        242.97        241.09         7.65 o                         
  -2  -6  -2        242.97        220.20         7.12 o                         
   2   6   2          8.43          7.23         3.92 o                         
  -3  -6  -2         45.44         49.98         3.02 o                         
  -3  -6  -2         45.44         46.96         4.47 o                         
  -3  -6  -2         45.44         50.46         4.03 o                         
  -3  -6  -2         45.44         47.59         3.84 o                         
  -3  -6  -2         45.44         42.73         2.83 o                         
   3   6   2         45.44         47.88         4.57 o                         
   3   6   2         45.44         45.69         3.95 o                         
   3   6   2         45.44         50.80         4.39 o                         
   3   6   2         45.44         37.79         4.24 o                         
   3   6   2         45.44         41.28         2.99 o                         
   3   6   2         45.44         47.35         3.81 o                         
   3   6   2         45.44         50.54         4.16 o                         
   4   6   2          2.35          6.18         5.59 o                         
  -5  -6  -2         51.26         47.29         2.22 o                         
  -5  -6  -2         51.26         53.98         2.48 o                         
   5   6   2         51.26         53.33         3.15 o                         
   5   6   2         51.26         50.46         3.65 o                         
   5   6   2         51.26         44.99         3.43 o                         
   3  -7  -2          4.38          3.43         2.02 o                         
   3  -7  -2          4.38          6.44         1.98 o                         
   3  -7  -2          4.38          6.47         2.24 o                         
  -3   7   2          4.38          5.66         1.73 o                         
   2  -7  -2          1.16          3.65         2.97 o                         
   1  -7  -2         10.16         12.32         3.29 o                         
   1  -7  -2         10.16         11.09         3.78 o                         
  -1   7   2         10.16          9.66         2.74 o                         
   0  -7  -2          4.57          5.58         2.61 o                         
   0  -7  -2          4.57          6.71         3.02 o                         
  -1  -7  -2          0.00          0.16         2.76 o                         
  -1  -7  -2          0.00         -1.72         1.72 o                         
   1   7   2          0.00         -0.29         1.37 o                         
  -2  -7  -2          1.64          2.36         2.80 o                         
   2   7   2          1.64          0.64         1.33 o                         
  -3  -7  -2         21.63         20.88         2.43 o                         
  -3  -7  -2         21.63         26.64         2.42 o                         
   3   7   2         21.63         15.64         3.52 o                         
   3   7   2         21.63         21.24         3.76 o                         
  -4  -7  -2          1.15         -0.07         1.72 o                         
  -4  -7  -2          1.15          1.00         1.72 o                         
   4   7   2          1.15         -1.17         2.82 o                         
   4   7   2          1.15          1.48         1.79 o                         
   2  -8  -2         39.64         38.28         3.33 o                         
   2  -8  -2         39.64         39.33         3.02 o                         
   1  -8  -2         10.50          2.28         2.35 o                         
   0  -8  -2          5.49          8.29         1.72 o                         
   0  -8  -2          5.49          4.59         2.50 o                         
   0   8   2          5.49          6.25         2.88 o                         
   0   8   2          5.49          5.19         2.43 o                         
  -1  -8  -2          9.68         13.45         2.63 o                         
  -2  -8  -2          0.81          1.11         2.74 o                         
  -2  -8  -2          0.81         -0.75         1.69 o                         
   2   8   2          0.81         -0.09         1.31 o                         
   2   8   2          0.81          1.54         1.51 o                         
   2   8   2          0.81          0.35         2.18 o                         
  -3  -8  -2        103.83         93.83         4.64 o                         
   2   7  -3          0.36          0.56         1.33 o                         
  -2  -7   3          0.36          0.93         0.79 o                         
   1   7  -3          3.43          6.15         2.62 o                         
   1   7  -3          3.43          3.29         1.46 o                         
   1   7  -3          3.43          2.85         1.02 o                         
   1   7  -3          3.43          5.08         2.00 o                         
  -1  -7   3          3.43          4.29         1.50 o                         
  -1  -7   3          3.43          4.44         1.90 o                         
  -2   7  -3         13.34         12.36         1.60 o                         
  -2   7  -3         13.34         20.89         2.68 o                         
  -2   7  -3         13.34          9.52         1.27 o                         
   4   6  -3         99.54         96.97         4.36 o                         
  -4  -6   3         99.54         93.28         3.19 o                         
   3   6  -3         68.90         73.21         4.02 o                         
   3   6  -3         68.90         74.51         4.04 o                         
   3   6  -3         68.90         65.56         3.21 o                         
   3   6  -3         68.90         74.34         4.65 o                         
   3   6  -3         68.90         74.06         4.22 o                         
  -3  -6   3         68.90         66.52         2.68 o                         
  -3  -6   3         68.90         70.18         2.79 o                         
   2   6  -3          0.51          0.43         1.42 o                         
   2   6  -3          0.51          0.39         1.31 o                         
  -2  -6   3          0.51          0.08         2.17 o                         
  -2  -6   3          0.51          1.85         1.04 o                         
  -2  -6   3          0.51          0.45         0.98 o                         
   1   6  -3          3.13          3.18         2.57 o                         
   1   6  -3          3.13          1.21         2.27 o                         
   1   6  -3          3.13          2.73         1.52 o                         
   1   6  -3          3.13          2.59         2.72 o                         
   1   6  -3          3.13          2.66         2.16 o                         
   1   6  -3          3.13          4.50         2.46 o                         
  -1  -6   3          3.13          4.19         1.13 o                         
  -1  -6   3          3.13          3.11         1.20 o                         
  -1  -6   3          3.13          1.47         2.32 o                         
  -1  -6   3          3.13          2.65         1.39 o                         
  -1  -6   3          3.13          4.92         1.85 o                         
   0   6  -3         94.89         98.36         4.80 o                         
   0   6  -3         94.89         97.35         4.75 o                         
   0  -6   3         94.89         92.43         5.05 o                         
  -1   6  -3        414.39        426.09        16.49 o                         
  -1   6  -3        414.39        430.52        13.98 o                         
  -1   6  -3        414.39        452.41        17.72 o                         
   1  -6   3        414.39        417.41        16.10 o                         
   1  -6   3        414.39        398.17        14.77 o                         
   2  -6   3          7.53          2.91         2.33 o                         
  -3   6  -3          3.11          3.24         1.87 o                         
  -3   6  -3          3.11          2.15         1.36 o                         
   3  -6   3          3.11          0.92         1.37 o                         
   3  -6   3          3.11          3.26         1.36 o                         
   5   5  -3         34.58         43.57         2.51 o                         
   5   5  -3         34.58         41.43         2.59 o                         
   4   5  -3          6.43          5.03         2.49 o                         
   4   5  -3          6.43          6.73         1.53 o                         
   4   5  -3          6.43          6.27         1.92 o                         
  -4  -5   3          6.43          7.14         1.00 o                         
   1   5  -3          3.46          3.06         1.71 o                         
   1   5  -3          3.46          4.52         3.05 o                         
   1   5  -3          3.46          1.59         2.40 o                         
   1   5  -3          3.46          5.82         2.16 o                         
   1   5  -3          3.46          3.34         1.87 o                         
   1   5  -3          3.46          2.45         1.48 o                         
  -1  -5   3          3.46          5.36         1.46 o                         
  -1  -5   3          3.46          5.26         2.49 o                         
  -1  -5   3          3.46          3.63         1.55 o                         
  -1  -5   3          3.46          3.13         1.59 o                         
  -1  -5   3          3.46          4.60         1.71 o                         
   0   5  -3         18.57         22.98         2.85 o                         
   0   5  -3         18.57         20.14         2.40 o                         
   0   5  -3         18.57         21.41         3.27 o                         
   0   5  -3         18.57         23.90         3.88 o                         
   0   5  -3         18.57         20.10         3.45 o                         
   0   5  -3         18.57         17.80         2.31 o                         
   0  -5   3         18.57         22.04         1.93 o                         
   0  -5   3         18.57         16.34         2.68 o                         
   0  -5   3         18.57         17.46         1.84 o                         
   0  -5   3         18.57         21.08         3.27 o                         
   2  -5   3          7.11          9.36         3.58 o                         
  -3   5  -3          0.17          0.78         1.70 o                         
  -3   5  -3          0.17         -1.30         1.48 o                         
   3  -5   3          0.17         -1.25         2.53 o                         
   3  -5   3          0.17         -0.13         1.48 o                         
  -4   5  -3          3.70          6.76         1.91 o                         
  -4   5  -3          3.70          8.66         1.76 o                         
  -4   5  -3          3.70          4.24         1.74 o                         
   4  -5   3          3.70          9.34         2.02 o                         
   4  -5   3          3.70          6.10         1.47 o                         
   5   4  -3         88.41         90.44         4.11 o                         
   4   4  -3        257.83        271.28         8.92 o                         
   4   4  -3        257.83        261.79         9.64 o                         
   4   4  -3        257.83        268.18        10.24 o                         
   4   4  -3        257.83        279.72         9.72 o                         
  -4  -4   3        257.83        251.63         8.12 o                         
   3   4  -3          0.08         -2.10         2.10 o                         
   3   4  -3          0.08         -1.85         2.31 o                         
  -3  -4   3          0.08          0.54         1.04 o                         
  -3  -4   3          0.08          0.39         0.83 o                         
   2   4  -3         22.02         21.49         3.60 o                         
   2   4  -3         22.02         20.71         2.94 o                         
   2   4  -3         22.02         22.18         3.49 o                         
   2   4  -3         22.02         24.27         2.90 o                         
   2   4  -3         22.02         17.38         4.41 o                         
   2   4  -3         22.02         22.97         2.62 o                         
   2   4  -3         22.02         26.67         2.62 o                         
  -2  -4   3         22.02         24.88         1.75 o                         
  -2  -4   3         22.02         23.22         2.02 o                         
   1   4  -3          8.90          8.63         2.38 o                         
   1   4  -3          8.90          8.67         2.17 o                         
   1   4  -3          8.90         11.73         2.29 o                         
   1   4  -3          8.90          9.61         1.79 o                         
  -1  -4   3          8.90         10.34         1.52 o                         
  -1  -4   3          8.90          9.32         1.20 o                         
  -1  -4   3          8.90          4.47         2.88 o                         
   0   4  -3          0.81          0.19         1.45 o                         
   0   4  -3          0.81          3.23         2.41 o                         
   0   4  -3          0.81          1.97         1.45 o                         
   0   4  -3          0.81         -0.94         2.09 o                         
   0   4  -3          0.81          0.13         2.17 o                         
   0  -4   3          0.81         -0.11         1.78 o                         
   0  -4   3          0.81         -1.10         2.14 o                         
   0  -4   3          0.81          0.34         1.29 o                         
   0  -4   3          0.81          2.00         1.36 o                         
   0  -4   3          0.81          1.01         1.04 o                         
  -1   4  -3         78.05         75.58         5.27 o                         
  -1   4  -3         78.05         69.34         5.89 o                         
  -1   4  -3         78.05         73.58         3.65 o                         
  -1   4  -3         78.05         77.76         5.99 o                         
   1  -4   3         78.05         66.69         4.76 o                         
   1  -4   3         78.05         72.46         3.14 o                         
  -2   4  -3         33.90         31.30         3.38 o                         
  -2   4  -3         33.90         31.50         3.45 o                         
  -2   4  -3         33.90         31.37         4.75 o                         
  -2   4  -3         33.90         33.07         3.11 o                         
  -2   4  -3         33.90         31.91         4.06 o                         
   2  -4   3         33.90         34.31         3.77 o                         
   2  -4   3         33.90         24.99         3.28 o                         
   2  -4   3         33.90         26.86         3.23 o                         
   2  -4   3         33.90         30.94         3.03 o                         
   3  -4   3         20.37         13.55         4.98 o                         
  -4   4  -3          0.46          0.45         1.85 o                         
  -4   4  -3          0.46          2.64         2.59 o                         
  -4   4  -3          0.46          1.22         2.89 o                         
   4  -4   3          0.46          2.71         2.85 o                         
   4  -4   3          0.46          0.27         2.11 o                         
   4  -4   3          0.46         -0.55         1.37 o                         
   4  -4   3          0.46         -0.54         1.48 o                         
  -5   4  -3          3.04          2.74         1.50 o                         
   5  -4   3          3.04          2.93         1.40 o                         
   5  -4   3          3.04          1.00         1.15 o                         
   5  -4   3          3.04          0.38         1.62 o                         
   4   3  -3         20.45         23.66         3.11 o                         
   4   3  -3         20.45         23.52         2.56 o                         
   4   3  -3         20.45         15.01         2.54 o                         
   4   3  -3         20.45         20.20         3.36 o                         
   4   3  -3         20.45         21.78         3.12 o                         
   3   3  -3          5.94          6.67         2.45 o                         
   3   3  -3          5.94          5.86         2.21 o                         
   3   3  -3          5.94          5.82         2.13 o                         
   3   3  -3          5.94          8.64         2.13 o                         
   3   3  -3          5.94          5.25         2.42 o                         
  -3  -3   3          5.94          6.24         1.05 o                         
   2   3  -3         15.20         -0.77         3.03 o                         
  -1  -3   3         50.49         52.26         5.29 o                         
   0   3  -3         66.99         68.03         4.97 o                         
   0   3  -3         66.99         62.90         3.76 o                         
   0   3  -3         66.99         56.26         5.03 o                         
   0  -3   3         66.99         62.07         6.09 o                         
   0  -3   3         66.99         63.51         2.48 o                         
   0  -3   3         66.99         64.52         3.02 o                         
   0  -3   3         66.99         59.90         5.18 o                         
  -1   3  -3          0.01         -0.12         1.35 o                         
  -1   3  -3          0.01         -0.98         1.83 o                         
  -1   3  -3          0.01         -0.41         2.01 o                         
   1  -3   3          0.01          0.32         1.49 o                         
   1  -3   3          0.01         -1.07         1.74 o                         
   1  -3   3          0.01          0.26         0.88 o                         
   1  -3   3          0.01         -1.49         1.49 o                         
  -2   3  -3         64.82         37.12         3.86 o                         
   2  -3   3         64.82         40.62         4.26 o                         
  -3   3  -3          2.30          5.42         4.20 o                         
   3  -3   3          2.30          5.06         3.24 o                         
   3  -3   3          2.30          0.58         1.46 o                         
  -4   3  -3          4.43          3.03         1.22 o                         
  -4   3  -3          4.43          2.96         2.63 o                         
  -4   3  -3          4.43          3.96         2.36 o                         
   4  -3   3          4.43          3.98         2.38 o                         
   4  -3   3          4.43          3.15         3.00 o                         
   4  -3   3          4.43          2.98         2.18 o                         
  -5   3  -3         55.29         54.85         3.81 o                         
  -5   3  -3         55.29         50.58         4.10 o                         
  -5   3  -3         55.29         54.60         4.05 o                         
   5  -3   3         55.29         56.79         3.81 o                         
   5  -3   3         55.29         55.57         3.20 o                         
   5  -3   3         55.29         53.32         4.65 o                         
   5  -3   3         55.29         53.16         3.57 o                         
   6   2  -3         35.80         21.59         2.20 o                         
   5   2  -3         46.73         40.29         3.64 o                         
   5   2  -3         46.73         40.98         3.52 o                         
   4   2  -3         31.20         28.60         2.85 o                         
   4   2  -3         31.20         31.11         2.76 o                         
   3   2  -3          2.67          3.40         1.51 o                         
   3   2  -3          2.67          2.51         1.84 o                         
  -3  -2   3          2.67          3.66         2.06 o                         
   2   2  -3          8.57          9.33         2.53 o                         
   2   2  -3          8.57          5.54         1.81 o                         
  -2  -2   3          8.57          4.92         1.97 o                         
  -2  -2   3          8.57          9.97         3.10 o                         
   1   2  -3        645.88        711.90        23.96 o                         
  -1  -2   3        645.88        691.12        24.03 o                         
  -1  -2   3        645.88        708.72        28.74 o                         
  -1  -2   3        645.88        652.55        18.81 o                         
   0   2  -3        659.49        703.51        23.94 o                         
   0   2  -3        659.49        685.39        23.40 o                         
   0   2  -3        659.49        730.35        18.06 o                         
   0   2  -3        659.49        701.00        19.12 o                         
   0  -2   3        659.49        729.04        24.49 o                         
   0  -2   3        659.49        741.53        28.92 o                         
   0  -2   3        659.49        631.82        23.92 o                         
   0  -2   3        659.49        696.73        19.42 o                         
  -1   2  -3         25.97         27.07         3.24 o                         
  -1   2  -3         25.97         24.76         2.20 o                         
  -1   2  -3         25.97         25.64         2.70 o                         
   1  -2   3         25.97         22.83         3.26 o                         
   1  -2   3         25.97         23.80         2.65 o                         
   1  -2   3         25.97         20.11         1.85 o                         
   1  -2   3         25.97         21.86         2.05 o                         
   1  -2   3         25.97         22.97         3.23 o                         
  -2   2  -3        169.45        171.13         6.53 o                         
  -2   2  -3        169.45        181.51         7.95 o                         
  -2   2  -3        169.45        174.40         8.30 o                         
   2  -2   3        169.45        174.06         8.67 o                         
   2  -2   3        169.45        180.27         7.90 o                         
   2  -2   3        169.45        169.09         6.57 o                         
  -3   2  -3         16.42         20.14         3.91 o                         
  -3   2  -3         16.42         13.39         2.60 o                         
  -3   2  -3         16.42         17.35         4.00 o                         
   3  -2   3         16.42         14.42         3.95 o                         
   3  -2   3         16.42         12.71         3.01 o                         
   3  -2   3         16.42          9.14         3.33 o                         
  -4   2  -3          7.12          5.61         1.41 o                         
  -4   2  -3          7.12          1.06         1.40 o                         
   4  -2   3          7.12          1.03         2.84 o                         
   4  -2   3          7.12          4.72         2.24 o                         
  -5   2  -3         51.55         52.21         3.88 o                         
  -5   2  -3         51.55         49.96         2.90 o                         
  -5   2  -3         51.55         46.44         4.90 o                         
   5  -2   3         51.55         52.58         5.99 o                         
   5  -2   3         51.55         53.18         5.00 o                         
   5  -2   3         51.55         46.10         3.38 o                         
   5  -2   3         51.55         47.67         4.53 o                         
   5  -2   3         51.55         48.67         3.66 o                         
  -6   2  -3          1.01          1.83         0.97 o                         
  -6   2  -3          1.01          1.86         1.72 o                         
   6  -2   3          1.01         -1.14         2.47 o                         
   6  -2   3          1.01          2.62         1.40 o                         
   6   1  -3         67.75         61.10         3.61 o                         
   6   1  -3         67.75         65.65         3.70 o                         
   6   1  -3         67.75         56.48         3.24 o                         
   5   1  -3          1.93          2.43         2.83 o                         
   5   1  -3          1.93          4.62         4.10 o                         
   4   1  -3         21.12         25.31         5.39 o                         
   4   1  -3         21.12         21.32         3.76 o                         
   3   1  -3          0.64          2.65         2.05 o                         
   3   1  -3          0.64          1.36         2.04 o                         
   3   1  -3          0.64          1.69         1.76 o                         
  -3  -1   3          0.64         -0.47         1.30 o                         
   2   1  -3         99.99         93.71         4.78 o                         
   2   1  -3         99.99        101.09         5.75 o                         
   2   1  -3         99.99        106.61         6.28 o                         
  -2  -1   3         99.99        103.93         5.58 o                         
  -2  -1   3         99.99        100.21         7.06 o                         
   1   1  -3          3.40          7.05         3.66 o                         
   1   1  -3          3.40          7.61         3.43 o                         
  -1  -1   3          3.40          5.14         4.35 o                         
  -1  -1   3          3.40          2.77         2.02 o                         
   0   1  -3        247.55        211.63         9.63 o                         
   0   1  -3        247.55        236.13         9.50 o                         
   0  -1   3        247.55        281.85        12.41 o                         
   0  -1   3        247.55        291.24        10.81 o                         
  -1   1  -3          6.49          7.64         1.41 o                         
  -1   1  -3          6.49          8.45         1.23 o                         
  -1   1  -3          6.49          9.15         1.88 o                         
  -1   1  -3          6.49          8.07         2.03 o                         
  -1   1  -3          6.49          6.84         1.60 o                         
   1  -1   3          6.49          6.90         1.68 o                         
   1  -1   3          6.49          6.11         1.78 o                         
   1  -1   3          6.49          6.13         2.16 o                         
   1  -1   3          6.49          7.56         1.60 o                         
  -2   1  -3         54.69         54.61         3.11 o                         
  -2   1  -3         54.69         57.20         4.13 o                         
  -2   1  -3         54.69         58.19         3.49 o                         
   2  -1   3         54.69         54.01         4.16 o                         
   2  -1   3         54.69         56.33         3.51 o                         
   2  -1   3         54.69         53.34         3.52 o                         
  -3   1  -3          0.62          1.93         1.69 o                         
  -3   1  -3          0.62          0.28         1.26 o                         
  -3   1  -3          0.62          0.76         0.88 o                         
  -4   1  -3         22.26         23.03         3.39 o                         
  -4   1  -3         22.26         20.92         4.45 o                         
  -4   1  -3         22.26         14.36         2.19 o                         
   4  -1   3         22.26         26.81         3.14 o                         
   4  -1   3         22.26         21.66         3.89 o                         
   4  -1   3         22.26         24.04         3.40 o                         
   4  -1   3         22.26         22.00         4.84 o                         
   4  -1   3         22.26         20.72         3.74 o                         
  -5   1  -3          0.23          0.92         2.40 o                         
  -5   1  -3          0.23          0.75         1.46 o                         
  -5   1  -3          0.23          1.17         1.38 o                         
  -5   1  -3          0.23          1.73         1.50 o                         
   5  -1   3          0.23          1.42         1.78 o                         
   5  -1   3          0.23         -1.33         2.44 o                         
   5  -1   3          0.23          1.85         3.01 o                         
   5  -1   3          0.23         -0.11         2.50 o                         
  -6   1  -3          3.29          4.28         1.27 o                         
  -6   1  -3          3.29          4.92         1.34 o                         
  -6   1  -3          3.29          5.78         1.87 o                         
  -6   1  -3          3.29          1.82         1.93 o                         
   6  -1   3          3.29          3.09         1.67 o                         
   6  -1   3          3.29          0.89         1.55 o                         
   6   0  -3          7.24          5.16         1.68 o                         
   6   0  -3          7.24          7.15         2.12 o                         
   6   0  -3          7.24         10.39         1.89 o                         
   5   0  -3          3.68         -3.58         3.85 o                         
   4   0  -3          7.20          4.27         2.46 o                         
   4   0  -3          7.20          3.68         1.99 o                         
   4   0  -3          7.20         11.58         4.59 o                         
   4   0  -3          7.20          5.58         2.64 o                         
   4   0  -3          7.20          4.62         2.89 o                         
   3   0  -3          0.04         -1.25         1.50 o                         
   3   0  -3          0.04         -0.12         1.70 o                         
   3   0  -3          0.04          0.25         0.96 o                         
  -3   0   3          0.04          0.45         1.78 o                         
  -3   0   3          0.04         -1.26         1.26 o                         
   2   0  -3        364.03        408.24        15.19 o                         
   2   0  -3        364.03        407.93        11.80 o                         
   2   0  -3        364.03        395.02        14.22 o                         
  -2   0   3        364.03        411.86        14.70 o                         
  -2   0   3        364.03        395.07        11.43 o                         
   1   0  -3         83.40         87.33         4.47 o                         
   1   0  -3         83.40         87.70         5.01 o                         
  -1   0   3         83.40         90.13         4.19 o                         
  -1   0   3         83.40         81.90         2.82 o                         
   0   0  -3       1405.09       1420.13        39.81 o                         
   0   0  -3       1405.09       1436.74        45.70 o                         
   0   0  -3       1405.09       1586.89        47.35 o                         
   0   0  -3       1405.09       1371.52        45.32 o                         
   0   0   3       1405.09       1504.52        46.71 o                         
   0   0   3       1405.09       1456.62        46.79 o                         
  -1   0  -3         26.71         23.42         2.38 o                         
  -1   0  -3         26.71         18.31         1.51 o                         
  -1   0  -3         26.71         20.94         2.09 o                         
  -1   0  -3         26.71         22.64         2.09 o                         
   1   0   3         26.71         22.78         2.43 o                         
   1   0   3         26.71         22.28         2.37 o                         
  -2   0  -3          9.62          8.65         1.83 o                         
  -2   0  -3          9.62         10.68         1.55 o                         
  -2   0  -3          9.62          9.83         2.03 o                         
   2   0   3          9.62          9.69         1.66 o                         
   2   0   3          9.62          8.17         1.79 o                         
   2   0   3          9.62          8.05         1.69 o                         
  -3   0  -3        755.98        817.36        24.57 o                         
  -3   0  -3        755.98        830.52        23.34 o                         
  -3   0  -3        755.98        840.88        21.55 o                         
  -3   0  -3        755.98        873.78        28.07 o                         
  -3   0  -3        755.98        806.17        23.33 o                         
   3   0   3        755.98        845.49        23.53 o                         
   3   0   3        755.98        832.70        29.25 o                         
  -4   0  -3          4.49          2.17         0.81 o                         
  -4   0  -3          4.49          4.88         2.76 o                         
  -4   0  -3          4.49          6.39         1.62 o                         
  -4   0  -3          4.49          5.73         2.49 o                         
  -4   0  -3          4.49          7.98         3.52 o                         
   4   0   3          4.49         -0.04         2.02 o                         
   4   0   3          4.49          4.22         3.30 o                         
   4   0   3          4.49          6.72         3.39 o                         
   4   0   3          4.49          5.33         2.18 o                         
   4   0   3          4.49          6.98         3.74 o                         
   4   0   3          4.49          3.42         3.19 o                         
  -5   0  -3          7.09          5.80         2.97 o                         
   5   0   3          7.09          2.37         4.48 o                         
   5   0   3          7.09          4.23         3.63 o                         
  -6   0  -3         17.63         17.35         1.49 o                         
  -6   0  -3         17.63         13.99         1.36 o                         
  -6   0  -3         17.63         17.69         2.40 o                         
   6   0   3         17.63         19.43         2.39 o                         
   6   0   3         17.63          9.54         2.57 o                         
   6   0   3         17.63         17.21         2.26 o                         
   6  -1  -3          0.46          0.37         2.30 o                         
   6  -1  -3          0.46          0.55         1.95 o                         
   6  -1  -3          0.46          0.88         1.76 o                         
   5  -1  -3         55.61         54.71         4.26 o                         
   5  -1  -3         55.61         55.35         4.57 o                         
   5  -1  -3         55.61         57.32         4.18 o                         
  -5   1   3         55.61         50.45         2.72 o                         
   4  -1  -3         20.36         18.27         4.07 o                         
   4  -1  -3         20.36         19.16         3.97 o                         
   4  -1  -3         20.36         19.94         3.32 o                         
  -4   1   3         20.36         15.04         1.23 o                         
   3  -1  -3         31.03         31.41         3.00 o                         
  -3   1   3         30.52         30.47         2.77 o                         
  -3   1   3         30.52         37.14         3.74 o                         
   2  -1  -3          0.60         -0.41         1.36 o                         
   2  -1  -3          0.60          0.35         1.62 o                         
  -2   1   3          0.60          0.51         0.95 o                         
  -2   1   3          0.60          1.35         1.66 o                         
  -2   1   3          0.60          1.03         1.19 o                         
   1  -1  -3         95.95         85.45         3.68 o                         
   1  -1  -3         95.95         99.72         5.04 o                         
  -1   1   3         95.95         91.62         4.65 o                         
  -1   1   3         95.95         94.39         3.05 o                         
  -1   1   3         95.95         94.33         4.46 o                         
   0  -1  -3          9.41         10.17         1.95 o                         
   1   1   3         52.36         58.63         4.37 o                         
   1   1   3         52.36         40.25         2.65 o                         
  -2  -1  -3         30.63         28.00         2.25 o                         
  -2  -1  -3         30.63         28.01         2.91 o                         
  -2  -1  -3         30.63         29.51         2.35 o                         
  -2  -1  -3         30.63         29.78         2.41 o                         
   2   1   3         30.63         27.68         2.92 o                         
   2   1   3         30.63         29.49         2.67 o                         
   2   1   3         30.63         28.22         2.57 o                         
  -3  -1  -3        194.35        198.77         6.44 o                         
  -3  -1  -3        194.35        191.94         7.63 o                         
  -3  -1  -3        194.35        190.67         7.11 o                         
  -3  -1  -3        194.35        194.16         5.72 o                         
  -3  -1  -3        194.35        201.99         8.65 o                         
   3   1   3        194.35        201.07         7.50 o                         
   3   1   3        194.35        189.14         8.18 o                         
   3   1   3        194.35        197.40         8.46 o                         
  -4  -1  -3          3.47          1.54         1.70 o                         
  -4  -1  -3          3.47          4.49         1.15 o                         
   4   1   3          3.47          3.32         2.34 o                         
  -5  -1  -3         14.49         15.59         2.31 o                         
  -5  -1  -3         14.49         12.79         2.66 o                         
  -5  -1  -3         14.49         11.73         3.83 o                         
   5   1   3         14.49         15.92         3.46 o                         
   5   1   3         14.49         15.14         4.19 o                         
   5   1   3         14.49         23.77         4.46 o                         
   5   1   3         14.49          9.41         3.65 o                         
  -6  -1  -3         21.63         21.80         1.77 o                         
  -6  -1  -3         21.63         31.78         3.22 o                         
  -6  -1  -3         21.63         24.50         1.93 o                         
   6   1   3         21.63         25.57         2.37 o                         
   6   1   3         21.63         19.18         2.88 o                         
   6   1   3         21.63         24.98         3.14 o                         
   6   1   3         21.63         18.54         3.16 o                         
   6  -2  -3          1.00          0.03         1.65 o                         
   6  -2  -3          1.00         -0.92         1.70 o                         
   6  -2  -3          1.00          0.96         1.66 o                         
   5  -2  -3          4.93          7.32         2.08 o                         
   5  -2  -3          4.93          5.05         2.18 o                         
   5  -2  -3          4.93          2.57         2.51 o                         
  -5   2   3          4.93          3.67         1.34 o                         
  -5   2   3          4.93          6.04         1.11 o                         
   4  -2  -3          0.22          2.26         2.23 o                         
   4  -2  -3          0.22          1.48         1.93 o                         
   4  -2  -3          0.22         -1.93         1.93 o                         
  -4   2   3          0.22         -0.48         2.12 o                         
   3  -2  -3         42.31         41.94         3.83 o                         
   3  -2  -3         42.31         34.56         3.09 o                         
   3  -2  -3         42.31         38.14         3.36 o                         
  -3   2   3         42.31         39.17         4.18 o                         
  -3   2   3         42.31         43.33         4.31 o                         
  -3   2   3         42.31         39.30         3.20 o                         
  -3   2   3         42.31         42.62         2.14 o                         
   2  -2  -3        350.99        363.28        14.76 o                         
   2  -2  -3        350.99        376.10        14.47 o                         
   2  -2  -3        350.99        390.98        11.54 o                         
  -2   2   3        350.99        378.25        10.75 o                         
  -2   2   3        350.99        392.77        14.65 o                         
  -2   2   3        350.99        368.64        11.25 o                         
  -2   2   3        350.99        395.28        16.03 o                         
   1  -2  -3         24.77         19.85         2.63 o                         
  -1   2   3         24.77         23.28         2.80 o                         
  -1   2   3         24.77         23.37         1.71 o                         
  -1   2   3         24.77         24.74         2.66 o                         
   0  -2  -3         22.96         19.65         2.37 o                         
   0  -2  -3         22.96         20.85         1.74 o                         
   0   2   3         22.96         19.84         1.34 o                         
   0   2   3         22.96         22.66         2.54 o                         
   0   2   3         22.96         20.54         2.68 o                         
  -1  -2  -3        787.89        717.33        24.39 o                         
  -1  -2  -3        787.89        776.28        21.77 o                         
  -1  -2  -3        787.89        768.36        25.65 o                         
   1   2   3        787.89        814.59        26.02 o                         
   1   2   3        787.89        801.85        23.42 o                         
   1   2   3        787.89        751.12        28.46 o                         
  -2  -2  -3        196.55        190.97         7.93 o                         
  -2  -2  -3        196.55        199.93         7.99 o                         
  -2  -2  -3        196.55        197.34         6.30 o                         
  -2  -2  -3        196.55        202.21         7.34 o                         
   2   2   3        196.55        201.38         7.58 o                         
   2   2   3        196.55        202.18         6.85 o                         
   2   2   3        196.55        203.34         8.88 o                         
   2   2   3        196.55        204.03         9.38 o                         
  -3  -2  -3        340.45        359.31        10.02 o                         
  -3  -2  -3        340.45        367.87        13.99 o                         
  -3  -2  -3        340.45        383.70        11.11 o                         
  -3  -2  -3        340.45        379.37        12.67 o                         
   3   2   3        340.45        368.58        13.63 o                         
  -4  -2  -3          0.78          0.35         1.06 o                         
  -4  -2  -3          0.78          0.60         1.28 o                         
  -4  -2  -3          0.78          1.67         1.46 o                         
  -4  -2  -3          0.78          1.90         1.96 o                         
   4   2   3          0.78          0.13         1.83 o                         
   4   2   3          0.78          0.46         2.25 o                         
   4   2   3          0.78          0.66         2.51 o                         
   4   2   3          0.78          1.66         1.27 o                         
   4   2   3          0.78         -0.79         2.36 o                         
  -5  -2  -3         14.42         13.32         2.39 o                         
  -5  -2  -3         14.42         11.35         4.18 o                         
  -5  -2  -3         14.42         15.79         2.80 o                         
  -5  -2  -3         14.42         14.89         2.00 o                         
   5   2   3         14.42          9.36         2.71 o                         
   5   2   3         14.42         14.83         3.71 o                         
   5   2   3         14.42          7.70         4.08 o                         
   5   2   3         14.42         15.56         4.51 o                         
   5   2   3         14.42         19.27         3.43 o                         
   5   2   3         14.42         13.78         2.70 o                         
   6   2   3          5.45          8.68         4.33 o                         
   6   2   3          5.45          8.69         4.33 o                         
   6  -3  -3          4.68          1.63         3.47 o                         
   6  -3  -3          4.68          6.76         2.54 o                         
   5  -3  -3          1.37          0.28         2.44 o                         
   5  -3  -3          1.37          4.13         2.02 o                         
   5  -3  -3          1.37          0.23         2.51 o                         
  -5   3   3          1.37          0.74         1.41 o                         
  -5   3   3          1.37          2.08         1.17 o                         
  -5   3   3          1.37          1.70         1.11 o                         
   4  -3  -3         51.31         50.41         4.54 o                         
   4  -3  -3         51.31         54.61         4.60 o                         
   4  -3  -3         51.31         52.84         4.34 o                         
  -4   3   3         51.31         52.34         3.21 o                         
  -4   3   3         51.31         55.89         2.60 o                         
  -4   3   3         51.31         45.87         5.59 o                         
  -3   3   3         55.81         45.91         3.87 o                         
  -3   3   3         55.81         64.14         6.15 o                         
  -2   3   3          3.51          3.69         1.55 o                         
   1  -3  -3         94.48         93.70         5.51 o                         
  -1   3   3         94.48         90.47         5.87 o                         
  -1   3   3         94.48         87.26         3.84 o                         
  -1   3   3         94.48         92.60         3.48 o                         
  -1   3   3         94.48         85.81         5.29 o                         
   0  -3  -3          0.12         -0.85         1.88 o                         
   0  -3  -3          0.12         -0.09         0.96 o                         
   0  -3  -3          0.12         -1.54         1.54 o                         
   0   3   3          0.12          0.57         1.74 o                         
   0   3   3          0.12          0.08         0.97 o                         
   0   3   3          0.12          1.05         1.88 o                         
   1   3   3        226.75        219.96         9.95 o                         
   1   3   3        226.75        207.41         8.99 o                         
   1   3   3        226.75        228.84         8.58 o                         
  -2  -3  -3          2.78          4.05         1.69 o                         
   2   3   3          2.78          4.45         4.29 o                         
   2   3   3          2.78          5.45         3.17 o                         
  -3  -3  -3         49.71         55.32         2.39 o                         
  -3  -3  -3         49.71         47.01         4.19 o                         
  -3  -3  -3         49.71         53.97         3.01 o                         
  -3  -3  -3         49.71         51.06         4.00 o                         
   3   3   3         49.71         45.41         4.50 o                         
  -4  -3  -3          3.44          3.61         1.60 o                         
  -4  -3  -3          3.44          5.27         1.77 o                         
  -4  -3  -3          3.44          2.76         2.30 o                         
  -4  -3  -3          3.44          5.63         1.31 o                         
   4   3   3          3.44          1.79         1.95 o                         
   4   3   3          3.44          3.15         1.77 o                         
   4   3   3          3.44          4.46         1.36 o                         
   4   3   3          3.44          2.13         2.36 o                         
   4   3   3          3.44          3.90         2.43 o                         
   4   3   3          3.44          2.71         2.33 o                         
  -5  -3  -3          9.57         10.56         2.41 o                         
   5   3   3          9.57         10.08         4.34 o                         
   5   3   3          9.57         13.23         3.65 o                         
  -6  -3  -3         28.54         30.76         2.37 o                         
  -6  -3  -3         28.54         33.96         2.28 o                         
  -6  -3  -3         28.54         29.56         2.98 o                         
   6   3   3         28.54         30.46         3.27 o                         
   6   3   3         28.54         27.63         3.21 o                         
   6   3   3         28.54         24.47         2.82 o                         
   6   3   3         28.54         27.29         3.90 o                         
   6   3   3         28.54         32.09         4.18 o                         
   5  -4  -3          4.08          6.82         1.87 o                         
   5  -4  -3          4.08          8.52         2.16 o                         
   5  -4  -3          4.08         10.71         2.04 o                         
  -5   4   3          4.08          4.42         1.24 o                         
   4  -4  -3        149.62        160.01         8.96 o                         
   4  -4  -3        149.62        172.06         7.48 o                         
   4  -4  -3        149.62        159.78         6.68 o                         
   4  -4  -3        149.62        162.46         7.14 o                         
  -4   4   3        149.62        157.31         5.59 o                         
  -4   4   3        149.62        157.04        10.13 o                         
  -4   4   3        149.62        149.89         6.75 o                         
  -4   4   3        149.62        161.41         5.31 o                         
   3  -4  -3        583.69        504.57        16.25 o                         
  -3   4   3        582.54        638.31        26.76 o                         
  -2   4   3         24.64         29.63         2.78 o                         
  -2   4   3         24.64         28.28         5.17 o                         
  -2   4   3         24.64         27.90         1.81 o                         
  -2   4   3         24.64         18.82         2.55 o                         
  -2   4   3         24.64         26.05         4.11 o                         
   1  -4  -3         55.54         48.32         4.51 o                         
  -1   4   3         55.54         46.37         2.24 o                         
  -1   4   3         55.54         46.01         3.36 o                         
  -1   4   3         55.54         52.64         5.22 o                         
  -1   4   3         55.54         52.18         4.53 o                         
  -1   4   3         55.54         50.35         2.83 o                         
   0  -4  -3          6.76          7.26         2.71 o                         
   0  -4  -3          6.76          5.83         1.84 o                         
   0   4   3          6.76          7.15         1.65 o                         
   0   4   3          6.76          7.87         2.33 o                         
   0   4   3          6.76          8.59         2.70 o                         
   0   4   3          6.76          6.94         2.16 o                         
  -1  -4  -3        555.15        565.61        23.77 o                         
  -1  -4  -3        555.15        521.96        15.83 o                         
  -1  -4  -3        555.15        537.47        16.57 o                         
   1   4   3        555.15        541.92         7.35 o                         
   1   4   3        555.15        569.46        19.75 o                         
   1   4   3        555.15        560.74        18.51 o                         
   1   4   3        555.15        557.77        22.20 o                         
  -2  -4  -3       2224.15       2211.27        59.77 o                         
  -2  -4  -3       2224.15       2074.17        83.33 o                         
  -2  -4  -3       2224.15       2176.29        55.70 o                         
  -2  -4  -3       2224.15       2193.88        61.01 o                         
   2   4   3       2224.15       2327.97        80.89 o                         
   2   4   3       2224.15       2255.74        66.42 o                         
  -3  -4  -3          2.43          4.00         1.15 o                         
  -3  -4  -3          2.43          3.14         1.54 o                         
   3   4   3          2.43          7.60         2.74 o                         
  -4  -4  -3          7.90          9.44         1.69 o                         
  -4  -4  -3          7.90          8.98         2.26 o                         
  -4  -4  -3          7.90         12.11         3.11 o                         
  -4  -4  -3          7.90         11.30         1.64 o                         
   4   4   3          7.90          8.64         2.11 o                         
   4   4   3          7.90          6.71         2.33 o                         
   4   4   3          7.90          8.59         2.63 o                         
   4   4   3          7.90          7.62         1.64 o                         
   4   4   3          7.90         10.11         2.25 o                         
  -5  -4  -3          0.02          0.83         1.37 o                         
  -5  -4  -3          0.02          0.34         1.73 o                         
   5   4   3          0.02         -0.79         2.63 o                         
   5   4   3          0.02          0.28         2.00 o                         
   5   4   3          0.02          0.20         2.16 o                         
   5   4   3          0.02         -0.18         2.30 o                         
  -6  -4  -3         40.05         39.46         2.01 o                         
  -6  -4  -3         40.05         35.92         2.02 o                         
   6   4   3         40.05         40.64         3.28 o                         
   6   4   3         40.05         37.25         2.96 o                         
   6   4   3         40.05         39.97         2.98 o                         
   6   4   3         40.05         42.82         3.72 o                         
   6   4   3         40.05         35.35         2.70 o                         
   5  -5  -3         41.12         55.34         3.51 o                         
   4  -5  -3         77.93         72.37         3.70 o                         
   4  -5  -3         77.93         74.05         4.83 o                         
   4  -5  -3         77.93         72.44         4.32 o                         
   4  -5  -3         77.93         75.41         4.55 o                         
  -4   5   3         77.93         68.16         3.73 o                         
  -4   5   3         77.93         77.91         5.10 o                         
  -4   5   3         77.93         67.82         2.94 o                         
  -4   5   3         77.93         78.28         3.12 o                         
   3  -5  -3         27.41         28.57         3.42 o                         
   3  -5  -3         27.41         30.01         3.42 o                         
   3  -5  -3         27.41         26.37         3.48 o                         
  -3   5   3         27.41         28.23         2.37 o                         
  -3   5   3         27.41         36.02         5.72 o                         
  -3   5   3         27.41         31.33         3.12 o                         
  -3   5   3         27.41         33.61         2.52 o                         
   2  -5  -3         38.57         41.65         4.08 o                         
   2  -5  -3         38.57         37.53         3.91 o                         
   2  -5  -3         38.57         28.83         2.95 o                         
   2  -5  -3         38.57         40.73         3.16 o                         
  -2   5   3         38.57         40.23         6.14 o                         
  -2   5   3         38.57         38.04         3.70 o                         
  -1   5   3         13.62         11.20         2.05 o                         
   0  -5  -3          0.41         -1.72         1.86 o                         
   0   5   3          0.41          2.06         1.68 o                         
   0   5   3          0.41          1.58         1.80 o                         
   0   5   3          0.41          2.94         2.81 o                         
  -1  -5  -3         29.02         22.51         1.79 o                         
   1   5   3         29.02         28.14         3.81 o                         
   1   5   3         29.02         36.62         4.80 o                         
  -2  -5  -3         40.72         31.96         2.26 o                         
  -2  -5  -3         40.72         40.24         2.55 o                         
   2   5   3         40.72         31.77         4.65 o                         
   2   5   3         40.72         41.40         4.85 o                         
   2   5   3         40.72         42.25         3.68 o                         
  -3  -5  -3          1.43          0.76         1.76 o                         
  -3  -5  -3          1.43          0.47         2.95 o                         
  -3  -5  -3          1.43          0.17         2.08 o                         
  -3  -5  -3          1.43          1.53         1.93 o                         
   3   5   3          1.43          1.35         2.15 o                         
   3   5   3          1.43          0.34         3.18 o                         
  -4  -5  -3         12.60          8.19         2.33 o                         
  -4  -5  -3         12.60          4.36         3.05 o                         
  -4  -5  -3         12.60         13.97         1.85 o                         
  -4  -5  -3         12.60         15.64         2.08 o                         
  -4  -5  -3         12.60          9.56         1.68 o                         
   4   5   3         12.60          9.70         2.77 o                         
   4   5   3         12.60         10.43         1.64 o                         
   4   5   3         12.60          9.07         2.71 o                         
   4   5   3         12.60         13.46         2.68 o                         
   4   5   3         12.60         15.68         3.33 o                         
  -5  -5  -3          0.01          0.69         0.95 o                         
  -5  -5  -3          0.01         -0.56         0.85 o                         
  -5  -5  -3          0.01          0.54         1.67 o                         
   5   5   3          0.01         -2.16         2.65 o                         
   5   5   3          0.01         -0.29         1.48 o                         
   5   5   3          0.01          1.44         2.73 o                         
   5   5   3          0.01          1.21         3.08 o                         
  -6  -5  -3          3.70          3.24         1.01 o                         
   6   5   3          3.70          5.79         2.82 o                         
   6   5   3          3.70          2.55         0.71 o                         
   6   5   3          3.70          5.17         2.41 o                         
   6   5   3          3.70          0.94         1.75 o                         
   4  -6  -3         16.33         21.02         2.32 o                         
   4  -6  -3         16.33         22.11         2.24 o                         
   4  -6  -3         16.33         16.60         1.75 o                         
   3  -6  -3          1.99          0.98         2.47 o                         
   3  -6  -3          1.99          1.85         1.56 o                         
   3  -6  -3          1.99          3.05         1.89 o                         
  -3   6   3          1.99          2.70         2.66 o                         
  -3   6   3          1.99          2.56         1.27 o                         
   2  -6  -3         21.31         22.42         3.42 o                         
  -2   6   3         21.48         24.72         7.12 o                         
   1  -6  -3         12.91          8.41         3.14 o                         
   1  -6  -3         12.91         14.81         2.41 o                         
  -1   6   3         12.91         18.64         4.96 o                         
  -1   6   3         12.91         10.17         3.32 o                         
  -1   6   3         12.91         16.90         4.12 o                         
   0  -6  -3         27.79         31.69         3.82 o                         
   0   6   3         27.79         39.24         5.12 o                         
  -1  -6  -3         80.16         74.66         3.49 o                         
  -1  -6  -3         80.16         82.95         4.89 o                         
   1   6   3         80.16         88.68         4.48 o                         
   1   6   3         80.16         84.51         7.53 o                         
   1   6   3         80.16         84.41         5.10 o                         
  -2  -6  -3          1.26          2.17         1.80 o                         
  -2  -6  -3          1.26         -0.24         1.94 o                         
   2   6   3          1.26         -1.75         4.42 o                         
  -3  -6  -3         15.23         14.27         1.48 o                         
  -3  -6  -3         15.23         16.98         2.14 o                         
  -3  -6  -3         15.23         12.21         1.79 o                         
  -3  -6  -3         15.23         15.21         2.60 o                         
   3   6   3         15.23         12.74         2.98 o                         
   3   6   3         15.23         13.80         3.34 o                         
   3   6   3         15.23         14.80         2.56 o                         
   3   6   3         15.23         12.06         3.00 o                         
   3   6   3         15.23         23.32         3.95 o                         
  -4  -6  -3          0.58          2.24         2.00 o                         
  -4  -6  -3          0.58          2.17         3.53 o                         
  -4  -6  -3          0.58         -0.17         0.97 o                         
   4   6   3          0.58         -0.02         2.69 o                         
  -5  -6  -3         56.37         56.72         2.62 o                         
  -5  -6  -3         56.37         54.81         2.38 o                         
   5   6   3         56.37         51.85         3.03 o                         
   5   6   3         56.37         49.79         3.51 o                         
   5   6   3         56.37         56.01         3.35 o                         
   3  -7  -3          2.99          3.72         1.85 o                         
   3  -7  -3          2.99          5.20         1.66 o                         
   3  -7  -3          2.99          3.86         1.49 o                         
  -3   7   3          2.99          3.13         1.66 o                         
   2  -7  -3          3.95          2.21         2.57 o                         
   1  -7  -3         14.76         12.19         2.39 o                         
   1  -7  -3         14.76          8.82         2.17 o                         
  -1   7   3         14.76         18.69         3.58 o                         
   0  -7  -3        103.49        123.63         6.01 o                         
   0  -7  -3        103.49         86.75         5.76 o                         
  -1  -7  -3          9.84         13.08         2.38 o                         
  -1  -7  -3          9.84          8.19         2.71 o                         
   1   7   3          9.84          9.75         3.90 o                         
   1   7   3          9.84          9.95         2.30 o                         
  -2  -7  -3         10.31         12.22         2.43 o                         
  -2  -7  -3         10.31         12.25         1.66 o                         
   2   7   3         10.31         12.72         1.94 o                         
  -3  -7  -3          7.75          6.84         1.50 o                         
  -3  -7  -3          7.75          8.48         1.48 o                         
   3   7   3          7.75          4.66         2.81 o                         
  -4  -7  -3          0.85         -1.56         1.56 o                         
  -4  -7  -3          0.85          0.26         1.85 o                         
  -4  -7  -3          0.85          1.70         1.83 o                         
   4   7   3          0.85          5.52         2.29 o                         
   2  -8  -3         19.35         20.94         2.26 o                         
   2  -8  -3         19.35         22.50         2.40 o                         
   2  -8  -3         19.35         23.73         2.39 o                         
   1  -8  -3          0.35         -0.87         2.65 o                         
   0  -8  -3         15.00         11.49         1.84 o                         
   0  -8  -3         15.00         13.79         2.68 o                         
   0   8   3         15.00         13.56         2.27 o                         
   0   8   3         15.00         13.94         3.23 o                         
  -1  -8  -3          6.10          8.88         2.31 o                         
  -2  -8  -3          0.08          1.07         1.93 o                         
  -2  -8  -3          0.08          0.56         2.37 o                         
   2   8   3          0.08          0.66         1.26 o                         
  -3  -8  -3          4.69          6.71         1.94 o                         
   1   7  -4          4.73          5.08         1.20 o                         
   3   6  -4        104.48         84.33         4.08 o                         
   3   6  -4        104.48         96.35         4.19 o                         
   3   6  -4        104.48         93.08         3.51 o                         
   3   6  -4        104.48         91.20         3.99 o                         
  -3  -6   4        104.48         89.51         3.12 o                         
   2   6  -4         10.41          8.69         2.67 o                         
   2   6  -4         10.41         12.41         2.17 o                         
   2   6  -4         10.41          8.26         1.44 o                         
  -2  -6   4         10.41         12.44         1.55 o                         
  -2  -6   4         10.41         12.40         1.46 o                         
   1   6  -4          1.15         -0.52         1.62 o                         
   1   6  -4          1.15          1.13         1.98 o                         
   1   6  -4          1.15          2.72         2.52 o                         
   1   6  -4          1.15         -0.22         1.63 o                         
  -1  -6   4          1.15          1.82         1.28 o                         
  -1  -6   4          1.15          0.61         1.40 o                         
  -1  -6   4          1.15          0.87         0.93 o                         
   0   6  -4         40.79         44.35         3.06 o                         
   0   6  -4         40.79         41.06         3.03 o                         
   0  -6   4         40.79         39.36         3.23 o                         
   0  -6   4         40.79         40.58         1.96 o                         
  -1   6  -4          5.09          3.40         2.31 o                         
  -1   6  -4          5.09          3.55         2.75 o                         
  -1   6  -4          5.09          3.84         1.70 o                         
   1  -6   4          5.09          6.16         2.70 o                         
   1  -6   4          5.09          6.63         2.86 o                         
  -3   6  -4         13.91          7.54         1.24 o                         
   4   5  -4          1.32          0.37         1.78 o                         
   4   5  -4          1.32          1.27         1.12 o                         
   4   5  -4          1.32          1.19         1.94 o                         
   4   5  -4          1.32          3.32         1.58 o                         
   1   5  -4          0.68          0.45         3.07 o                         
   1   5  -4          0.68          1.31         2.55 o                         
   1   5  -4          0.68         -0.40         1.41 o                         
   1   5  -4          0.68         -0.11         2.42 o                         
   1   5  -4          0.68          2.15         2.48 o                         
   1   5  -4          0.68          0.32         2.00 o                         
   1   5  -4          0.68         -1.13         1.63 o                         
  -1  -5   4          0.68          0.08         1.38 o                         
  -1  -5   4          0.68          0.90         1.06 o                         
   0   5  -4          0.00          1.09         3.41 o                         
   0   5  -4          0.00          1.19         2.73 o                         
   0   5  -4          0.00          0.11         1.48 o                         
   0   5  -4          0.00          0.70         2.29 o                         
   0   5  -4          0.00          0.47         1.82 o                         
   0  -5   4          0.00          2.45         1.40 o                         
   0  -5   4          0.00          0.14         1.36 o                         
   2  -5   4         19.30         14.76         2.85 o                         
   2  -5   4         19.30         14.29         3.75 o                         
  -3   5  -4         16.35         22.85         2.84 o                         
  -3   5  -4         16.35         18.81         2.23 o                         
  -3   5  -4         16.35         17.19         2.32 o                         
   3  -5   4         16.35         15.91         2.09 o                         
   3  -5   4         16.35          8.70         2.43 o                         
  -4   5  -4          0.69         -0.07         1.58 o                         
  -4   5  -4          0.69          0.34         1.35 o                         
  -4   5  -4          0.69          0.46         1.37 o                         
   4  -5   4          0.69         -0.64         1.08 o                         
   4  -5   4          0.69          1.78         1.64 o                         
   5   4  -4          0.03         -1.28         1.28 o                         
   5   4  -4          0.03         -0.21         1.26 o                         
   4   4  -4        583.55        620.49        20.22 o                         
   4   4  -4        583.55        635.75        20.23 o                         
   4   4  -4        583.55        606.86        17.82 o                         
   4   4  -4        583.55        594.65        18.76 o                         
   4   4  -4        583.55        603.69        19.51 o                         
   3   4  -4         31.88         29.01         3.29 o                         
  -3  -4   4         31.88         34.33         1.90 o                         
   2   4  -4        253.14        269.38         9.66 o                         
   2   4  -4        253.14        264.98        10.26 o                         
   2   4  -4        253.14        260.94         8.93 o                         
   2   4  -4        253.14        262.10         9.62 o                         
   2   4  -4        253.14        231.93         9.38 o                         
   2   4  -4        253.14        280.87        10.49 o                         
   2   4  -4        253.14        246.92        11.84 o                         
  -2  -4   4        253.14        270.31         7.59 o                         
   1   4  -4          2.62          2.67         1.39 o                         
   1   4  -4          2.62          3.47         2.29 o                         
   1   4  -4          2.62          0.32         1.77 o                         
   1   4  -4          2.62          2.30         2.85 o                         
   1   4  -4          2.62          1.82         1.65 o                         
   1   4  -4          2.62          2.69         2.28 o                         
  -1  -4   4          2.62          3.34         1.45 o                         
  -1  -4   4          2.62          3.38         1.25 o                         
  -1  -4   4          2.62          2.74         1.46 o                         
   0   4  -4          0.23          1.40         2.70 o                         
   0   4  -4          0.23          2.46         1.51 o                         
   0   4  -4          0.23          1.47         2.42 o                         
   0   4  -4          0.23         -0.01         1.60 o                         
   0   4  -4          0.23          1.76         1.84 o                         
   0   4  -4          0.23          1.44         1.47 o                         
   0   4  -4          0.23         -0.84         2.63 o                         
   0  -4   4          0.23          0.63         1.22 o                         
   0  -4   4          0.23          1.85         1.48 o                         
   0  -4   4          0.23          1.08         1.38 o                         
   0  -4   4          0.23          1.34         2.00 o                         
  -1   4  -4       1127.72       1155.01        35.55 o                         
   1  -4   4       1127.72       1168.33        37.80 o                         
  -2   4  -4        161.82        164.25         8.84 o                         
  -2   4  -4        161.82        177.02         8.19 o                         
  -2   4  -4        161.82        126.20         6.64 o                         
  -2   4  -4        161.82        151.88         7.95 o                         
  -2   4  -4        161.82        157.73         6.49 o                         
   2  -4   4        161.82        155.86         7.53 o                         
   2  -4   4        161.82        147.49         6.70 o                         
   2  -4   4        161.82        141.82         6.87 o                         
   3  -4   4          6.26          5.80         2.54 o                         
  -4   4  -4         18.75         20.40         2.72 o                         
  -4   4  -4         18.75         12.32         2.87 o                         
  -4   4  -4         18.75         22.31         2.51 o                         
   4  -4   4         18.75         21.95         2.33 o                         
   4  -4   4         18.75         19.26         2.49 o                         
  -5   4  -4          0.23          0.26         1.05 o                         
  -5   4  -4          0.23          0.09         1.28 o                         
   5  -4   4          0.23         -0.08         1.09 o                         
   5  -4   4          0.23         -0.01         0.90 o                         
   4   3  -4         28.41         20.42         2.31 o                         
   4   3  -4         28.41         18.27         2.50 o                         
   4   3  -4         28.41         14.12         2.28 o                         
   3   3  -4          5.00          8.25         2.22 o                         
   3   3  -4          5.00          2.19         2.17 o                         
   3   3  -4          5.00          6.55         2.43 o                         
   3   3  -4          5.00          4.77         2.59 o                         
   3   3  -4          5.00          7.86         2.43 o                         
   3   3  -4          5.00          7.04         1.73 o                         
  -3  -3   4          5.00          6.37         1.12 o                         
   2   3  -4          1.37         -1.00         1.39 o                         
   1   3  -4         72.15         64.69         6.62 o                         
  -1  -3   4         72.15         70.01         6.40 o                         
   0   3  -4          0.18          2.40         2.37 o                         
   0   3  -4          0.18          0.60         1.59 o                         
   0   3  -4          0.18          2.18         1.85 o                         
   0  -3   4          0.18          0.08         0.83 o                         
   0  -3   4          0.18          1.11         1.72 o                         
  -1   3  -4         23.08         20.66         3.55 o                         
  -1   3  -4         23.08         22.62         3.53 o                         
   1  -3   4         23.08         22.49         3.66 o                         
   1  -3   4         23.08         23.03         1.88 o                         
   1  -3   4         23.08         12.00         2.36 o                         
   2  -3   4         26.73         22.74         4.61 o                         
   2  -3   4         26.73         18.02         4.23 o                         
  -3   3  -4         15.39         12.86         4.55 o                         
   3  -3   4         15.39         12.03         3.57 o                         
   3  -3   4         15.39         11.77         5.06 o                         
   3  -3   4         15.39          8.73         4.07 o                         
  -4   3  -4          2.57          1.00         1.90 o                         
  -4   3  -4          2.57          2.43         2.88 o                         
  -4   3  -4          2.57          3.49         1.60 o                         
  -4   3  -4          2.57          3.61         1.91 o                         
   4  -3   4          2.57         -1.79         3.17 o                         
   4  -3   4          2.57          1.55         1.62 o                         
   4  -3   4          2.57          2.91         2.77 o                         
  -5   3  -4          0.02         -1.06         1.63 o                         
  -5   3  -4          0.02         -0.04         1.57 o                         
  -5   3  -4          0.02         -1.82         1.90 o                         
   5  -3   4          0.02         -1.33         1.47 o                         
   5  -3   4          0.02          0.22         1.42 o                         
   5  -3   4          0.02         -1.26         1.73 o                         
   4   2  -4         57.81         53.92         4.44 o                         
   3   2  -4         52.02         50.04         2.94 o                         
   3   2  -4         52.02         52.63         3.66 o                         
   3   2  -4         52.02         46.70         4.00 o                         
   3   2  -4         52.02         49.36         3.99 o                         
   3   2  -4         52.02         49.02         3.95 o                         
   2   2  -4          0.14          0.93         1.79 o                         
   2   2  -4          0.14         -0.90         1.98 o                         
  -2  -2   4          0.14          1.76         2.18 o                         
  -2  -2   4          0.14         -0.02         0.66 o                         
   1   2  -4        721.71        792.01        27.37 o                         
   1   2  -4        721.71        722.29        22.67 o                         
  -1  -2   4        721.71        820.23        27.59 o                         
   0   2  -4        517.70        570.15        19.59 o                         
   0   2  -4        517.70        562.39        20.22 o                         
   0  -2   4        517.70        559.36        15.72 o                         
   0  -2   4        517.70        548.58        14.47 o                         
   0  -2   4        517.70        523.29        23.93 o                         
   0  -2   4        517.70        568.04        20.57 o                         
   0  -2   4        517.70        536.98        19.66 o                         
  -1   2  -4         66.02         69.87         4.33 o                         
  -1   2  -4         66.02         66.76         5.12 o                         
   1  -2   4         66.02         65.00         3.10 o                         
   1  -2   4         66.02         59.55         2.57 o                         
   1  -2   4         66.02         59.72         5.40 o                         
   1  -2   4         66.02         67.69         4.93 o                         
   1  -2   4         66.02         57.24         4.39 o                         
  -2   2  -4         67.19         61.81         4.85 o                         
  -2   2  -4         67.19         68.12         5.05 o                         
   2  -2   4         67.19         67.94         5.05 o                         
   2  -2   4         67.19         60.67         5.34 o                         
  -3   2  -4          4.69          2.69         3.87 o                         
  -3   2  -4          4.69          3.61         2.34 o                         
  -3   2  -4          4.69          6.11         3.77 o                         
   3  -2   4          4.69          1.95         3.40 o                         
   3  -2   4          4.69          3.29         2.32 o                         
   3  -2   4          4.69          5.33         2.27 o                         
   3  -2   4          4.69          0.59         4.24 o                         
  -4   2  -4          9.25          9.48         1.35 o                         
   4  -2   4         17.72         16.03         4.77 o                         
   4  -2   4         17.72         14.55         5.35 o                         
  -5   2  -4        222.36        219.74         9.15 o                         
  -5   2  -4        222.36        215.63         8.57 o                         
  -5   2  -4        222.36        210.37         8.16 o                         
   5  -2   4        222.36        210.87         7.71 o                         
   5  -2   4        222.36        214.19         9.03 o                         
   5  -2   4        222.36        209.50         8.00 o                         
   5  -2   4        222.36        203.86        10.36 o                         
  -6   2  -4          4.21          0.97         1.17 o                         
   6  -2   4          4.21          1.52         1.25 o                         
   4   1  -4          0.30         -1.38         4.12 o                         
   3   1  -4         25.50         20.86         5.33 o                         
   2   1  -4          7.09          7.53         2.39 o                         
   2   1  -4          7.09          6.88         1.95 o                         
   2   1  -4          7.09          9.96         2.71 o                         
   2   1  -4          7.09          6.48         1.92 o                         
  -2  -1   4          7.09          5.61         2.32 o                         
   1   1  -4         45.93         57.00         5.34 o                         
   1   1  -4         45.93         56.12         5.05 o                         
  -1  -1   4         45.93         54.06         6.28 o                         
   0   1  -4         98.77        116.86         6.38 o                         
   0   1  -4         98.77         93.89         5.27 o                         
   0  -1   4         98.77        113.66         7.41 o                         
   0  -1   4         98.77         98.74         5.09 o                         
  -1   1  -4          8.04          5.58         1.59 o                         
  -1   1  -4          8.04          9.15         2.19 o                         
  -1   1  -4          8.04          8.73         1.98 o                         
   1  -1   4          8.04          6.50         1.58 o                         
   1  -1   4          8.04          8.71         1.86 o                         
   1  -1   4          8.04          7.24         2.31 o                         
   1  -1   4          8.04          9.00         2.12 o                         
   1  -1   4          8.04          8.09         1.31 o                         
   1  -1   4          8.04          7.70         2.28 o                         
  -2   1  -4          6.45          7.34         2.37 o                         
  -2   1  -4          6.45          5.67         1.46 o                         
  -2   1  -4          6.45          4.07         2.18 o                         
  -2   1  -4          6.45          4.11         1.42 o                         
   2  -1   4          6.45          3.95         1.85 o                         
   2  -1   4          6.45          3.17         2.06 o                         
   2  -1   4          6.45          5.98         1.81 o                         
  -3   1  -4         33.92         30.98         2.98 o                         
  -4   1  -4         34.36         36.98         3.70 o                         
  -4   1  -4         34.36         31.29         3.05 o                         
  -4   1  -4         34.36         29.37         4.72 o                         
   4  -1   4         34.36         29.49         3.65 o                         
   4  -1   4         34.36         37.92         5.79 o                         
   4  -1   4         34.36         28.76         4.48 o                         
   4  -1   4         34.36         35.72         3.48 o                         
  -5   1  -4         52.58         49.60         4.00 o                         
  -5   1  -4         52.58         49.91         2.97 o                         
  -5   1  -4         52.58         76.10         4.65 o                         
   5  -1   4         52.58         51.64         3.28 o                         
   5  -1   4         52.58         51.71         4.43 o                         
  -6   1  -4         20.05         20.82         2.30 o                         
  -6   1  -4         20.05         18.18         1.37 o                         
  -6   1  -4         20.05         14.49         1.91 o                         
   6  -1   4         20.05         23.91         2.23 o                         
   6   0  -4          0.05          0.78         1.07 o                         
   6   0  -4          0.05         -0.15         1.63 o                         
   5   0  -4        146.85        135.45         8.07 o                         
   4   0  -4          9.07          9.39         3.67 o                         
   4   0  -4          9.07          9.40         2.44 o                         
   4   0  -4          9.07          6.52         2.88 o                         
   4   0  -4          9.07          4.40         2.87 o                         
   4   0  -4          9.07         12.58         4.10 o                         
   3   0  -4         38.70         44.98         5.09 o                         
  -3   0   4         15.57         19.64         3.01 o                         
  -3   0   4         15.57         11.38         2.57 o                         
   2   0  -4         40.63         39.75         4.19 o                         
   2   0  -4         40.63         34.93         3.11 o                         
   2   0  -4         40.63         37.66         3.41 o                         
   2   0  -4         40.63         36.33         3.08 o                         
  -2   0   4         40.63         40.14         4.16 o                         
  -2   0   4         40.63         35.85         3.33 o                         
  -2   0   4         40.63         38.63         4.72 o                         
   1   0  -4         33.47         32.51         3.11 o                         
   1   0  -4         33.47         36.00         3.78 o                         
  -1   0   4         33.47         36.22         3.63 o                         
  -1   0   4         33.47         34.90         2.96 o                         
   0   0  -4       1944.92       2014.91        66.32 o                         
   0   0  -4       1944.92       2295.07        69.15 o                         
   0   0  -4       1944.92       2184.13        66.97 o                         
   0   0   4       1944.92       2197.20        68.21 o                         
   0   0   4       1944.92       1951.36        70.15 o                         
   0   0   4       1944.92       2138.62        57.30 o                         
   0   0   4       1944.92       2212.77        68.46 o                         
  -1   0  -4          3.00          4.56         1.61 o                         
  -1   0  -4          3.00          6.19         1.59 o                         
  -1   0  -4          3.00          3.88         1.76 o                         
  -1   0  -4          3.00          5.03         1.60 o                         
   1   0   4          3.00          2.86         1.76 o                         
   1   0   4          3.00          3.76         1.89 o                         
   1   0   4          3.00          6.83         1.91 o                         
  -2   0  -4         20.97         18.25         2.46 o                         
  -2   0  -4         20.97         20.23         1.86 o                         
  -2   0  -4         20.97         21.36         2.86 o                         
   2   0   4         20.97         17.83         2.45 o                         
   2   0   4         20.97         14.96         2.81 o                         
   2   0   4         20.97         17.51         2.44 o                         
   2   0   4         20.97         17.14         2.65 o                         
  -3   0  -4          0.21          0.19         1.30 o                         
  -3   0  -4          0.21         -0.46         1.23 o                         
  -3   0  -4          0.21          1.15         1.74 o                         
  -3   0  -4          0.21          0.97         1.63 o                         
  -3   0  -4          0.21          0.85         0.89 o                         
   3   0   4          0.21          0.41         1.28 o                         
   3   0   4          0.21          0.73         2.12 o                         
  -4   0  -4          5.93          8.03         3.84 o                         
  -4   0  -4          5.93          5.60         1.60 o                         
  -4   0  -4          5.93          7.71         2.76 o                         
   4   0   4          5.93          8.45         3.57 o                         
   4   0   4          5.93          4.46         1.77 o                         
   4   0   4          5.93          3.08         3.43 o                         
   4   0   4          5.93          6.30         4.05 o                         
   4   0   4          5.93          4.21         2.25 o                         
  -5   0  -4          0.79          1.13         1.86 o                         
  -5   0  -4          0.79          2.21         1.49 o                         
  -5   0  -4          0.79          0.41         1.02 o                         
   5   0   4          3.24          3.94         4.45 o                         
   5   0   4          3.24          3.14         4.91 o                         
   5   0   4          3.24          3.70         3.68 o                         
  -6   0  -4         17.21         20.10         2.31 o                         
  -6   0  -4         17.21         19.85         2.11 o                         
  -6   0  -4         17.21         17.88         1.65 o                         
   6   0   4         17.21         22.72         2.37 o                         
   6   0   4         17.21         22.29         2.50 o                         
   6  -1  -4          0.34          1.08         1.30 o                         
   6  -1  -4          0.34          0.55         1.80 o                         
   6  -1  -4          0.34         -1.61         1.76 o                         
   5  -1  -4          2.06          3.95         2.10 o                         
   5  -1  -4          2.06          1.84         1.66 o                         
  -5   1   4          2.06          1.65         0.90 o                         
   4  -1  -4         28.06         26.10         3.74 o                         
   4  -1  -4         28.06         28.01         3.87 o                         
   4  -1  -4         28.06         28.71         4.88 o                         
   4  -1  -4         28.06         30.59         4.11 o                         
   4  -1  -4         28.06         27.25         4.01 o                         
   3  -1  -4         27.38         24.41         4.17 o                         
   3  -1  -4         27.38         26.65         3.99 o                         
  -3   1   4          0.05         -1.22         1.22 o                         
   2  -1  -4        176.67        170.76         8.34 o                         
   2  -1  -4        176.67        177.84         8.20 o                         
  -2   1   4        176.67        182.24         8.30 o                         
  -2   1   4        176.67        177.12         8.24 o                         
   1  -1  -4          1.60          3.06         1.05 o                         
   1  -1  -4          1.60          4.41         2.06 o                         
  -1   1   4          1.60          4.96         1.86 o                         
   1   1   4          4.13          6.36         3.32 o                         
   1   1   4          4.13          0.71         2.76 o                         
   1   1   4          4.13          3.31         3.00 o                         
  -2  -1  -4         88.61         87.52         4.74 o                         
  -2  -1  -4         88.61         90.48         4.26 o                         
  -2  -1  -4         88.61         77.48         3.55 o                         
  -2  -1  -4         88.61         81.07         3.56 o                         
   2   1   4         88.61         88.72         4.13 o                         
   2   1   4         88.61         80.82         4.74 o                         
   2   1   4         88.61         84.76         5.48 o                         
  -3  -1  -4          1.24          0.35         1.30 o                         
  -3  -1  -4          1.24          1.26         1.57 o                         
  -3  -1  -4          1.24          2.53         1.32 o                         
  -3  -1  -4          1.24          1.28         0.91 o                         
  -3  -1  -4          1.24          1.60         1.73 o                         
   3   1   4          1.24          3.41         2.06 o                         
   3   1   4          1.24          0.96         1.78 o                         
  -4  -1  -4         71.61         81.71         3.42 o                         
  -5  -1  -4         18.66         14.74         3.65 o                         
  -5  -1  -4         18.66         19.25         4.54 o                         
  -5  -1  -4         18.66         20.96         3.83 o                         
   5   1   4         18.66         24.08         3.15 o                         
   5   1   4         18.66         19.41         4.92 o                         
   5   1   4         18.66         23.23         4.38 o                         
  -6  -1  -4         17.02         18.56         2.46 o                         
  -6  -1  -4         17.02         19.90         1.75 o                         
   6   1   4         17.02         19.29         2.39 o                         
   6   1   4         17.02         16.53         2.17 o                         
   6  -2  -4          4.39          7.07         4.97 o                         
   5  -2  -4          7.14          7.10         1.94 o                         
   5  -2  -4          7.14          5.70         2.22 o                         
   5  -2  -4          7.14          8.92         2.39 o                         
  -5   2   4          7.14          8.69         1.10 o                         
  -5   2   4          7.14          8.16         1.34 o                         
   4  -2  -4         29.09         27.95         2.72 o                         
   4  -2  -4         29.09         28.70         3.14 o                         
  -4   2   4         29.09         29.77         4.73 o                         
   3  -2  -4         14.42         14.17         4.34 o                         
   3  -2  -4         14.42         12.98         3.13 o                         
  -3   2   4         14.42         13.91         1.39 o                         
  -3   2   4         14.42         16.29         4.04 o                         
  -3   2   4         14.42         13.68         3.24 o                         
   2  -2  -4        961.95       1066.55        37.98 o                         
   2  -2  -4        961.95       1033.06        30.25 o                         
   2  -2  -4        961.95       1041.78        36.18 o                         
  -2   2   4        961.95       1069.53        39.46 o                         
  -2   2   4        961.95       1055.60        28.60 o                         
  -2   2   4        961.95       1047.12        35.80 o                         
   1  -2  -4        357.38        399.21        14.62 o                         
  -1   2   4        357.38        359.73        15.00 o                         
  -1   2   4        357.38        389.26        14.28 o                         
  -1   2   4        357.38        360.03        10.64 o                         
   0  -2  -4         22.50         23.41         2.04 o                         
   0  -2  -4         22.50         16.60         1.64 o                         
   0  -2  -4         22.50         25.11         2.87 o                         
   0   2   4         22.50         20.24         2.45 o                         
   0   2   4         22.50         25.23         2.85 o                         
   0   2   4         22.50         19.00         1.68 o                         
  -1  -2  -4        194.58        217.36         8.66 o                         
  -1  -2  -4        194.58        196.71         7.80 o                         
  -1  -2  -4        194.58        208.29         7.33 o                         
   1   2   4        194.58        209.37         7.32 o                         
   1   2   4        194.58        212.06         7.88 o                         
   1   2   4        194.58        229.54         9.08 o                         
   1   2   4        194.58        205.33         8.95 o                         
  -2  -2  -4          0.24          1.84         1.72 o                         
  -2  -2  -4          0.24          0.46         1.26 o                         
  -2  -2  -4          0.24          1.40         1.09 o                         
  -2  -2  -4          0.24          0.06         1.08 o                         
   2   2   4          0.24         -0.49         1.63 o                         
   2   2   4          0.24         -0.43         1.23 o                         
   2   2   4          0.24          0.13         1.86 o                         
   2   2   4          0.24          0.07         1.54 o                         
   2   2   4          0.24         -1.22         1.40 o                         
  -3  -2  -4        294.96        311.62        12.00 o                         
  -3  -2  -4        294.96        298.86        10.83 o                         
  -3  -2  -4        294.96        272.95         9.78 o                         
  -3  -2  -4        294.96        300.58         8.27 o                         
  -3  -2  -4        294.96        297.24         9.30 o                         
   3   2   4        294.96        299.67        10.33 o                         
   3   2   4        294.96        284.96        11.17 o                         
  -4  -2  -4         48.89         63.88         2.91 o                         
  -4  -2  -4         48.89         60.48         3.66 o                         
  -4  -2  -4         48.89         72.03         5.90 o                         
  -4  -2  -4         48.89         58.88         3.10 o                         
  -4  -2  -4         48.89         61.18         4.29 o                         
   4   2   4        115.43        120.42         6.60 o                         
  -5  -2  -4          7.43          9.30         2.59 o                         
  -5  -2  -4          7.43          4.85         3.49 o                         
  -5  -2  -4          7.43         10.23         2.78 o                         
  -5  -2  -4          7.43         10.71         3.58 o                         
  -5  -2  -4          7.43          7.68         2.16 o                         
  -5  -2  -4          7.43          6.31         2.98 o                         
   5   2   4          7.43          9.45         3.29 o                         
   5   2   4          7.43          0.21         2.33 o                         
   5   2   4          7.43          7.55         2.18 o                         
   5   2   4          7.43         12.72         3.50 o                         
   5   2   4          7.43          7.71         3.87 o                         
   5   2   4          7.43          8.72         2.96 o                         
  -6  -2  -4         34.75         25.97         4.06 o                         
   6   2   4         34.75         26.22         4.41 o                         
   6  -3  -4         31.58         30.38         3.28 o                         
   5  -3  -4          8.42          5.81         2.72 o                         
   5  -3  -4          8.42         11.02         1.96 o                         
   5  -3  -4          8.42          6.41         2.63 o                         
  -5   3   4          8.42          7.61         1.34 o                         
  -5   3   4          8.42         11.11         1.28 o                         
  -5   3   4          8.42          8.19         1.55 o                         
   4  -3  -4         32.63         36.16         3.82 o                         
   4  -3  -4         32.63         41.11         3.74 o                         
  -4   3   4         32.63         31.58         2.14 o                         
  -4   3   4         32.63         40.83         5.52 o                         
  -4   3   4         32.63         32.78         2.68 o                         
   3  -3  -4         31.34         29.68         3.49 o                         
   3  -3  -4         31.34         28.24         4.19 o                         
   3  -3  -4         31.34         25.39         3.48 o                         
   3  -3  -4         31.34         32.34         4.24 o                         
  -3   3   4         31.34         23.54         1.98 o                         
   1  -3  -4          5.88          5.92         2.34 o                         
  -1   3   4          5.88          4.26         2.28 o                         
  -1   3   4          5.88          4.78         1.19 o                         
  -1   3   4          5.88          7.39         2.42 o                         
   0  -3  -4         55.16         52.15         2.76 o                         
   0  -3  -4         55.16         54.24         3.90 o                         
   0   3   4         55.16         52.12         4.27 o                         
   0   3   4         55.16         51.53         3.45 o                         
   0   3   4         55.16         58.61         4.02 o                         
   0   3   4         55.16         53.21         2.63 o                         
   1   3   4        131.31        134.80         7.02 o                         
   1   3   4        131.31        103.96         5.07 o                         
   2   3   4         20.78         21.04         4.29 o                         
   2   3   4         20.78         17.37         4.11 o                         
  -3  -3  -4         38.86         38.87         2.88 o                         
  -3  -3  -4         38.86         42.88         3.82 o                         
  -3  -3  -4         38.86         42.45         4.10 o                         
  -3  -3  -4         38.86         43.92         2.26 o                         
   3   3   4         38.86         36.16         3.34 o                         
   3   3   4         38.86         37.31         4.02 o                         
  -4  -3  -4          0.39         -1.17         1.64 o                         
  -4  -3  -4          0.39         -0.30         1.94 o                         
  -4  -3  -4          0.39          0.99         2.12 o                         
  -4  -3  -4          0.39         -0.08         1.38 o                         
  -4  -3  -4          0.39          1.00         1.26 o                         
   4   3   4          0.39          0.22         1.42 o                         
   4   3   4          0.39          0.05         1.69 o                         
   4   3   4          0.39          2.67         2.64 o                         
   4   3   4          0.39         -1.41         2.30 o                         
   4   3   4          0.39         -0.65         1.32 o                         
  -5  -3  -4          2.74          4.40         4.18 o                         
   5   3   4          2.74          0.26         0.49 o                         
   5   3   4          2.74          0.15         3.03 o                         
  -6  -3  -4          3.59          4.30         3.58 o                         
  -6  -3  -4          3.59          1.33         0.92 o                         
  -6  -3  -4          3.59          2.32         1.59 o                         
   6   3   4          3.59          9.52         3.80 o                         
   6   3   4          3.59          2.81         2.36 o                         
   6   3   4          3.59          5.17         3.34 o                         
   6   3   4          3.59          3.90         2.78 o                         
   5  -4  -4          1.72          1.23         1.70 o                         
   5  -4  -4          1.72          2.07         2.17 o                         
   5  -4  -4          1.72         -0.75         1.55 o                         
   4  -4  -4         33.98         34.51         3.42 o                         
   4  -4  -4         33.98         36.30         3.68 o                         
   4  -4  -4         33.98         36.64         3.80 o                         
   4  -4  -4         33.98         28.10         2.84 o                         
   4  -4  -4         33.98         26.65         3.48 o                         
  -4   4   4         33.98         36.77         2.08 o                         
  -4   4   4         33.98         34.58         2.04 o                         
  -4   4   4         33.98         34.99         3.09 o                         
   3  -4  -4        179.17        196.97         8.68 o                         
   3  -4  -4        179.17        199.39         8.20 o                         
  -3   4   4        179.17        200.74        11.50 o                         
  -2   4   4          2.22         -1.32         2.30 o                         
  -2   4   4          2.22          3.01         1.44 o                         
  -2   4   4          2.22          1.68         3.13 o                         
  -2   4   4          2.22          3.39         4.35 o                         
   1  -4  -4         11.02          9.44         2.66 o                         
  -1   4   4         11.02         12.88         2.95 o                         
  -1   4   4         11.02         14.49         3.41 o                         
  -1   4   4         11.02         12.68         1.27 o                         
  -1   4   4         11.02         11.49         1.64 o                         
   0  -4  -4         48.05         47.35         4.46 o                         
   0   4   4         48.05         49.85         4.47 o                         
   0   4   4         48.05         40.31         2.74 o                         
   0   4   4         48.05         42.20         3.82 o                         
   0   4   4         48.05         45.10         4.53 o                         
  -1  -4  -4          8.42          9.75         2.90 o                         
  -1  -4  -4          8.42         10.93         2.64 o                         
  -1  -4  -4          8.42          7.23         1.69 o                         
   1   4   4          8.42          8.57         2.38 o                         
   1   4   4          8.42          7.76         2.35 o                         
   1   4   4          8.42          7.73         2.21 o                         
  -2  -4  -4       1209.86       1149.39        30.21 o                         
  -2  -4  -4       1209.86       1188.81        38.13 o                         
  -2  -4  -4       1209.86       1173.32        34.01 o                         
  -2  -4  -4       1209.86       1146.21        32.68 o                         
  -2  -4  -4       1209.86       1168.52        40.20 o                         
   2   4   4       1209.86       1130.81        40.13 o                         
   2   4   4       1209.86       1271.84        44.99 o                         
   2   4   4       1209.86       1183.79        36.94 o                         
   2   4   4       1209.86       1188.88        15.59 o                         
  -3  -4  -4         79.08         81.49         5.68 o                         
   3   4   4         62.12         64.47         4.05 o                         
   3   4   4         62.12         65.84         4.51 o                         
   3   4   4         62.12         61.34         5.34 o                         
   3   4   4         62.12         65.03         3.39 o                         
  -4  -4  -4         14.95         19.10         2.43 o                         
  -4  -4  -4         14.95         18.96         3.46 o                         
  -4  -4  -4         14.95         16.06         1.91 o                         
  -4  -4  -4         14.95         18.56         1.95 o                         
  -4  -4  -4         14.95         17.78         2.69 o                         
  -4  -4  -4         14.95         20.81         2.61 o                         
   4   4   4         14.95         19.33         2.24 o                         
   4   4   4         14.95         15.95         2.96 o                         
   4   4   4         14.95         20.51         2.79 o                         
   4   4   4         14.95         13.82         3.08 o                         
   4   4   4         14.95         19.36         2.71 o                         
  -5  -4  -4          2.43          4.92         1.57 o                         
  -5  -4  -4          2.43          2.64         1.45 o                         
  -5  -4  -4          2.43          4.11         2.06 o                         
  -5  -4  -4          2.43          3.06         2.12 o                         
   5   4   4          2.43          6.56         3.20 o                         
   5   4   4          2.43          3.18         1.93 o                         
   5   4   4          2.43          5.47         1.72 o                         
   5   4   4          2.43          2.42         1.88 o                         
  -6  -4  -4          2.81          2.22         1.28 o                         
   6   4   4          2.81          4.63         2.75 o                         
   6   4   4          2.81          4.18         2.06 o                         
   6   4   4          2.81          3.41         1.64 o                         
   5  -5  -4         11.50         12.08         2.57 o                         
   4  -5  -4          0.43          0.90         2.28 o                         
   4  -5  -4          0.43          1.58         1.66 o                         
   4  -5  -4          0.43          1.33         2.16 o                         
  -4   5   4          0.43          0.06         1.44 o                         
  -4   5   4          0.43         -1.12         1.12 o                         
  -4   5   4          0.43         -0.90         1.63 o                         
  -4   5   4          0.43         -0.29         1.20 o                         
   3  -5  -4        455.40        472.27        15.52 o                         
   3  -5  -4        455.40        481.78        17.26 o                         
   3  -5  -4        455.40        493.11        15.69 o                         
  -3   5   4        455.40        502.00        14.31 o                         
  -3   5   4        455.40        455.25        13.12 o                         
  -3   5   4        455.40        456.56        21.84 o                         
   2  -5  -4         50.90         55.73         4.85 o                         
   2  -5  -4         50.90         51.47         3.76 o                         
  -2   5   4         50.90         49.95         4.08 o                         
  -2   5   4         50.90         50.47         6.78 o                         
  -1   5   4         57.53         65.08         7.58 o                         
   0  -5  -4          0.71          1.79         2.26 o                         
   0   5   4          0.71          1.47         2.21 o                         
   0   5   4          0.71         -1.70         2.64 o                         
  -1  -5  -4         44.11         50.07         5.08 o                         
   1   5   4         44.11         44.25         4.53 o                         
   1   5   4         44.11         43.20         4.74 o                         
  -2  -5  -4         26.25         22.45         1.84 o                         
  -2  -5  -4         26.25         22.96         1.85 o                         
  -2  -5  -4         26.25         22.65         3.13 o                         
   2   5   4         26.25         26.57         4.77 o                         
   2   5   4         26.25         20.30         6.16 o                         
  -3  -5  -4          1.86          0.10         1.83 o                         
  -3  -5  -4          1.86          2.40         2.06 o                         
  -3  -5  -4          1.86         -2.74         2.77 o                         
  -3  -5  -4          1.86         -1.76         3.64 o                         
   3   5   4          1.86         -0.92         3.81 o                         
   3   5   4          1.86          0.60         3.66 o                         
  -4  -5  -4          1.35          2.04         1.43 o                         
  -4  -5  -4          1.35          3.02         2.31 o                         
  -4  -5  -4          1.35          1.10         1.55 o                         
  -4  -5  -4          1.35         -0.12         1.96 o                         
  -4  -5  -4          1.35          2.21         2.88 o                         
   4   5   4          1.35          3.06         1.71 o                         
   4   5   4          1.35          1.22         1.77 o                         
   4   5   4          1.35          1.60         2.64 o                         
   4   5   4          1.35          4.96         2.14 o                         
  -5  -5  -4          7.19          5.87         1.51 o                         
  -5  -5  -4          7.19          7.39         1.65 o                         
  -5  -5  -4          7.19          8.16         1.22 o                         
   5   5   4          7.19          6.53         2.76 o                         
   5   5   4          7.19          9.18         2.15 o                         
  -6  -5  -4          0.06          0.28         1.43 o                         
   6   5   4          0.06          2.58         1.50 o                         
   4  -6  -4          0.71          0.50         1.54 o                         
   4  -6  -4          0.71          0.51         1.90 o                         
   3  -6  -4        460.46        496.40        17.63 o                         
   3  -6  -4        460.46        503.77        16.27 o                         
   3  -6  -4        460.46        491.78        16.19 o                         
  -3   6   4        460.46        511.93        14.83 o                         
  -3   6   4        460.46        525.03        17.65 o                         
   2  -6  -4         24.05         26.66         2.70 o                         
  -2   6   4         24.05         24.48         4.67 o                         
   1  -6  -4          3.62          5.54         2.85 o                         
  -1   6   4          3.62          2.42         5.07 o                         
  -1   6   4          3.62          6.86         4.93 o                         
  -1   6   4          3.62          3.56         3.47 o                         
   0  -6  -4          7.74          4.18         4.15 o                         
   0   6   4          1.14         -2.08         2.08 o                         
  -1  -6  -4         81.83         96.35         6.16 o                         
  -1  -6  -4         81.83         84.97         5.19 o                         
   1   6   4         81.83         80.33         6.82 o                         
   1   6   4         81.83         83.69         4.62 o                         
   2   6   4        291.13        303.38        15.14 o                         
   2   6   4        291.13        289.73        11.01 o                         
  -3  -6  -4         36.77         34.45         2.66 o                         
  -3  -6  -4         36.77         35.05         2.58 o                         
  -3  -6  -4         36.77         41.19         3.42 o                         
   3   6   4         36.77         35.24         4.31 o                         
   3   6   4         36.77         40.99         3.39 o                         
   3   6   4         36.77         38.04         4.33 o                         
   3   6   4         36.77         34.55         4.23 o                         
  -4  -6  -4          2.00          0.71         0.63 o                         
   4   6   4          0.31          2.01         1.92 o                         
   4   6   4          0.31          2.79         2.01 o                         
  -5  -6  -4          2.70          1.97         1.29 o                         
  -5  -6  -4          2.70          4.24         1.24 o                         
  -5  -6  -4          2.70          3.01         0.86 o                         
   5   6   4          2.70          3.62         1.75 o                         
   5   6   4          2.70          2.23         1.65 o                         
   3  -7  -4          6.69          6.73         1.62 o                         
   3  -7  -4          6.69          9.35         1.84 o                         
   3  -7  -4          6.69          4.89         1.91 o                         
   1  -7  -4         11.96         17.11         3.52 o                         
  -1   7   4         11.96         16.55         2.84 o                         
   0  -7  -4          5.13          3.56         3.11 o                         
   0   7   4          5.13          3.50         3.40 o                         
  -1  -7  -4         18.73         20.11         3.07 o                         
  -1  -7  -4         18.73         13.80         2.62 o                         
   1   7   4         18.73          4.47         4.45 o                         
   1   7   4         18.73         24.79         2.85 o                         
  -2  -7  -4          7.29          5.44         2.28 o                         
   2   7   4          7.29          7.05         2.22 o                         
  -3  -7  -4          9.54         13.57         2.60 o                         
   3   7   4          9.54          8.30         2.44 o                         
  -4  -7  -4          0.94          3.87         2.79 o                         
  -4  -7  -4          0.94         -1.81         1.81 o                         
   4   7   4          0.94         -0.90         2.34 o                         
   2  -8  -4         39.08         34.43         2.52 o                         
   2  -8  -4         39.08         30.05         2.40 o                         
  -2   8   4         39.08         42.31         3.39 o                         
   0  -8  -4         12.32         13.79         3.51 o                         
   0  -8  -4         12.32         12.13         2.13 o                         
   0   8   4         12.32          8.13         2.36 o                         
   0   8   4         12.32          9.33         2.01 o                         
  -1  -8  -4        153.06        145.10         6.71 o                         
  -2  -8  -4          0.59          2.76         1.70 o                         
  -2  -8  -4          0.59          0.05         2.28 o                         
   2   8   4          0.59          1.62         1.80 o                         
  -3  -8  -4          0.22         -0.36         2.16 o                         
   2   6  -5        127.80        112.57         4.68 o                         
   2   6  -5        127.80        122.28         4.79 o                         
   2   6  -5        127.80        117.29         4.37 o                         
   1   6  -5          0.08         -0.36         1.09 o                         
   1   6  -5          0.08         -0.87         1.41 o                         
  -1  -6   5          0.08          0.19         1.51 o                         
  -1  -6   5          0.08          0.03         1.09 o                         
  -1  -6   5          0.08          0.15         0.70 o                         
   0   6  -5         31.20         30.06         2.48 o                         
   0   6  -5         31.20         28.59         1.92 o                         
   0   6  -5         31.20         29.87         2.26 o                         
   0   6  -5         31.20         32.74         3.00 o                         
   0   6  -5         31.20         31.15         3.22 o                         
   0  -6   5         31.20         35.07         2.77 o                         
   0  -6   5         31.20         34.05         3.35 o                         
  -1   6  -5         17.61         18.37         2.56 o                         
  -1   6  -5         17.61         15.88         1.58 o                         
  -1   6  -5         17.61         13.92         2.20 o                         
   1  -6   5         17.61         14.19         1.99 o                         
   1  -6   5         17.61         13.75         2.47 o                         
  -2   6  -5          3.32          1.01         0.94 o                         
  -2   6  -5          3.32          1.69         1.54 o                         
   1   5  -5          0.68          0.96         2.08 o                         
   1   5  -5          0.68         -1.25         1.58 o                         
   1   5  -5          0.68         -0.09         2.69 o                         
   1   5  -5          0.68          1.79         1.81 o                         
   1   5  -5          0.68         -0.31         1.68 o                         
  -1  -5   5          0.68          1.48         1.51 o                         
  -1  -5   5          0.68          3.03         1.36 o                         
  -1  -5   5          0.68          1.27         1.33 o                         
  -1  -5   5          0.68          1.30         1.11 o                         
   0   5  -5          1.73          0.86         1.89 o                         
   0   5  -5          1.73          2.13         1.82 o                         
   0   5  -5          1.73         -0.33         1.66 o                         
   0   5  -5          1.73          1.74         1.52 o                         
   0   5  -5          1.73          4.65         3.37 o                         
   0   5  -5          1.73          0.20         2.33 o                         
   0  -5   5          1.73          0.17         1.25 o                         
   0  -5   5          1.73          0.89         2.31 o                         
   2  -5   5         30.74         26.83         3.50 o                         
  -3   5  -5         14.08         21.69         2.35 o                         
  -3   5  -5         14.08         12.45         2.29 o                         
  -3   5  -5         14.08         18.14         2.31 o                         
   3  -5   5         14.08         13.94         1.71 o                         
   4   4  -5          7.39          9.49         2.29 o                         
   4   4  -5          7.39          7.59         1.41 o                         
   4   4  -5          7.39         11.17         1.99 o                         
   3   4  -5        106.59        102.81         5.38 o                         
  -3  -4   5        106.59        109.22         3.78 o                         
  -3  -4   5        106.59        112.04         4.27 o                         
   2   4  -5         42.11         47.47         3.32 o                         
   2   4  -5         42.11         51.76         4.57 o                         
   2   4  -5         42.11         54.66         4.63 o                         
   2   4  -5         42.11         40.77         4.81 o                         
   2   4  -5         42.11         49.13         3.89 o                         
   2   4  -5         42.11         44.11         4.27 o                         
  -2  -4   5         42.11         44.99         2.96 o                         
  -2  -4   5         42.11         49.89         2.64 o                         
   1   4  -5          0.09          1.48         2.35 o                         
   1   4  -5          0.09          1.33         2.43 o                         
   1   4  -5          0.09         -2.26         2.26 o                         
   1   4  -5          0.09          0.81         2.63 o                         
  -1  -4   5          0.09          0.18         1.46 o                         
  -1  -4   5          0.09          1.17         1.25 o                         
  -1  -4   5          0.09         -1.01         1.37 o                         
   0   4  -5          7.81         10.46         2.40 o                         
   0   4  -5          7.81          9.03         2.56 o                         
   0   4  -5          7.81         13.07         3.06 o                         
   0   4  -5          7.81          8.95         2.41 o                         
   0   4  -5          7.81         10.71         2.75 o                         
   0   4  -5          7.81          3.34         2.94 o                         
   0   4  -5          7.81          7.14         2.00 o                         
   0  -4   5          7.81          9.67         1.35 o                         
   0  -4   5          7.81          7.68         1.55 o                         
   0  -4   5          7.81          6.25         2.48 o                         
   0  -4   5          7.81         10.73         1.71 o                         
  -1   4  -5          1.42          0.88         2.92 o                         
  -1   4  -5          1.42          2.27         2.96 o                         
  -1   4  -5          1.42          2.94         2.14 o                         
   1  -4   5          1.42         -0.05         2.37 o                         
   1  -4   5          1.42          1.39         1.40 o                         
   1  -4   5          1.42          1.23         2.87 o                         
  -2   4  -5        348.10        344.82        11.78 o                         
  -2   4  -5        348.10        286.11        12.92 o                         
  -2   4  -5        348.10        341.49        14.48 o                         
  -2   4  -5        348.10        371.26        14.10 o                         
   2  -4   5        348.10        325.32        12.32 o                         
   2  -4   5        348.10        354.78        13.47 o                         
   3  -4   5        111.67         61.79         3.82 o                         
  -4   4  -5         10.37          8.99         1.86 o                         
  -4   4  -5         10.37          7.68         1.69 o                         
  -4   4  -5         10.37          3.85         1.83 o                         
   4  -4   5         10.37         11.10         2.04 o                         
   4   3  -5         40.20         46.66         4.21 o                         
   4   3  -5         40.20         40.22         3.45 o                         
   4   3  -5         40.20         44.45         3.91 o                         
   4   3  -5         40.20         42.60         3.35 o                         
   3   3  -5          8.30          7.27         2.70 o                         
   3   3  -5          8.30         10.96         2.46 o                         
   3   3  -5          8.30          6.57         2.19 o                         
   3   3  -5          8.30          6.26         2.55 o                         
   3   3  -5          8.30          7.55         2.29 o                         
  -3  -3   5          8.30          7.40         1.18 o                         
   0   3  -5          4.30          9.52         2.23 o                         
   0   3  -5          4.30          1.94         2.54 o                         
   0   3  -5          4.30          4.37         2.03 o                         
   0   3  -5          4.30          7.03         1.45 o                         
   0   3  -5          4.30          4.28         1.95 o                         
   0   3  -5          4.30          3.45         2.64 o                         
   0   3  -5          4.30          7.59         2.08 o                         
   0  -3   5          4.30          4.16         1.56 o                         
   0  -3   5          4.30          3.53         2.15 o                         
   0  -3   5          4.30          7.17         1.50 o                         
   0  -3   5          4.30          5.98         1.32 o                         
  -1   3  -5         12.73         18.12         3.03 o                         
  -1   3  -5         12.73         15.67         2.29 o                         
  -1   3  -5         12.73         11.85         2.80 o                         
  -1   3  -5         12.73         15.59         2.99 o                         
  -1   3  -5         12.73         11.81         3.48 o                         
  -1   3  -5         12.73         10.91         2.42 o                         
   1  -3   5         12.73         13.24         1.54 o                         
   1  -3   5         12.73         13.62         1.59 o                         
   1  -3   5         12.73         11.69         2.76 o                         
   1  -3   5         12.73         16.02         2.66 o                         
   2  -3   5        256.03        247.34        11.49 o                         
   3  -3   5         24.71         20.89         5.17 o                         
   3  -3   5         24.71         25.04         4.41 o                         
   3  -3   5         24.71         25.40         3.78 o                         
  -4   3  -5          2.98          2.99         2.63 o                         
  -4   3  -5          2.98          1.36         1.69 o                         
  -4   3  -5          2.98          3.08         1.97 o                         
   4  -3   5         39.62         34.40         4.13 o                         
  -5   3  -5          7.26          6.43         1.46 o                         
  -5   3  -5          7.26         11.42         1.82 o                         
  -5   3  -5          7.26          8.38         1.59 o                         
   5  -3   5          7.26          6.05         1.43 o                         
   5  -3   5          7.26          9.96         1.43 o                         
   4   2  -5        121.95        121.30         5.56 o                         
   4   2  -5        121.95        111.18         5.79 o                         
   4   2  -5        121.95        118.42         5.01 o                         
   3   2  -5        918.52        895.82        29.63 o                         
   3   2  -5        918.52        887.27        28.88 o                         
   3   2  -5        918.52        906.65        29.78 o                         
   3   2  -5        918.52        982.83        27.84 o                         
   3   2  -5        918.52        930.05        26.37 o                         
   2   2  -5          0.16          5.87         1.94 o                         
   2   2  -5          0.16          2.69         2.37 o                         
   2   2  -5          0.16          3.51         2.12 o                         
   2   2  -5          0.16          1.15         2.11 o                         
  -2  -2   5          0.16          0.22         0.77 o                         
   1   2  -5          5.37          3.28         2.62 o                         
   1   2  -5          5.37          8.07         2.83 o                         
  -1  -2   5          5.37          8.29         3.45 o                         
  -1  -2   5          5.37          6.84         1.19 o                         
  -1  -2   5          5.37          7.36         0.94 o                         
   0   2  -5          0.83          0.20         1.09 o                         
   0   2  -5          0.83          0.75         2.38 o                         
   0   2  -5          0.83          1.71         2.36 o                         
   0  -2   5          0.83         -0.80         1.76 o                         
   0  -2   5          0.83         -1.47         2.20 o                         
   0  -2   5          0.83          2.23         0.96 o                         
   0  -2   5          0.83          0.31         1.17 o                         
  -1   2  -5          1.02         -0.13         2.35 o                         
  -1   2  -5          1.02          0.83         1.55 o                         
  -1   2  -5          1.02          1.18         0.56 o                         
   1  -2   5          1.02          1.51         1.30 o                         
   1  -2   5          1.02          0.66         0.99 o                         
   1  -2   5          1.02          0.31         1.71 o                         
   1  -2   5          1.02          0.01         2.11 o                         
  -2   2  -5        510.18        506.28        18.74 o                         
  -2   2  -5        510.18        496.89        19.20 o                         
  -2   2  -5        510.18        497.76        16.50 o                         
  -2   2  -5        510.18        523.95        19.09 o                         
  -2   2  -5        510.18        482.55        17.29 o                         
   2  -2   5        510.18        505.33        17.45 o                         
   2  -2   5        510.18        545.26        19.73 o                         
   2  -2   5        510.18        501.02        18.62 o                         
  -3   2  -5          4.93          7.89         4.00 o                         
  -3   2  -5          4.93          2.42         2.80 o                         
  -3   2  -5          4.93          4.14         2.62 o                         
  -3   2  -5          4.93          4.95         2.35 o                         
   3  -2   5          4.93          7.44         3.44 o                         
   3  -2   5          4.93          2.17         2.73 o                         
   3  -2   5          4.93          3.69         2.49 o                         
   3  -2   5          4.93          5.84         3.04 o                         
   4  -2   5        117.19        106.51         5.94 o                         
   4  -2   5        117.19        109.52         8.67 o                         
  -5   2  -5         13.04          9.56         2.14 o                         
  -5   2  -5         13.04         20.36         2.39 o                         
  -5   2  -5         13.04         13.46         2.55 o                         
   5  -2   5         13.04         15.62         1.92 o                         
   5  -2   5         13.04          9.65         1.84 o                         
   5  -2   5         13.04         17.18         2.09 o                         
   4   1  -5         14.55          8.98         4.20 o                         
   4   1  -5         14.55         11.98         3.97 o                         
   4   1  -5         14.55         12.55         3.57 o                         
   3   1  -5         27.31         27.73         4.58 o                         
   3   1  -5         27.31         28.32         2.89 o                         
   3   1  -5         27.31         18.77         2.60 o                         
   3   1  -5         27.31         25.47         2.79 o                         
   3   1  -5         27.31         29.09         3.32 o                         
   3   1  -5         27.31         24.07         2.41 o                         
   2   1  -5          0.85         -0.41         1.54 o                         
   2   1  -5          0.85         -1.48         1.98 o                         
   2   1  -5          0.85         -1.27         1.85 o                         
   2   1  -5          0.85          2.29         2.04 o                         
  -2  -1   5          0.85         -1.71         2.13 o                         
   1   1  -5         90.73         92.58         6.74 o                         
   1   1  -5         90.73         91.39         6.72 o                         
   0   1  -5          2.67          1.68         3.31 o                         
   0   1  -5          2.67          0.39         1.19 o                         
   0  -1   5          2.67          4.60         3.59 o                         
   0  -1   5          2.67          2.93         2.99 o                         
   0  -1   5          2.67          1.70         1.22 o                         
  -1   1  -5         72.29         69.71         5.48 o                         
  -1   1  -5         72.29         79.69         4.68 o                         
   1  -1   5         72.29         74.15         2.85 o                         
   1  -1   5         72.29         76.38         5.45 o                         
   1  -1   5         72.29         62.35         5.68 o                         
   1  -1   5         72.29         78.85         5.02 o                         
   1  -1   5         72.29         72.64         4.13 o                         
   1  -1   5         72.29         73.83         3.42 o                         
  -2   1  -5          2.42          1.44         2.06 o                         
  -2   1  -5          2.42          2.34         1.39 o                         
  -2   1  -5          2.42          1.07         2.30 o                         
   2  -1   5          2.42          2.84         1.89 o                         
   2  -1   5          2.42         -0.16         2.26 o                         
   2  -1   5          2.42          3.65         2.25 o                         
   3  -1   5         71.83         79.27         6.91 o                         
   3  -1   5         71.83         76.72         5.96 o                         
   3  -1   5         71.83         68.17         4.90 o                         
  -4   1  -5         17.11         17.38         3.73 o                         
  -4   1  -5         17.11          9.48         2.54 o                         
  -4   1  -5         17.11         13.46         3.56 o                         
   4  -1   5         17.11         15.86         4.54 o                         
   4  -1   5         17.11         19.99         5.60 o                         
   4  -1   5         17.11         15.78         3.00 o                         
  -5   1  -5          0.05         -0.14         1.94 o                         
  -5   1  -5          0.05          1.80         1.86 o                         
   5  -1   5         77.17         75.54         6.14 o                         
  -6   1  -5         17.29          6.60         1.42 o                         
  -6   1  -5         17.29         11.97         1.57 o                         
   6  -1   5         17.29         11.55         1.80 o                         
   5   0  -5         14.84         14.27         6.93 o                         
   5   0  -5         14.84         13.52         3.79 o                         
   4   0  -5        140.07        120.99         6.39 o                         
   4   0  -5        140.07        123.96         7.30 o                         
   4   0  -5        140.07        134.93         8.62 o                         
   4   0  -5        140.07        120.92         5.56 o                         
   3   0  -5         50.78         55.47         5.89 o                         
   3   0  -5         50.78         50.96         5.42 o                         
   2   0  -5         88.34         84.92         5.95 o                         
   2   0  -5         88.34         87.34         4.59 o                         
   2   0  -5         88.34         94.61         5.92 o                         
  -2   0   5         88.34         88.65         6.30 o                         
   1   0  -5         14.65         17.30         3.10 o                         
   1   0  -5         14.65         12.02         2.34 o                         
  -1   0   5         14.65         12.51         2.75 o                         
  -1   0   5         14.65         12.24         1.15 o                         
  -1   0   5         14.65         14.12         2.22 o                         
   0   0  -5        366.90        441.72        15.93 o                         
   0   0  -5        366.90        358.38        15.76 o                         
   0   0  -5        366.90        429.72        15.11 o                         
   0   0   5        366.90        419.16        15.33 o                         
   0   0   5        366.90        463.56        12.31 o                         
   0   0   5        366.90        416.81        15.50 o                         
   0   0   5        366.90        454.14        16.09 o                         
  -1   0  -5        739.83        829.86        24.08 o                         
  -1   0  -5        739.83        861.48        27.81 o                         
  -1   0  -5        739.83        810.09        27.87 o                         
  -1   0  -5        739.83        832.99        27.09 o                         
  -1   0  -5        739.83        789.97        21.06 o                         
   1   0   5        739.83        827.51        28.18 o                         
   1   0   5        739.83        792.56        22.79 o                         
   1   0   5        739.83        799.23        27.85 o                         
   1   0   5        739.83        829.14        28.47 o                         
   1   0   5        739.83        808.54        32.69 o                         
  -2   0  -5          0.31          0.25         1.67 o                         
  -2   0  -5          0.31          1.07         2.06 o                         
  -2   0  -5          0.31         -0.44         1.36 o                         
   2   0   5          0.31          1.31         2.06 o                         
   2   0   5          0.31         -0.73         1.67 o                         
   2   0   5          0.31          1.07         1.92 o                         
   2   0   5          0.31         -0.95         1.47 o                         
  -3   0  -5         28.71         36.93         4.18 o                         
  -3   0  -5         28.71         42.40         4.27 o                         
  -3   0  -5         28.71         29.23         3.47 o                         
   3   0   5         28.71         34.03         3.82 o                         
  -4   0  -5          9.13         11.03         4.10 o                         
  -4   0  -5          9.13          6.08         2.85 o                         
  -4   0  -5          9.13          3.33         1.37 o                         
  -4   0  -5          9.13          7.70         1.78 o                         
   4   0   5          9.13          9.38         2.72 o                         
   4   0   5          9.13          6.01         4.00 o                         
   4   0   5          9.13         10.46         3.23 o                         
  -5   0  -5         16.78          9.99         1.48 o                         
   5   0   5        124.20        107.14         7.86 o                         
   5   0   5        124.20        110.25         5.54 o                         
   5   0   5        124.20        112.97         6.41 o                         
   5   0   5        124.20        110.90         5.89 o                         
  -6   0  -5        124.38        118.91         5.06 o                         
  -6   0  -5        124.38        120.24         5.10 o                         
  -6   0  -5        124.38        121.07         5.34 o                         
   6   0   5        124.38        112.86         5.38 o                         
   6   0   5        124.38        117.51         4.79 o                         
   5  -1  -5         95.77         72.29         7.45 o                         
   5  -1  -5         95.77         90.64         6.08 o                         
   4  -1  -5         16.83         19.74         5.44 o                         
   4  -1  -5         16.83         16.07         3.07 o                         
   4  -1  -5         16.83         15.23         3.20 o                         
   4  -1  -5         16.83         13.96         3.87 o                         
   4  -1  -5         16.83         18.75         3.72 o                         
   3  -1  -5         63.97         76.42         6.15 o                         
   3  -1  -5         63.97         60.52         4.48 o                         
   3  -1  -5         63.97         66.52         4.93 o                         
   3  -1  -5         63.97         71.87         5.25 o                         
   3  -1  -5         63.97         67.51         5.46 o                         
   3  -1  -5         63.97         64.27         5.58 o                         
  -3   1   5         17.37         13.47         4.29 o                         
   2  -1  -5         36.65         36.33         3.79 o                         
   2  -1  -5         36.65         37.73         4.26 o                         
   2  -1  -5         36.65         32.66         3.03 o                         
  -2   1   5         36.65         27.67         3.54 o                         
  -2   1   5         36.65         32.66         1.64 o                         
   1  -1  -5         72.14         79.87         5.19 o                         
   1  -1  -5         72.14         72.33         4.96 o                         
  -1   1   5         72.14         72.59         5.02 o                         
  -1   1   5         72.14         75.79         2.92 o                         
   0   1   5         79.97         96.92         3.62 o                         
   1   1   5         56.68         57.99         4.36 o                         
   1   1   5         56.68         53.85         4.00 o                         
   1   1   5         56.68         55.16         3.01 o                         
  -2  -1  -5         36.28         34.57         3.39 o                         
  -2  -1  -5         36.28         36.27         3.18 o                         
   2   1   5         36.28         36.48         3.65 o                         
   2   1   5         36.28         40.31         3.74 o                         
   2   1   5         36.28         40.65         3.47 o                         
  -3  -1  -5         20.38         19.85         1.65 o                         
  -3  -1  -5         20.38         22.54         3.04 o                         
  -3  -1  -5         20.38         25.82         3.63 o                         
   3   1   5         20.38         20.38         3.11 o                         
  -4  -1  -5         11.39         14.42         1.63 o                         
   4   1   5         21.01         17.48         3.39 o                         
   4   1   5         21.01         20.87         4.41 o                         
  -5  -1  -5          1.72          7.59         4.45 o                         
  -5  -1  -5          1.72          2.99         3.16 o                         
   5   1   5          1.72          8.19         3.59 o                         
   5   1   5          1.72          1.06         4.74 o                         
   5   1   5          1.72          2.19         2.44 o                         
   5   1   5          1.72          6.63         3.26 o                         
  -6  -1  -5         10.05         10.09         1.68 o                         
  -6  -1  -5         10.05          7.47         1.03 o                         
   6   1   5         64.63         63.96         5.28 o                         
   5  -2  -5         17.85         22.10         2.42 o                         
   5  -2  -5         17.85         16.57         2.29 o                         
   5  -2  -5         17.85         21.51         3.73 o                         
   5  -2  -5         17.85         18.09         2.76 o                         
  -5   2   5         17.85         18.31         1.45 o                         
   4  -2  -5         17.96         17.87         5.18 o                         
   4  -2  -5         17.96         21.35         4.50 o                         
   3  -2  -5          3.87          3.05         3.60 o                         
   3  -2  -5          3.87          6.20         3.39 o                         
   3  -2  -5          3.87          0.74         2.77 o                         
   3  -2  -5          3.87          8.03         3.12 o                         
   3  -2  -5          3.87          1.01         3.79 o                         
   3  -2  -5          3.87          3.59         2.30 o                         
   3  -2  -5          3.87          3.41         2.99 o                         
  -3   2   5          3.87          2.59         1.56 o                         
   2  -2  -5         76.67         77.07         4.36 o                         
   2  -2  -5         76.67         80.18         6.08 o                         
   2  -2  -5         76.67         87.73         5.36 o                         
  -2   2   5         76.67         83.41         5.98 o                         
  -2   2   5         76.67         84.85         3.24 o                         
   1  -2  -5         54.74         70.34         4.36 o                         
   1  -2  -5         54.74         69.70         5.21 o                         
  -1   2   5         54.74         63.15         2.78 o                         
  -1   2   5         54.74         72.60         5.18 o                         
   0  -2  -5         51.37         47.44         3.89 o                         
   0  -2  -5         51.37         53.94         3.34 o                         
   0   2   5         51.37         51.40         2.54 o                         
   0   2   5         51.37         57.86         4.49 o                         
  -1  -2  -5        544.58        642.88        21.26 o                         
  -1  -2  -5        544.58        628.45        18.00 o                         
  -1  -2  -5        544.58        587.64        19.69 o                         
   1   2   5        544.58        585.60        20.72 o                         
   1   2   5        544.58        553.31        20.06 o                         
   1   2   5        544.58        643.57        21.48 o                         
   1   2   5        544.58        521.73        16.60 o                         
  -2  -2  -5         12.02         14.79         2.14 o                         
  -2  -2  -5         12.02         14.61         2.49 o                         
   2   2   5         12.02          9.07         2.14 o                         
   2   2   5         12.02         11.11         1.91 o                         
   2   2   5         12.02         11.91         2.40 o                         
  -3  -2  -5          0.01          0.96         1.64 o                         
  -3  -2  -5          0.01          1.08         1.70 o                         
  -3  -2  -5          0.01          0.29         1.79 o                         
  -3  -2  -5          0.01          0.27         0.87 o                         
   3   2   5          0.01          0.45         1.21 o                         
   3   2   5          0.01         -0.17         1.25 o                         
  -4  -2  -5        245.91        272.03         8.40 o                         
  -4  -2  -5        245.91        258.43         9.04 o                         
  -4  -2  -5        245.91        267.30        10.36 o                         
  -4  -2  -5        245.91        266.63        12.09 o                         
  -4  -2  -5        245.91        253.58         7.81 o                         
   4   2   5        245.91        261.66        10.34 o                         
   4   2   5        245.91        267.12         9.53 o                         
  -5  -2  -5          7.08          5.55         2.00 o                         
  -5  -2  -5          7.08          8.49         3.67 o                         
  -5  -2  -5          7.08          6.73         1.66 o                         
  -5  -2  -5          7.08          5.95         3.46 o                         
   5   2   5          7.08          9.26         3.08 o                         
   5   2   5          7.08          5.20         4.34 o                         
   5   2   5          7.08          6.69         3.18 o                         
   5   2   5          7.08          7.40         1.79 o                         
  -6  -2  -5         49.60         50.85         3.73 o                         
   6   2   5         49.60         54.28         4.19 o                         
   5  -3  -5          1.22          2.12         2.34 o                         
   5  -3  -5          1.22         -0.68         2.18 o                         
   5  -3  -5          1.22          3.28         2.00 o                         
   5  -3  -5          1.22          2.74         2.59 o                         
  -5   3   5          1.22          2.32         0.95 o                         
   4  -3  -5        103.81        108.73         6.07 o                         
   4  -3  -5        103.81        109.26         5.86 o                         
   4  -3  -5        103.81        106.60         5.22 o                         
  -4   3   5        103.81        107.07         4.54 o                         
  -4   3   5        103.81        105.25         3.84 o                         
   3  -3  -5          2.86          0.71         4.02 o                         
   3  -3  -5          2.86          4.75         4.39 o                         
   3  -3  -5          2.86          6.52         3.22 o                         
   3  -3  -5          2.86          4.50         3.51 o                         
   3  -3  -5          2.86          2.90         2.29 o                         
  -3   3   5          2.86          3.93         1.53 o                         
  -3   3   5          2.86          2.41         1.85 o                         
   2  -3  -5         57.65         70.54         6.18 o                         
  -2   3   5         15.49         15.73         3.25 o                         
   1  -3  -5         24.50         24.79         3.66 o                         
   1  -3  -5         24.50         24.54         3.07 o                         
   1  -3  -5         24.50         23.05         2.25 o                         
  -1   3   5         24.50         29.38         2.22 o                         
  -1   3   5         24.50         25.66         1.69 o                         
  -1   3   5         24.50         28.42         3.11 o                         
  -1   3   5         24.50         31.74         3.72 o                         
   0  -3  -5         70.96         73.34         5.31 o                         
   0  -3  -5         70.96         71.10         4.81 o                         
   0   3   5         70.96         72.94         4.82 o                         
   0   3   5         70.96         71.17         3.21 o                         
   0   3   5         70.96         83.76         5.53 o                         
   0   3   5         70.96         67.08         3.79 o                         
   1   3   5          1.03          2.05         3.88 o                         
   2   3   5         22.74         25.06         4.82 o                         
   2   3   5         22.74         18.50         3.00 o                         
  -3  -3  -5          0.87          0.93         2.38 o                         
  -3  -3  -5          0.87          1.65         1.10 o                         
  -3  -3  -5          0.87          2.25         1.28 o                         
  -3  -3  -5          0.87          1.25         2.21 o                         
  -3  -3  -5          0.87         -0.05         1.92 o                         
  -3  -3  -5          0.87          2.25         0.98 o                         
   3   3   5          0.87          2.10         2.43 o                         
   3   3   5          0.87         -0.74         1.61 o                         
   3   3   5          0.87          1.54         1.61 o                         
  -4  -3  -5         68.79         73.31         3.43 o                         
  -4  -3  -5         68.79         69.17         4.81 o                         
  -4  -3  -5         68.79         70.70         6.25 o                         
  -4  -3  -5         68.79         70.00         3.27 o                         
  -4  -3  -5         68.79         79.77         4.31 o                         
  -4  -3  -5         68.79         69.81         5.42 o                         
   4   3   5         68.79         70.35         3.61 o                         
   4   3   5         68.79         76.31         5.20 o                         
   4   3   5         68.79         53.36         4.07 o                         
   4   3   5         68.79         69.48         4.57 o                         
  -5  -3  -5          2.96          5.03         4.11 o                         
   5   3   5          2.96          0.73         2.63 o                         
   5   3   5          2.96          4.01         4.05 o                         
  -6  -3  -5          0.72          0.95         1.88 o                         
  -6  -3  -5          0.72         -1.01         1.83 o                         
   6   3   5          0.72         -1.84         2.71 o                         
   6   3   5          0.72         -0.89         3.12 o                         
   5  -4  -5          2.48          5.87         4.67 o                         
  -5   4   5          0.04          0.06         0.66 o                         
   4  -4  -5         28.76         34.20         3.89 o                         
   4  -4  -5         28.76         32.13         3.51 o                         
   4  -4  -5         28.76         27.24         4.35 o                         
   4  -4  -5         28.76         35.25         3.95 o                         
  -4   4   5         28.76         31.98         2.90 o                         
  -4   4   5         28.76         30.29         1.94 o                         
  -4   4   5         28.76         25.87         4.17 o                         
  -4   4   5         28.76         31.27         1.96 o                         
   3  -4  -5          0.94          1.28         1.81 o                         
   3  -4  -5          0.94          5.11         2.50 o                         
  -3   4   5          0.94         -0.06         3.55 o                         
   2  -4  -5          8.17          6.83         2.86 o                         
   2  -4  -5          8.17          7.08         2.18 o                         
   2  -4  -5          8.17         13.59         3.16 o                         
   2  -4  -5          8.17         10.35         3.83 o                         
   2  -4  -5          8.17          7.95         3.54 o                         
   2  -4  -5          8.17          7.58         3.35 o                         
   2  -4  -5          8.17          4.36         3.85 o                         
   2  -4  -5          8.17          8.50         2.62 o                         
  -2   4   5          8.17          8.04         1.80 o                         
  -2   4   5          8.17          9.63         2.34 o                         
  -2   4   5          8.17          3.25         2.80 o                         
  -2   4   5          8.17          9.66         1.66 o                         
  -2   4   5          8.17         12.39         4.65 o                         
   1  -4  -5        548.76        582.33        22.96 o                         
  -1   4   5        548.76        599.06        17.35 o                         
  -1   4   5        548.76        579.43        22.55 o                         
  -1   4   5        548.76        595.02        15.81 o                         
  -1   4   5        548.76        624.87        24.63 o                         
   0  -4  -5          3.54          1.11         2.14 o                         
   0   4   5          3.54          5.77         2.46 o                         
   0   4   5          3.54          5.10         2.01 o                         
   0   4   5          3.54          4.33         0.95 o                         
   0   4   5          3.54          6.18         2.62 o                         
   0   4   5          3.54          3.29         1.25 o                         
  -1  -4  -5          0.22          1.50         2.08 o                         
   1   4   5          0.22         -1.12         1.99 o                         
   1   4   5          0.22         -0.32         2.11 o                         
   1   4   5          0.22         -1.33         1.67 o                         
  -2  -4  -5        475.09        436.82        14.83 o                         
  -2  -4  -5        475.09        429.59        17.21 o                         
   2   4   5        475.09        490.53        19.42 o                         
   2   4   5        475.09        439.70        17.77 o                         
   2   4   5        475.09        417.49        15.65 o                         
  -3  -4  -5         16.97         16.12         4.86 o                         
   3   4   5         16.57         18.21         2.81 o                         
   3   4   5         16.57         20.67         2.30 o                         
   3   4   5         16.57         14.77         2.27 o                         
  -4  -4  -5        182.93        195.96         8.51 o                         
  -4  -4  -5        182.93        201.08         8.25 o                         
  -4  -4  -5        182.93        190.85         7.39 o                         
  -4  -4  -5        182.93        183.56         6.17 o                         
  -4  -4  -5        182.93        197.65         6.59 o                         
  -4  -4  -5        182.93        179.57         9.44 o                         
   4   4   5        182.93        198.96         8.88 o                         
   4   4   5        182.93        187.79         7.12 o                         
   4   4   5        182.93        185.54         7.29 o                         
   4   4   5        182.93        196.19         8.99 o                         
  -5  -4  -5          0.24         -0.31         0.99 o                         
  -5  -4  -5          0.24         -1.32         1.32 o                         
  -5  -4  -5          0.24         -1.88         1.88 o                         
  -5  -4  -5          0.24          0.54         1.60 o                         
   5   4   5          0.24          0.77         1.54 o                         
   5   4   5          0.24         -1.88         1.98 o                         
   5   4   5          0.24         -0.10         2.29 o                         
  -6  -4  -5          2.79          4.27         1.93 o                         
  -6  -4  -5          2.79          1.88         1.17 o                         
  -6  -4  -5          2.79          2.88         2.29 o                         
   6   4   5          2.79          2.90         1.76 o                         
   6   4   5          2.79          1.07         1.76 o                         
   5  -5  -5          0.09         -0.48         1.18 o                         
  -5   5   5          2.30          4.61         0.93 o                         
   4  -5  -5          0.00          1.41         1.76 o                         
   4  -5  -5          0.00         -0.36         1.67 o                         
  -4   5   5          0.00         -0.85         1.15 o                         
  -4   5   5          0.00         -1.08         1.79 o                         
  -4   5   5          0.00          2.78         2.34 o                         
  -4   5   5          0.00         -0.37         1.17 o                         
   3  -5  -5          0.12         -0.79         1.48 o                         
   3  -5  -5          0.12         -0.58         2.54 o                         
   3  -5  -5          0.12          0.46         1.78 o                         
  -3   5   5          0.12          1.88         1.30 o                         
  -3   5   5          0.12         -0.70         1.70 o                         
   2  -5  -5          7.54          9.24         3.18 o                         
   2  -5  -5          7.54          3.79         2.98 o                         
   2  -5  -5          7.54         11.16         4.64 o                         
   2  -5  -5          7.54         11.83         4.36 o                         
  -2   5   5          7.54          5.16         1.38 o                         
  -2   5   5          7.54          6.18         3.33 o                         
  -2   5   5          7.54          6.65         4.07 o                         
   1  -5  -5          6.78          7.32         4.66 o                         
  -1   5   5          6.78          2.96         2.62 o                         
   0  -5  -5         19.01         13.03         2.88 o                         
   0  -5  -5         19.01         18.93         2.45 o                         
   0   5   5         19.01         14.59         3.29 o                         
   0   5   5         19.01         13.04         3.00 o                         
   0   5   5         19.01         21.63         3.67 o                         
   0   5   5         19.01         17.19         2.73 o                         
   0   5   5         19.01         25.77         4.01 o                         
  -1  -5  -5         15.54         18.03         2.53 o                         
  -1  -5  -5         15.54         13.83         2.89 o                         
   1   5   5         15.54         18.98         3.46 o                         
   1   5   5         15.54         14.51         2.55 o                         
   1   5   5         15.54         18.55         2.98 o                         
   1   5   5         15.54         13.77         3.06 o                         
  -2  -5  -5         44.04         45.97         5.16 o                         
  -2  -5  -5         44.04         49.81         4.39 o                         
   2   5   5         44.04         51.27         6.37 o                         
   2   5   5         44.04         45.66         4.17 o                         
  -3  -5  -5          2.37          4.17         5.17 o                         
  -3  -5  -5          2.37          4.42         4.28 o                         
   3   5   5          2.37          1.54         2.47 o                         
   3   5   5          2.37          1.72         3.10 o                         
  -4  -5  -5          3.36          2.06         2.60 o                         
  -4  -5  -5          3.36          3.77         2.54 o                         
  -4  -5  -5          3.36          3.42         1.51 o                         
  -4  -5  -5          3.36          4.43         1.51 o                         
   4   5   5          3.36          3.82         1.80 o                         
   4   5   5          3.36          4.78         1.92 o                         
  -5  -5  -5          7.18         10.16         1.54 o                         
  -5  -5  -5          7.18          6.35         1.61 o                         
  -5  -5  -5          7.18          7.02         1.42 o                         
   5   5   5          7.18          6.37         1.86 o                         
   6   5   5          0.53          1.03         1.61 o                         
   4  -6  -5          1.17          0.49         1.48 o                         
   4  -6  -5          1.17         -0.37         1.77 o                         
  -4   6   5         10.64          8.84         2.44 o                         
  -4   6   5         10.64          4.90         1.81 o                         
   3  -6  -5         13.66         16.26         2.21 o                         
   3  -6  -5         13.66         18.00         2.38 o                         
   3  -6  -5         13.66         19.13         2.53 o                         
  -3   6   5         13.66         13.64         1.52 o                         
  -3   6   5         13.66         17.75         2.45 o                         
   2  -6  -5        394.03        429.49        14.57 o                         
   1  -6  -5         12.92         17.62         3.19 o                         
  -1   6   5         12.92         14.25         5.25 o                         
  -1   6   5         12.92         13.23         5.25 o                         
  -1   6   5         12.92         15.53         3.72 o                         
  -1   6   5         12.92         14.37         2.09 o                         
   0  -6  -5          0.83          2.23         2.07 o                         
   0   6   5          0.83          1.99         3.47 o                         
   0   6   5          0.83         -0.08         1.94 o                         
  -1  -6  -5          1.47          3.06         2.21 o                         
  -1  -6  -5          1.47          2.35         2.21 o                         
   1   6   5          1.47          1.68         1.90 o                         
   1   6   5          1.47          2.83         1.77 o                         
   1   6   5          1.47          5.81         3.62 o                         
  -2  -6  -5        119.09        100.20         5.42 o                         
  -3  -6  -5       1101.70       1027.02        32.36 o                         
  -3  -6  -5       1101.70       1209.91        37.53 o                         
   3   6   5       1101.70       1210.32        35.33 o                         
   3   6   5       1101.70       1155.71        37.25 o                         
  -4  -6  -5          5.10          8.90         4.46 o                         
   4   6   5          5.02          1.41         2.52 o                         
  -5  -6  -5          1.13          0.05         1.16 o                         
  -5  -6  -5          1.13          1.48         0.78 o                         
   3  -7  -5         63.20         63.60         3.45 o                         
   3  -7  -5         63.20         58.89         3.16 o                         
   2  -7  -5        148.38         97.38         4.52 o                         
   1  -7  -5         22.96         28.76         4.02 o                         
  -1   7   5         22.96         24.37         4.11 o                         
  -1   7   5         22.96         25.06         4.74 o                         
   0   7   5          3.92          5.21         2.90 o                         
   0   7   5          3.92          5.75         3.92 o                         
  -1  -7  -5          0.03          2.67         2.48 o                         
  -1  -7  -5          0.03          0.69         1.70 o                         
   1   7   5          0.03          0.45         2.06 o                         
  -2  -7  -5          0.72          0.94         2.60 o                         
   2   7   5          0.72          0.56         1.46 o                         
  -3  -7  -5         17.54         21.20         3.99 o                         
   3   7   5         17.54         22.61         3.54 o                         
   3   7   5         17.54         14.77         2.56 o                         
  -4  -7  -5          1.33         -0.04         1.95 o                         
   4   7   5          1.33         -0.21         1.31 o                         
   2  -8  -5         32.19         34.98         2.53 o                         
   2  -8  -5         32.19         37.57         2.48 o                         
  -2   8   5         32.19         38.61         2.80 o                         
   0  -8  -5          5.32          6.14         3.43 o                         
   0   8   5          5.32          7.05         3.10 o                         
   0   8   5          5.32          6.22         2.28 o                         
  -1  -8  -5         13.88         15.21         3.08 o                         
  -2  -8  -5         31.78         30.97         2.84 o                         
   2   8   5         31.78         30.99         2.55 o                         
   1   9   5         18.05         10.19         1.64 o                         
   0   6  -6          0.39          1.37         1.11 o                         
   1   5  -6          5.33          7.04         1.62 o                         
   1   5  -6          5.33          3.54         2.19 o                         
   1   5  -6          5.33          5.76         1.78 o                         
   1   5  -6          5.33          9.76         2.00 o                         
  -1  -5   6          5.33          7.09         1.01 o                         
  -1  -5   6          5.33          4.17         1.75 o                         
  -1  -5   6          5.33          6.16         1.32 o                         
   0   5  -6         11.95         14.32         2.00 o                         
   0   5  -6         11.95          9.58         2.80 o                         
   0   5  -6         11.95         12.86         1.49 o                         
   0   5  -6         11.95          7.88         2.51 o                         
   0   5  -6         11.95         12.00         1.77 o                         
   0   5  -6         11.95          9.40         3.02 o                         
   0  -5   6         11.95          9.36         2.00 o                         
   0  -5   6         11.95         13.27         1.32 o                         
   0  -5   6         11.95         14.31         2.05 o                         
   2  -5   6         20.46          5.66         1.46 o                         
  -3   5  -6          8.57         10.09         1.33 o                         
  -3   5  -6          8.57         18.82         3.28 o                         
   4   4  -6         12.91          7.08         1.18 o                         
   3   4  -6          1.63          1.06         1.46 o                         
   3   4  -6          1.63          2.17         1.42 o                         
  -3  -4   6          1.63          1.70         0.68 o                         
   2   4  -6         77.52         80.49         4.50 o                         
   2   4  -6         77.52         76.71         4.46 o                         
   2   4  -6         77.52         84.98         5.19 o                         
   2   4  -6         77.52         78.42         3.95 o                         
   2   4  -6         77.52         79.14         4.71 o                         
  -2  -4   6         77.52         78.43         3.44 o                         
  -2  -4   6         77.52         81.19         3.28 o                         
  -2  -4   6         77.52         81.11         3.64 o                         
   1   4  -6         49.16         47.65         4.05 o                         
   1   4  -6         49.16         44.71         4.24 o                         
   1   4  -6         49.16         42.43         3.54 o                         
   1   4  -6         49.16         46.09         4.30 o                         
  -1  -4   6         49.16         46.36         2.93 o                         
  -1  -4   6         49.16         45.12         2.75 o                         
  -1  -4   6         49.16         45.13         2.50 o                         
   0   4  -6          0.33          0.10         1.72 o                         
   0   4  -6          0.33         -1.30         2.76 o                         
   0   4  -6          0.33         -1.18         2.91 o                         
   0   4  -6          0.33         -2.67         3.30 o                         
   0   4  -6          0.33          0.81         1.99 o                         
   0   4  -6          0.33         -1.39         2.34 o                         
   0   4  -6          0.33          0.50         2.32 o                         
   0  -4   6          0.33         -0.69         1.31 o                         
   0  -4   6          0.33         -0.17         1.52 o                         
   0  -4   6          0.33          3.68         2.41 o                         
   0  -4   6          0.33          0.46         0.92 o                         
  -1   4  -6         18.65         16.46         2.41 o                         
  -1   4  -6         18.65         21.77         3.63 o                         
  -1   4  -6         18.65         16.68         2.68 o                         
  -1   4  -6         18.65         27.60         2.59 o                         
   1  -4   6         18.65         20.05         3.55 o                         
   1  -4   6         18.65         17.58         1.80 o                         
   1  -4   6         18.65         20.91         2.63 o                         
  -2   4  -6         78.23         63.39         3.53 o                         
  -2   4  -6         78.23         70.49         4.69 o                         
  -2   4  -6         78.23         58.53         4.24 o                         
  -2   4  -6         78.23         77.93         4.21 o                         
   2  -4   6         78.23         80.22         5.25 o                         
   2  -4   6         78.23         77.98         4.58 o                         
   3  -4   6         24.02         30.93         2.75 o                         
  -4   4  -6         16.86         29.77         2.37 o                         
   4  -4   6         16.86         32.77         2.79 o                         
   4  -4   6         16.86         27.42         2.04 o                         
   4   3  -6         17.24         21.17         2.11 o                         
   4   3  -6         17.24         21.52         2.25 o                         
   4   3  -6         17.24         17.33         2.03 o                         
   4   3  -6         17.24         25.38         2.51 o                         
   3   3  -6          0.18         -0.33         1.93 o                         
   3   3  -6          0.18         -1.58         1.64 o                         
   3   3  -6          0.18         -1.49         2.69 o                         
   3   3  -6          0.18          0.35         2.07 o                         
   3   3  -6          0.18          0.85         1.74 o                         
  -3  -3   6          0.18         -0.48         0.88 o                         
   0   3  -6          1.00          2.66         2.43 o                         
   0   3  -6          1.00          2.13         2.17 o                         
   0   3  -6          1.00          0.29         2.02 o                         
   0   3  -6          1.00          0.39         2.16 o                         
   0   3  -6          1.00          0.93         2.09 o                         
   0   3  -6          1.00          0.10         1.64 o                         
   0   3  -6          1.00          1.82         2.11 o                         
   0   3  -6          1.00          1.43         2.84 o                         
   0  -3   6          1.00          0.77         1.33 o                         
   0  -3   6          1.00          2.06         1.52 o                         
   0  -3   6          1.00          0.69         1.57 o                         
   0  -3   6          1.00          1.67         1.62 o                         
  -1   3  -6          4.66          6.56         2.15 o                         
  -1   3  -6          4.66          5.79         2.20 o                         
  -1   3  -6          4.66          4.24         2.70 o                         
  -1   3  -6          4.66          3.19         2.58 o                         
  -1   3  -6          4.66          5.49         2.17 o                         
  -1   3  -6          4.66          1.83         2.08 o                         
  -1   3  -6          4.66          5.81         2.20 o                         
   1  -3   6          4.66          4.04         1.29 o                         
   1  -3   6          4.66          4.10         1.83 o                         
   1  -3   6          4.66          4.08         1.40 o                         
   1  -3   6          4.66          4.24         2.90 o                         
   2  -3   6         13.90         12.74         4.86 o                         
   3  -3   6         60.00         59.01         5.90 o                         
   3  -3   6         60.00         61.19         4.30 o                         
   3  -3   6         60.00         67.01         5.08 o                         
  -4   3  -6         13.84         11.72         2.13 o                         
  -4   3  -6         13.84         22.36         2.16 o                         
  -4   3  -6         13.84         15.81         2.08 o                         
   4  -3   6         13.84         19.31         2.18 o                         
   4  -3   6         13.84         17.74         2.06 o                         
   4   2  -6          9.70         10.83         2.54 o                         
   4   2  -6          9.70          9.67         2.57 o                         
   4   2  -6          9.70          6.70         1.38 o                         
   4   2  -6          9.70          5.23         2.19 o                         
   4   2  -6          9.70         14.72         2.48 o                         
   3   2  -6        379.48        400.18        13.99 o                         
   3   2  -6        379.48        397.38        14.25 o                         
   3   2  -6        379.48        390.64        13.80 o                         
   3   2  -6        379.48        387.83        12.34 o                         
   3   2  -6        379.48        400.29        13.59 o                         
  -3  -2   6        379.48        394.87        11.53 o                         
   2   2  -6         54.23         57.91         4.16 o                         
   2   2  -6         54.23         56.83         4.11 o                         
   2   2  -6         54.23         53.02         3.75 o                         
   2   2  -6         54.23         52.24         4.78 o                         
  -2  -2   6         54.23         60.44         3.05 o                         
  -2  -2   6         54.23         53.45         2.37 o                         
   1   2  -6         44.55         42.37         3.72 o                         
   1   2  -6         44.55         47.16         4.35 o                         
   1   2  -6         44.55         39.28         4.75 o                         
   1   2  -6         44.55         48.93         3.79 o                         
   1   2  -6         44.55         46.00         4.17 o                         
   1   2  -6         44.55         46.27         4.06 o                         
  -1  -2   6         44.55         49.13         2.35 o                         
  -1  -2   6         44.55         46.91         2.89 o                         
   0   2  -6          3.95          4.66         1.95 o                         
   0   2  -6          3.95          5.79         2.07 o                         
   0   2  -6          3.95          5.69         2.63 o                         
   0   2  -6          3.95          4.54         2.02 o                         
   0   2  -6          3.95          3.61         2.63 o                         
   0   2  -6          3.95          9.23         3.37 o                         
   0   2  -6          3.95          2.23         2.46 o                         
   0   2  -6          3.95          6.97         1.68 o                         
   0   2  -6          3.95          7.83         2.59 o                         
   0  -2   6          3.95          7.30         1.50 o                         
   0  -2   6          3.95          4.29         1.57 o                         
   0  -2   6          3.95          5.68         1.88 o                         
   0  -2   6          3.95          7.76         2.21 o                         
   0  -2   6          3.95          5.37         1.28 o                         
  -1   2  -6          1.24          1.18         1.59 o                         
  -1   2  -6          1.24          1.64         2.16 o                         
  -1   2  -6          1.24          0.93         2.41 o                         
  -1   2  -6          1.24          0.71         2.00 o                         
  -1   2  -6          1.24          1.44         2.67 o                         
  -1   2  -6          1.24          0.38         1.86 o                         
  -1   2  -6          1.24          1.72         1.66 o                         
   1  -2   6          1.24          1.49         1.69 o                         
   1  -2   6          1.24          0.33         2.42 o                         
   1  -2   6          1.24          0.64         1.43 o                         
   1  -2   6          1.24          0.83         2.06 o                         
   1  -2   6          1.24          1.29         0.85 o                         
   1  -2   6          1.24          0.59         1.17 o                         
  -2   2  -6        890.02        904.30        33.59 o                         
  -2   2  -6        890.02        946.12        28.93 o                         
  -2   2  -6        890.02        914.37        32.18 o                         
  -2   2  -6        890.02        912.59        33.02 o                         
   2  -2   6        890.02        920.50        30.57 o                         
   2  -2   6        890.02        966.85        33.33 o                         
   2  -2   6        890.02        916.28        32.42 o                         
  -3   2  -6        424.33        396.65        15.86 o                         
  -3   2  -6        424.33        363.02        14.16 o                         
  -3   2  -6        424.33        397.83        13.65 o                         
  -3   2  -6        424.33        405.93        16.53 o                         
   3  -2   6        424.33        405.08        14.26 o                         
   3  -2   6        424.33        447.31        16.99 o                         
   3  -2   6        424.33        401.41        13.59 o                         
   3  -2   6        424.33        427.22        15.44 o                         
   4  -2   6          2.27         -4.77         5.02 o                         
   4  -2   6          2.27          2.39         3.73 o                         
  -5   2  -6          2.07         -0.05         1.43 o                         
  -5   2  -6          2.07          2.52         1.45 o                         
  -5   2  -6          2.07          2.04         1.28 o                         
   5  -2   6          2.07          1.06         1.18 o                         
   5  -2   6          2.07          1.69         1.61 o                         
   5  -2   6          2.07         -0.44         1.08 o                         
   4   1  -6         87.63         84.97         5.23 o                         
   3   1  -6        129.35        133.09         6.57 o                         
   3   1  -6        129.35        127.85         6.38 o                         
   3   1  -6        129.35        134.27         6.41 o                         
   3   1  -6        129.35        128.85         5.58 o                         
   3   1  -6        129.35        137.62         6.72 o                         
   2   1  -6         17.35         19.72         2.94 o                         
   2   1  -6         17.35         17.51         2.75 o                         
   2   1  -6         17.35         26.21         4.86 o                         
   2   1  -6         17.35         23.84         2.37 o                         
   2   1  -6         17.35         21.46         2.50 o                         
   2   1  -6         17.35         20.85         3.61 o                         
   2   1  -6         17.35         25.28         2.62 o                         
  -2  -1   6         17.35         18.38         1.64 o                         
   1   1  -6         20.45         15.10         4.50 o                         
   1   1  -6         20.45         15.46         3.39 o                         
   1   1  -6         20.45         13.93         3.85 o                         
   0   1  -6         44.07         23.32         3.32 o                         
   0  -1   6         44.07         43.89         5.15 o                         
  -1   1  -6         14.42         20.93         3.48 o                         
  -1   1  -6         14.42         10.18         2.94 o                         
   1  -1   6         14.42         15.28         1.89 o                         
   1  -1   6         14.42         11.44         2.38 o                         
   1  -1   6         14.42         11.17         2.89 o                         
   1  -1   6         14.42         15.13         1.48 o                         
   1  -1   6         14.42         13.40         2.93 o                         
  -2   1  -6         33.63         18.15         3.60 o                         
  -2   1  -6         33.63         32.13         3.18 o                         
  -2   1  -6         33.63         33.86         3.41 o                         
  -2   1  -6         33.63         31.33         3.04 o                         
  -2   1  -6         33.63         30.22         2.72 o                         
  -2   1  -6         33.63         36.30         3.90 o                         
   2  -1   6         33.63         34.06         3.18 o                         
   2  -1   6         33.63         35.18         3.71 o                         
   2  -1   6         33.63         35.54         4.29 o                         
   3  -1   6        105.17        103.35         6.74 o                         
   3  -1   6        105.17        116.91         8.49 o                         
  -4   1  -6         39.19         26.02         3.20 o                         
  -4   1  -6         39.19         39.09         3.60 o                         
   4  -1   6         39.19         23.19         2.09 o                         
   4  -1   6         39.19         43.74         5.95 o                         
  -5   1  -6          0.51          2.60         1.66 o                         
  -5   1  -6          0.51          0.23         1.67 o                         
  -5   1  -6          0.51         -0.09         1.66 o                         
   5  -1   6          0.51         -0.49         1.73 o                         
   5  -1   6          0.51          0.41         1.85 o                         
   5  -1   6          0.51          0.81         1.65 o                         
   4   0  -6         79.16         73.46         5.57 o                         
   4   0  -6         79.16         68.89         4.88 o                         
   4   0  -6         79.16         84.44         6.41 o                         
   4   0  -6         79.16         87.10         7.01 o                         
   4   0  -6         79.16         68.94         5.20 o                         
   3   0  -6        947.32       1005.79        36.72 o                         
   2   0  -6          6.94          6.96         2.27 o                         
   2   0  -6          6.94          9.18         2.13 o                         
   2   0  -6          6.94          7.28         2.90 o                         
   2   0  -6          6.94          5.09         2.21 o                         
   2   0  -6          6.94          8.43         2.33 o                         
   2   0  -6          6.94          7.43         2.96 o                         
  -2   0   6          6.94          6.44         1.08 o                         
  -2   0   6          6.94          7.86         2.56 o                         
   1   0  -6        150.85        106.76         5.84 o                         
  -1   0   6          0.98          1.03         1.13 o                         
  -1   0   6          0.98          1.61         1.40 o                         
  -1   0   6          0.98          0.61         0.71 o                         
  -1   0   6          0.98          3.43         2.33 o                         
   0   0  -6        141.02        143.81         7.97 o                         
   0   0  -6        141.02        128.40         5.51 o                         
   0   0  -6        141.02        156.53         7.42 o                         
   0   0   6        141.02        150.93         6.95 o                         
   0   0   6        141.02        148.91         7.63 o                         
   0   0   6        141.02        149.55         4.56 o                         
   0   0   6        141.02        161.53         5.32 o                         
  -1   0  -6        186.03        210.01         9.88 o                         
  -1   0  -6        186.03        214.22         9.14 o                         
   1   0   6        186.03        200.39         6.10 o                         
   1   0   6        186.03        215.91         9.18 o                         
   1   0   6        186.03        185.60         9.48 o                         
   1   0   6        186.03        206.61         7.00 o                         
  -2   0  -6         72.28         64.64         4.73 o                         
  -2   0  -6         72.28         73.31         4.85 o                         
  -2   0  -6         72.28         68.20         5.43 o                         
   2   0   6         72.28         66.49         4.56 o                         
   2   0   6         72.28         74.99         5.62 o                         
  -3   0  -6         15.99         15.91         2.54 o                         
  -3   0  -6         15.99         22.41         3.55 o                         
  -3   0  -6         15.99         18.43         3.00 o                         
  -3   0  -6         15.99         19.94         2.84 o                         
  -3   0  -6         15.99         19.19         2.19 o                         
   3   0   6         15.99         18.46         3.70 o                         
   3   0   6         15.99         16.31         2.74 o                         
   3   0   6         15.99         17.45         2.63 o                         
   3   0   6         15.99         18.59         2.45 o                         
  -4   0  -6        118.72        104.33         5.64 o                         
  -4   0  -6        118.72        122.44         7.59 o                         
  -4   0  -6        118.72         93.92         5.76 o                         
   4   0   6        118.72        112.87         6.71 o                         
   4   0   6        118.72        114.43         7.71 o                         
   4   0   6        118.72        130.03         5.69 o                         
   5   0   6         12.45          9.04         4.97 o                         
  -6   0  -6         66.62         56.38         2.92 o                         
  -6   0  -6         66.62         60.46         3.14 o                         
  -6   0  -6         66.62         57.79         2.93 o                         
   6   0   6         66.62         55.75         3.17 o                         
   5  -1  -6         18.32         17.42         3.98 o                         
   4  -1  -6         48.60         39.90         3.56 o                         
   4  -1  -6         48.60         48.80         5.47 o                         
   4  -1  -6         48.60         48.75         5.86 o                         
   4  -1  -6         48.60         42.12         4.00 o                         
   4  -1  -6         48.60         49.67         7.48 o                         
   4  -1  -6         48.60         49.78         4.44 o                         
   3  -1  -6         85.69         96.27         7.24 o                         
   3  -1  -6         85.69         89.75         6.14 o                         
   3  -1  -6         85.69         85.03         5.54 o                         
   3  -1  -6         85.69         99.92         6.28 o                         
   3  -1  -6         85.69         99.48         8.19 o                         
  -3   1   6         85.69         85.49         3.55 o                         
   2  -1  -6          0.12         -0.42         1.88 o                         
   2  -1  -6          0.12         -0.10         1.87 o                         
   2  -1  -6          0.12         -1.17         1.82 o                         
   2  -1  -6          0.12          4.62         2.80 o                         
   2  -1  -6          0.12         -0.45         2.14 o                         
   2  -1  -6          0.12          0.24         2.54 o                         
  -2   1   6          0.12         -0.52         0.87 o                         
  -2   1   6          0.12          0.33         2.25 o                         
  -2   1   6          0.12         -0.53         1.95 o                         
   1  -1  -6         27.68         23.94         3.31 o                         
   1  -1  -6         27.68         29.18         2.54 o                         
   1  -1  -6         27.68         25.36         3.90 o                         
  -1   1   6         27.68         22.55         3.18 o                         
  -1   1   6         27.68         27.24         1.96 o                         
  -1   1   6         27.68         25.53         1.60 o                         
  -1   1   6         27.68         29.17         3.77 o                         
   0  -1  -6          0.03         -0.56         2.03 o                         
   0   1   6          2.16          1.37         0.93 o                         
   1   1   6        110.98         97.00         4.13 o                         
   1   1   6        110.98         99.12         3.50 o                         
  -2  -1  -6          2.38          3.79         1.54 o                         
  -2  -1  -6          2.38          1.30         1.95 o                         
  -2  -1  -6          2.38          4.87         2.33 o                         
  -2  -1  -6          2.38          3.40         0.60 o                         
   2   1   6          2.38          1.58         1.86 o                         
   2   1   6          2.38          4.57         1.88 o                         
   2   1   6          2.38          5.19         2.43 o                         
  -3  -1  -6         11.78          9.02         2.29 o                         
  -3  -1  -6         11.78         13.50         2.26 o                         
  -3  -1  -6         11.78         12.41         2.59 o                         
  -3  -1  -6         11.78         14.23         2.13 o                         
  -3  -1  -6         11.78         16.65         3.59 o                         
   3   1   6         11.78         12.21         2.48 o                         
   3   1   6         11.78         12.69         2.45 o                         
   3   1   6         11.78         11.07         2.96 o                         
   3   1   6         11.78         12.65         2.32 o                         
  -4  -1  -6          0.32          0.58         1.10 o                         
   4   1   6          0.35         -0.34         4.64 o                         
   4   1   6          0.35         -4.77         4.77 o                         
  -5  -1  -6         40.02         46.52         4.82 o                         
  -5  -1  -6         40.02         37.81         3.31 o                         
   5   1   6         40.02         46.51         5.30 o                         
   5   1   6         40.02         47.15         3.28 o                         
  -6  -1  -6         22.90         23.51         2.36 o                         
  -6  -1  -6         22.90         23.73         2.37 o                         
   6   1   6         22.90         15.80         2.49 o                         
   5  -2  -6          2.85          1.02         1.44 o                         
   5  -2  -6          2.85          1.81         3.96 o                         
   5  -2  -6          2.85          2.19         2.23 o                         
   5  -2  -6          2.85          4.52         2.69 o                         
   4  -2  -6        144.01        120.05         6.28 o                         
   4  -2  -6        144.01        135.85        10.01 o                         
   4  -2  -6        144.01        115.46         6.07 o                         
   4  -2  -6        144.01        125.96         7.40 o                         
  -4   2   6        144.01        126.43         5.02 o                         
   3  -2  -6          3.97          2.74         3.42 o                         
   3  -2  -6          3.97          2.63         3.25 o                         
   3  -2  -6          3.97          0.79         4.52 o                         
   3  -2  -6          3.97          2.51         3.75 o                         
   3  -2  -6          3.97          9.91         4.98 o                         
   3  -2  -6          3.97          6.27         4.15 o                         
  -3   2   6          3.97          4.75         1.62 o                         
   2  -2  -6        420.40        436.86        17.56 o                         
  -2   2   6          9.39         11.67         2.96 o                         
  -2   2   6          9.39          8.43         1.25 o                         
  -2   2   6          9.39          9.55         1.12 o                         
   1  -2  -6         14.01         18.94         3.15 o                         
   1  -2  -6         14.01         13.82         3.18 o                         
   1  -2  -6         14.01         15.62         2.16 o                         
  -1   2   6         14.01         16.65         3.10 o                         
  -1   2   6         14.01         16.67         1.59 o                         
  -1   2   6         14.01         16.53         1.39 o                         
   0  -2  -6          0.85          2.38         1.66 o                         
   0  -2  -6          0.85          0.18         1.50 o                         
   0   2   6          0.85          0.84         0.86 o                         
   0   2   6          0.85          1.67         1.12 o                         
   0   2   6          0.85          1.37         1.68 o                         
   0   2   6          0.85         -1.77         1.77 o                         
  -1  -2  -6        867.24        867.95        29.76 o                         
  -1  -2  -6        867.24        872.52        25.17 o                         
  -1  -2  -6        867.24        857.87        27.96 o                         
   1   2   6        867.24        771.68        21.76 o                         
   1   2   6        867.24        902.22        29.92 o                         
   1   2   6        867.24        796.81        23.61 o                         
   1   2   6        867.24        870.81        29.41 o                         
  -2  -2  -6         50.02         53.13         4.35 o                         
  -2  -2  -6         50.02         48.00         4.07 o                         
   2   2   6         50.02         60.85         4.59 o                         
   2   2   6         50.02         53.56         4.09 o                         
   2   2   6         50.02         58.36         5.18 o                         
  -3  -2  -6         11.15         10.39         2.17 o                         
  -3  -2  -6         11.15         10.98         1.27 o                         
  -3  -2  -6         11.15         13.20         2.54 o                         
  -3  -2  -6         11.15         12.35         2.72 o                         
  -3  -2  -6         11.15         10.02         2.40 o                         
   3   2   6         11.15         10.85         2.70 o                         
   3   2   6         11.15         10.71         2.42 o                         
   3   2   6         11.15         12.28         2.28 o                         
   3   2   6         11.15         13.56         2.07 o                         
  -4  -2  -6         30.95         34.27         3.49 o                         
  -4  -2  -6         30.95         30.07         2.33 o                         
  -4  -2  -6         30.95         23.49         4.10 o                         
  -4  -2  -6         30.95         37.06         4.29 o                         
   4   2   6         56.08         53.77         6.02 o                         
  -5  -2  -6         38.38         47.78         4.36 o                         
  -5  -2  -6         38.38         36.30         3.94 o                         
  -5  -2  -6         38.38         35.67         2.33 o                         
  -5  -2  -6         38.38         44.79         4.87 o                         
   5   2   6         38.38         40.00         3.32 o                         
   5   2   6         38.38         33.91         3.07 o                         
   5   2   6         38.38         47.05         5.06 o                         
  -6  -2  -6         37.76         26.76         2.95 o                         
   6   2   6         37.76         31.97         3.35 o                         
   6   2   6         37.76         30.07         2.46 o                         
   5  -3  -6          2.90          4.00         1.54 o                         
   5  -3  -6          2.90          6.16         2.03 o                         
   5  -3  -6          2.90          2.74         2.19 o                         
   5  -3  -6          2.90          1.75         1.27 o                         
   4  -3  -6         27.47         29.43         6.35 o                         
  -4   3   6         25.40         23.44         2.34 o                         
  -4   3   6         25.40         24.21         1.93 o                         
   3  -3  -6         14.46         19.37         4.25 o                         
   3  -3  -6         14.46         16.70         4.44 o                         
   3  -3  -6         14.46         10.51         3.98 o                         
   3  -3  -6         14.46         20.66         5.30 o                         
   3  -3  -6         14.46         18.85         3.85 o                         
  -3   3   6         14.46         10.94         2.32 o                         
  -3   3   6         14.46         14.31         1.83 o                         
   2  -3  -6         21.61         23.38         3.16 o                         
   2  -3  -6         21.61         28.40         4.99 o                         
   2  -3  -6         21.61         28.01         4.48 o                         
   2  -3  -6         21.61         20.83         4.76 o                         
   2  -3  -6         21.61         21.10         6.28 o                         
  -2   3   6         21.61         22.96         2.11 o                         
  -2   3   6         21.61         20.97         2.64 o                         
   1  -3  -6         53.09         53.48         3.77 o                         
   1  -3  -6         53.09         51.54         4.79 o                         
   1  -3  -6         53.09         53.25         5.31 o                         
  -1   3   6         53.09         58.92         3.14 o                         
  -1   3   6         53.09         58.56         5.36 o                         
  -1   3   6         53.09         53.54         2.43 o                         
   0  -3  -6         33.57         35.31         4.30 o                         
   0  -3  -6         33.57         39.00         3.73 o                         
   0   3   6         33.57         31.85         2.49 o                         
   0   3   6         33.57         35.13         2.01 o                         
   0   3   6         33.57         32.77         3.93 o                         
   1   3   6         41.78         45.31         5.01 o                         
   1   3   6         41.78         39.17         3.71 o                         
   2   3   6         17.26         20.91         3.73 o                         
  -3  -3  -6         10.69         11.51         2.07 o                         
  -3  -3  -6         10.69          5.48         2.84 o                         
  -3  -3  -6         10.69         13.52         2.52 o                         
  -3  -3  -6         10.69         10.08         2.15 o                         
  -3  -3  -6         10.69         10.70         1.35 o                         
   3   3   6         10.69         10.81         2.04 o                         
   3   3   6         10.69         12.93         2.55 o                         
   3   3   6         10.69         10.04         2.47 o                         
  -4  -3  -6          7.19          3.40         3.00 o                         
  -4  -3  -6          7.19          4.32         2.30 o                         
  -4  -3  -6          7.19         10.09         2.81 o                         
  -4  -3  -6          7.19         10.81         3.12 o                         
  -4  -3  -6          7.19          6.43         1.41 o                         
   4   3   6          7.19          6.97         2.80 o                         
   4   3   6          7.19          8.25         2.09 o                         
   4   3   6          7.19          8.16         2.15 o                         
   5   3   6         17.93         21.28         3.26 o                         
   5   3   6         17.93         18.57         5.15 o                         
  -6  -3  -6         21.81         22.08         2.39 o                         
   6   3   6         21.81         21.07         2.87 o                         
   5  -4  -6          0.39          1.48         3.34 o                         
  -5   4   6          0.20         -0.60         0.60 o                         
   4  -4  -6          1.10          1.75         2.25 o                         
   4  -4  -6          1.10          5.43         3.09 o                         
   4  -4  -6          1.10          0.61         2.74 o                         
   4  -4  -6          1.10          0.31         2.52 o                         
  -4   4   6          1.10          1.04         1.10 o                         
  -4   4   6          1.10          0.92         1.43 o                         
  -4   4   6          1.10          0.61         1.14 o                         
   3  -4  -6         25.23         17.48         4.42 o                         
   3  -4  -6         25.23         17.84         4.76 o                         
   3  -4  -6         25.23         18.75         4.63 o                         
   2  -4  -6         29.06         31.34         5.15 o                         
   2  -4  -6         29.06         32.00         3.28 o                         
   2  -4  -6         29.06         27.11         2.66 o                         
   2  -4  -6         29.06         29.56         4.33 o                         
   2  -4  -6         29.06         28.80         4.73 o                         
   2  -4  -6         29.06         29.72         3.73 o                         
  -2   4   6         29.06         29.93         2.91 o                         
  -2   4   6         29.06         35.36         2.40 o                         
  -2   4   6         29.06         26.12         1.86 o                         
  -2   4   6         29.06         28.46         2.85 o                         
  -2   4   6         29.06         28.36         5.26 o                         
   1  -4  -6        266.66        266.91        12.45 o                         
   1  -4  -6        266.66        257.26        10.87 o                         
   1  -4  -6        266.66        259.26        10.40 o                         
  -1   4   6        203.78        193.60         6.64 o                         
  -1   4   6        203.78        195.69        10.63 o                         
  -1   4   6        203.78        214.39         6.25 o                         
  -1   4   6        203.78        220.36         7.34 o                         
   0  -4  -6        137.84        143.37         8.50 o                         
   0   4   6        137.84        147.14         8.33 o                         
   0   4   6        137.84        136.43         7.95 o                         
   0   4   6        137.84        140.48         5.38 o                         
   0   4   6        137.84        136.18         4.49 o                         
  -1  -4  -6         13.77         10.85         2.85 o                         
   1   4   6         13.77         15.48         2.98 o                         
   1   4   6         13.77         11.92         3.07 o                         
  -2  -4  -6        100.86         98.02         5.19 o                         
  -2  -4  -6        100.86        100.49         5.81 o                         
  -2  -4  -6        100.86         87.38         5.42 o                         
  -2  -4  -6        100.86         83.60         5.93 o                         
   2   4   6        100.86         93.77         5.31 o                         
   2   4   6        100.86         90.69         4.57 o                         
   2   4   6        100.86         95.80         6.82 o                         
  -3  -4  -6          0.12          0.80         2.24 o                         
  -3  -4  -6          0.12          0.72         1.06 o                         
   3   4   6          0.12          1.19         1.71 o                         
  -4  -4  -6         62.40         70.98         5.16 o                         
  -4  -4  -6         62.40         61.28         3.15 o                         
  -4  -4  -6         62.40         66.07         4.65 o                         
   4   4   6         62.40         67.65         5.36 o                         
   4   4   6         62.40         69.96         4.17 o                         
   4   4   6         62.40         69.01         5.24 o                         
  -5  -4  -6         85.08         88.25         3.56 o                         
  -5  -4  -6         85.08         82.52         4.60 o                         
  -6  -4  -6         12.52          8.96         2.34 o                         
  -6  -4  -6          5.88          6.29         1.92 o                         
   6   4   6          5.88          3.55         1.52 o                         
   4  -5  -6          9.56         13.38         3.37 o                         
  -4   5   6          6.58          8.26         2.56 o                         
  -4   5   6          6.58          7.04         1.04 o                         
  -4   5   6          6.58          5.39         1.25 o                         
   3  -5  -6          1.65          5.13         5.19 o                         
  -3   5   6          0.13         -1.74         2.12 o                         
  -3   5   6          0.13          0.15         1.69 o                         
   2  -5  -6         26.33         29.91         4.13 o                         
   2  -5  -6         26.33         30.72         3.56 o                         
   2  -5  -6         26.33         31.38         5.01 o                         
   2  -5  -6         26.33         32.58         5.51 o                         
  -2   5   6         26.33         30.78         2.48 o                         
  -2   5   6         26.33         24.16         4.11 o                         
  -2   5   6         26.33         23.76         2.36 o                         
  -2   5   6         26.33         27.14         3.92 o                         
   1  -5  -6         37.79         33.95         4.08 o                         
   1  -5  -6         37.79         40.71         6.02 o                         
   1  -5  -6         37.79         35.00         4.69 o                         
   1  -5  -6         37.79         41.81         4.08 o                         
   0  -5  -6          0.44          1.10         2.43 o                         
   0  -5  -6          0.44          2.19         1.80 o                         
   0  -5  -6          0.44          3.70         1.91 o                         
   0   5   6          0.44          0.76         2.97 o                         
   0   5   6          0.44          1.66         1.64 o                         
   0   5   6          0.44         -0.69         1.06 o                         
   0   5   6          0.44         -2.26         2.26 o                         
  -1  -5  -6          1.30          2.30         1.47 o                         
  -1  -5  -6          1.30         -1.23         1.88 o                         
  -1  -5  -6          1.30          1.34         1.77 o                         
   1   5   6          1.30         -0.06         2.26 o                         
   1   5   6          1.30          1.30         1.39 o                         
   1   5   6          1.30          1.10         2.15 o                         
  -2  -5  -6         34.67         43.01         4.79 o                         
  -2  -5  -6         34.67         40.38         5.34 o                         
   2   5   6         34.67         40.12         3.84 o                         
   2   5   6         34.67         39.87         4.34 o                         
  -3  -5  -6          1.96          0.82         3.75 o                         
  -3  -5  -6          1.96          1.21         4.32 o                         
   3   5   6          1.96          0.21         2.04 o                         
   3   5   6          1.96          3.06         3.44 o                         
   3   5   6          1.96          5.47         2.95 o                         
  -4  -5  -6         11.25         11.72         1.51 o                         
  -4  -5  -6         11.25         17.48         2.51 o                         
  -4  -5  -6         11.25         12.34         2.92 o                         
   4   5   6         11.25         10.09         2.15 o                         
   4   5   6         11.25         12.09         2.00 o                         
  -5  -5  -6          3.47          3.05         1.16 o                         
  -5  -5  -6          3.47          3.27         1.68 o                         
  -5  -5  -6          3.47          2.78         2.24 o                         
   5   5   6          3.47          4.08         1.40 o                         
   5   5   6          3.47          2.37         1.43 o                         
   4  -6  -6          1.70         -0.12         1.25 o                         
   4  -6  -6          1.70          2.47         1.42 o                         
  -4   6   6          2.09         -0.11         2.74 o                         
  -4   6   6          2.09         -0.74         1.77 o                         
   3  -6  -6          9.37          7.01         1.82 o                         
   3  -6  -6          9.37         11.17         2.24 o                         
   3  -6  -6          9.37          7.69         2.64 o                         
  -3   6   6          9.37         12.92         2.12 o                         
  -3   6   6          9.37         11.63         1.22 o                         
  -3   6   6          9.37          6.75         1.31 o                         
   2  -6  -6         30.59         33.06         3.44 o                         
   2  -6  -6         30.59         34.14         5.20 o                         
  -2   6   6         30.59         23.93         3.72 o                         
   1  -6  -6         15.07         16.82         3.30 o                         
   1  -6  -6         15.07         14.08         4.31 o                         
   1  -6  -6         15.07         23.41         3.59 o                         
  -1   6   6         15.07         14.16         3.88 o                         
  -1   6   6         15.07         16.89         4.27 o                         
  -1   6   6         15.07         14.03         3.79 o                         
  -1   6   6         15.07         15.95         1.91 o                         
   0  -6  -6          3.53          8.18         6.00 o                         
   0   6   6          3.39          4.89         3.62 o                         
  -1  -6  -6         11.45         12.46         2.15 o                         
  -1  -6  -6         11.45         12.59         2.75 o                         
  -1  -6  -6         11.45          9.55         2.51 o                         
   1   6   6         11.45         10.44         1.95 o                         
   1   6   6         11.45          8.78         2.73 o                         
   1   6   6         11.45         11.94         3.42 o                         
   2   6   6         13.79         13.94         4.10 o                         
   2   6   6         13.79         16.89         2.18 o                         
  -3  -6  -6        101.18        105.71         5.32 o                         
   3   6   6        101.18        101.40         5.23 o                         
   3   6   6        101.18        103.40         4.92 o                         
  -4  -6  -6         19.64         22.44         3.66 o                         
  -5  -6  -6         21.28         10.19         1.64 o                         
   3  -7  -6          1.06          1.96         1.39 o                         
   3  -7  -6          1.06          0.29         1.17 o                         
  -3   7   6          1.46          0.69         2.55 o                         
   2  -7  -6        181.80        204.92         7.76 o                         
   2  -7  -6        181.80        202.95         8.17 o                         
   1  -7  -6         21.12         30.54         4.20 o                         
  -1   7   6         21.12         21.74         4.84 o                         
  -1   7   6         21.12         19.83         3.17 o                         
   0  -7  -6         20.95         21.73         3.02 o                         
   0   7   6         20.95         26.29         4.56 o                         
  -1  -7  -6          1.24          2.20         1.74 o                         
  -1  -7  -6          1.24          1.80         1.73 o                         
   1   7   6          1.24          2.54         1.65 o                         
  -2  -7  -6          6.13          8.21         2.12 o                         
   2   7   6          6.13          5.27         2.19 o                         
  -3  -7  -6         17.07         20.49         3.20 o                         
   3   7   6         17.07         24.56         3.54 o                         
   3   7   6         17.07         19.65         2.59 o                         
  -4  -7  -6          0.54          2.24         2.37 o                         
   4   7   6          0.54          1.51         1.58 o                         
   4   7   6          0.54         -1.65         1.93 o                         
   2  -8  -6        261.07        270.04         8.71 o                         
   2  -8  -6        261.07        265.91         8.71 o                         
  -1   8   6         64.23         45.60         3.81 o                         
  -1   8   6         64.23         57.67         4.29 o                         
   0  -8  -6          2.89          7.53         2.38 o                         
   0   8   6          2.89          1.82         2.84 o                         
   0   8   6          2.89          2.82         2.04 o                         
  -1  -8  -6          0.39         -0.10         1.32 o                         
  -2  -8  -6         10.52         13.53         1.81 o                         
   2   8   6         10.52          8.19         1.58 o                         
  -3  -8  -6        287.09        211.79         7.87 o                         
   1   5  -7          1.19          1.20         1.21 o                         
   1   5  -7          1.19          2.20         1.97 o                         
   1   5  -7          1.19          1.65         1.76 o                         
  -1  -5   7          1.19          0.05         0.56 o                         
  -1  -5   7          1.19         -0.56         1.28 o                         
   0   5  -7          4.51          4.84         1.38 o                         
   0   5  -7          4.51          5.03         1.42 o                         
   0  -5   7          4.51          6.45         1.61 o                         
   0  -5   7          4.51          4.04         1.63 o                         
   3   4  -7          1.30          3.12         1.40 o                         
   3   4  -7          1.30          1.85         1.13 o                         
   3   4  -7          1.30          1.40         1.33 o                         
   3   4  -7          1.30          4.13         1.41 o                         
   2   4  -7          6.25          2.56         2.07 o                         
   2   4  -7          6.25          7.34         1.63 o                         
   2   4  -7          6.25          4.65         2.42 o                         
   2   4  -7          6.25          6.46         2.12 o                         
   2   4  -7          6.25          7.63         2.23 o                         
  -2  -4   7          6.25          7.83         1.54 o                         
   1   4  -7        128.12        128.97         5.90 o                         
   1   4  -7        128.12        127.53         5.22 o                         
   1   4  -7        128.12        134.55         5.88 o                         
   1   4  -7        128.12        126.51         5.91 o                         
   1   4  -7        128.12        115.58         5.22 o                         
   1   4  -7        128.12        124.53         6.24 o                         
  -1  -4   7        128.12        127.97         6.52 o                         
  -1  -4   7        128.12        126.65         4.59 o                         
  -1  -4   7        128.12        129.64         4.48 o                         
   0   4  -7          0.04          0.59         2.83 o                         
   0   4  -7          0.04          2.60         1.98 o                         
   0   4  -7          0.04          0.94         1.92 o                         
   0   4  -7          0.04          0.92         1.63 o                         
   0  -4   7          0.04          2.37         2.10 o                         
   0  -4   7          0.04          0.30         1.82 o                         
   0  -4   7          0.04          2.07         1.18 o                         
   0  -4   7          0.04          0.12         1.19 o                         
  -1   4  -7         51.53         64.06         3.20 o                         
  -1   4  -7         51.53         56.73         5.00 o                         
  -1   4  -7         51.53         66.20         4.11 o                         
   1  -4   7         51.53         53.16         3.70 o                         
   1  -4   7         51.53         59.39         4.66 o                         
  -2   4  -7          5.78          3.54         2.38 o                         
  -2   4  -7          5.78          6.04         2.08 o                         
  -2   4  -7          5.78          6.95         1.56 o                         
   2  -4   7          5.78          7.17         2.26 o                         
   2  -4   7          5.78          8.40         2.66 o                         
  -3   4  -7          8.76         10.68         1.76 o                         
  -3   4  -7          8.76         10.38         1.45 o                         
  -3   4  -7          8.76          8.77         1.49 o                         
   3  -4   7          8.76          8.05         1.36 o                         
   3  -4   7          8.76         11.69         1.72 o                         
   4   3  -7         11.07         13.31         1.54 o                         
   3   3  -7          0.84          0.82         1.53 o                         
   3   3  -7          0.84          1.00         1.37 o                         
   3   3  -7          0.84          2.14         1.91 o                         
   3   3  -7          0.84          0.03         1.79 o                         
   3   3  -7          0.84         -0.25         1.49 o                         
  -3  -3   7          0.84          0.88         0.82 o                         
   0   3  -7          0.49          1.06         1.54 o                         
   0   3  -7          0.49          0.63         2.22 o                         
   0   3  -7          0.49          0.04         1.55 o                         
   0   3  -7          0.49          0.19         2.40 o                         
   0   3  -7          0.49          0.46         1.65 o                         
   0   3  -7          0.49          0.95         3.16 o                         
   0  -3   7          0.49          0.95         1.33 o                         
   0  -3   7          0.49          0.04         2.00 o                         
   0  -3   7          0.49         -0.47         1.35 o                         
   0  -3   7          0.49          2.23         2.30 o                         
   0  -3   7          0.49          2.12         1.24 o                         
  -1   3  -7          0.64          2.68         2.13 o                         
  -1   3  -7          0.64         -0.96         3.09 o                         
  -1   3  -7          0.64          1.06         2.10 o                         
  -1   3  -7          0.64          1.08         2.10 o                         
  -1   3  -7          0.64         -0.19         1.88 o                         
   1  -3   7          0.64         -2.03         2.97 o                         
   1  -3   7          0.64         -1.08         1.09 o                         
   1  -3   7          0.64         -2.05         2.32 o                         
   3  -3   7          3.27          3.30         2.46 o                         
   3  -3   7          3.27          1.43         2.99 o                         
  -4   3  -7         16.38         17.96         2.22 o                         
  -4   3  -7         16.38         13.54         1.65 o                         
   4  -3   7         16.38         18.26         1.93 o                         
   4  -3   7         16.38         21.18         1.95 o                         
   4   2  -7          2.75          2.08         1.08 o                         
   4   2  -7          2.75          4.38         1.52 o                         
   4   2  -7          2.75          2.10         1.34 o                         
   3   2  -7         32.61         28.82         3.45 o                         
   3   2  -7         32.61         34.20         3.44 o                         
   3   2  -7         32.61         40.36         3.59 o                         
   3   2  -7         32.61         40.26         3.90 o                         
   3   2  -7         32.61         34.70         3.23 o                         
  -3  -2   7         32.61         31.48         2.08 o                         
   2   2  -7         76.36         80.31         4.70 o                         
   2   2  -7         76.36         79.81         5.28 o                         
   2   2  -7         76.36         86.25         6.01 o                         
   2   2  -7         76.36         82.58         5.41 o                         
   2   2  -7         76.36         88.67         4.96 o                         
  -2  -2   7         76.36         81.88         3.87 o                         
  -2  -2   7         76.36         87.38         3.34 o                         
   1   2  -7        100.00         97.91         4.88 o                         
   1   2  -7        100.00         97.72         6.63 o                         
   1   2  -7        100.00         92.99         4.97 o                         
   1   2  -7        100.00         99.35         5.49 o                         
   1   2  -7        100.00        104.27         6.14 o                         
   1   2  -7        100.00        100.62         5.27 o                         
  -1  -2   7        100.00         91.34         3.93 o                         
  -1  -2   7        100.00         98.11         3.75 o                         
  -1  -2   7        100.00         96.39         4.47 o                         
   0   2  -7          0.52          0.58         1.52 o                         
   0   2  -7          0.52          2.72         2.91 o                         
   0   2  -7          0.52          1.77         2.13 o                         
   0   2  -7          0.52         -0.43         2.08 o                         
   0   2  -7          0.52         -0.56         2.60 o                         
   0  -2   7          0.52          1.60         1.28 o                         
   0  -2   7          0.52          3.03         1.66 o                         
   0  -2   7          0.52          2.03         2.52 o
[truncated: 153,415 more chars]
